# Supplementary material for: A combination of targeted enrichment methodologies for whole-exome sequencing reveals novel pathogenic mutations
Source: Sci Rep. 2015 Mar 19;5:9331. doi: 10.1038/srep09331 (PMC4365396; doi:10.1038/srep09331)
Supplement: Supplementary Information — Supplementary Table S1 [file srep09331-s2.xls]

## Sheet: Sheet1
Supplementary Table S1. Summary math of WES data.
Sample ID	WES capture platform	Sequencer	Sequencing method	# raw reads	# raw reads bases	# mapped reads	Mapping rate (%)	# duplication reads	Duplication rate (%)	# not duplidation reads	Mean distance of mate pairs	SD of distance of mate pairs	# uniquely mapped and proper paired-reads	# ontarget reads	Rate of ontarget to raw reads (%)	# designing targeted regions bases	# sequenced bases on designing targeted regions	Depth avg. of designing targeted regions	# depth >10 bases on designing targeted regions	Rate of depth >10 for designing targeted regions (%)	# ontarget bases (designing targeted +100bp)	# sequenced bases on ontarget regions	Depth avg. of ontarget regions	# bases of depth >10 on ontarget regions	Rate of depth >10 for ontarget regions (%)	# bases of all CDS	Mean depth in CDS regions	Median depth in CDS regions	SD of depth in CDS regions	# bases of depth >10 in CDS regions	Rate of depth >10 for CDS regions (%)	# bases of depth >15 in CDS regions	Rate of depth >15 for CDS regions (%)
Sample_1	Agilent SureSelect V4	Illumina Hiseq2000	101bp paired end	58043230	5862366230	57770626	99.5303	1965781	3.38675	55804845	208.3	56.4186	52132151	43947074	75.7144	51189318	3548320375	69.3176	49635528	96.9646	87492838	4325592243	49.4394	74365455	84.996	33755954	66.0486	55	53.6892	30484124	90.3074	29371606	87.0116
Sample_2	Agilent SureSelect V4	Illumina Hiseq2000	101bp paired end	63486838	6412170638	63207261	99.5596	2862853	4.50936	60344408	214.175	59.1448	56292843	48133358	75.8163	51189318	3847098197	75.1543	49824920	97.3346	87492838	4726974764	54.027	76298313	87.2052	33755954	71.686	59	58.9556	30651123	90.8021	29647829	87.8299
Sample_3	Agilent SureSelect V4	Illumina Hiseq2000	101bp paired end	61634082	6225042282	61329706	99.5062	6436812	10.4436	54892894	207.135	57.5596	50956280	44236187	71.7723	51189318	3576111060	69.8605	49477332	96.6556	87492838	4356220835	49.7895	73979114	84.5545	33755954	66.1945	54	55.0919	30341833	89.8859	29167002	86.4055
Sample_4	Agilent SureSelect V4	Illumina Hiseq2000	101bp paired end	65166360	6581802360	64848206	99.5118	10740013	16.4809	54108193	214.613	61.1457	50086796	43250514	66.3694	51189318	3464912871	67.6882	49315920	96.3403	87492838	4247515098	48.547	73853050	84.4104	33755954	64.4379	51	57.1915	30291404	89.7365	28998968	85.9077
Sample_5	Agilent SureSelect V4	Illumina Hiseq2000	101bp paired end	61656258	6227282058	61359556	99.5188	4691259	7.60873	56668297	213.076	60.0951	52082901	44710478	72.5157	51189318	3590457831	70.1408	49406920	96.518	87492838	4393943865	50.2206	74234957	84.8469	33755954	66.9727	53	59.5226	30353793	89.9213	29140125	86.3259
Sample_6	Agilent SureSelect V4	Illumina Hiseq2000	101bp paired end	54188086	5472996686	53933844	99.5308	3034497	5.59993	50899347	206.39	57.4471	46964394	41141438	75.9234	51189318	3347575532	65.396	49127068	95.9713	87492838	4056015028	46.3583	71829417	82.0975	33755954	62.3611	49	55.4904	30135920	89.2759	28763294	85.2095
Sample_7	Agilent SureSelect V4	Illumina Hiseq2000	101bp paired end	62222484	6284470884	61950248	99.5625	3774164	6.0656	58176084	206.292	57.389	54222933	47407527	76.1903	51189318	3857593355	75.3593	49553889	96.8051	87492838	4673501074	53.4158	74015788	84.5964	33755954	71.8453	57	64.5116	30434253	90.1597	29308675	86.8252
Sample_8	Agilent SureSelect V4	Illumina Hiseq2000	101bp paired end	70961532	7167114732	70679787	99.603	5215523	7.34979	65464264	208.821	54.8077	61324840	53026536	74.7257	51189318	4308761491	84.1731	49888369	97.4586	87492838	5227453615	59.7472	75676679	86.4947	33755954	80.8461	63	73.6329	30724663	91.02	29801561	88.2853
Sample_9	Agilent SureSelect V4	Illumina Hiseq2000	101bp paired end	63199734	6383173134	62907471	99.5376	4024392	6.36774	58883079	208.437	60.0301	54660502	47286761	74.8211	51189318	3851441942	75.2392	49569413	96.8355	87492838	4657646565	53.2346	73912784	84.4787	33755954	72.3078	56	66.4007	30498058	90.3487	29397618	87.0887
Sample_10_NA18943	Agilent SureSelect V4	Illumina Hiseq2000	101bp paired end	62462022	6308664222	62240283	99.645	5322567	8.52129	56917716	224	59.8039	53696452	46749149	74.8441	51189318	3709984904	72.4758	49544198	96.7862	87492838	4579462793	52.341	75451843	86.2377	33755954	70.043	54	64.8693	30572817	90.5701	29445566	87.2307
Sample_11	Agilent SureSelect V4	Illumina Hiseq2000	101bp paired end	56854352	5742289552	56653282	99.6463	3069053	5.3981	53584229	219.602	60.4529	50557212	44197377	77.7379	51189318	3540326533	69.1614	49304270	96.3175	87492838	4336183794	49.5604	73743032	84.2846	33755954	66.8857	51	62.4582	30425615	90.1341	29162700	86.3928
Sample_12	Agilent SureSelect V4	Illumina Hiseq2000	101bp paired end	64285356	6492820956	64017451	99.5833	4532701	7.05091	59484750	226.112	61.5476	55983712	48794267	75.9026	51189318	3857785518	75.3631	49665530	97.0232	87492838	4769742147	54.5158	76206439	87.1002	33755954	72.9978	56	67.4168	30666692	90.8482	29600750	87.6905
Sample_13	Agilent SureSelect V4	Illumina Hiseq2000	101bp paired end	68056186	6873674786	67756264	99.5593	6463715	9.49762	61292549	213.52	57.2848	57538625	50217259	73.7879	51189318	4052896745	79.1747	49771726	97.2307	87492838	4934030001	56.3935	75255029	86.0128	33755954	76.4483	59	70.9458	30688623	90.9132	29677811	87.9187
Sample_14	Agilent SureSelect V4	Illumina Hiseq2000	101bp paired end	70101970	7080298970	69792204	99.5581	5793052	8.26375	63999152	213.469	58.984	60353262	52440062	74.8054	51189318	4253404199	83.0916	49791529	97.2694	87492838	5153945759	58.9071	75237137	85.9923	33755954	80.7519	62	76.4598	30734554	91.0493	29795297	88.2668
Sample_15	Agilent SureSelect V4	Illumina Hiseq2000	101bp paired end	68359106	6904269706	68092181	99.6095	3497890	5.11693	64594291	212.122	56.5787	61022679	53178895	77.7934	51189318	4308261090	84.1633	49855524	97.3944	87492838	5229551198	59.7712	75603706	86.4113	33755954	81.4377	63	76.0953	30755320	91.1108	29832628	88.3774
Sample_16	Agilent SureSelect V4	Illumina Hiseq2000	101bp paired end	59614484	6021062884	59375102	99.5984	2240313	3.758	57134789	215.318	58.6712	53834508	46407287	77.8457	51189318	3742771572	73.1163	49381847	96.469	87492838	4557791382	52.0933	73719953	84.2583	33755954	70.8502	54	66.3657	30490256	90.3256	29302330	86.8064
Sample_17	Agilent SureSelect V4	Illumina Hiseq2000	101bp paired end	93914606	9485375206	93379708	99.4304	13339392	14.2037	80040316	203.699	55.2926	75533456	65950345	70.2237	51189318	5432538672	106.126	50286337	98.236	87492838	6509239077	74.3974	77304794	88.3556	33755954	102.791	79	97.035	31025116	91.9101	30397168	90.0498
Sample_18	Agilent SureSelect V4	Illumina Hiseq2000	101bp paired end	83905822	8474488022	83642638	99.6863	3734799	4.45118	79907839	196.389	58.0222	75034123	65704874	78.3079	51189318	5506063181	107.563	50313861	98.2898	87492838	6517432411	74.491	76255418	87.1562	33755954	103.543	80	95.5609	30987351	91.7982	30351304	89.9139
Sample_19	Agilent SureSelect V4	Illumina Hiseq2000	101bp paired end	70759306	7146689906	70552697	99.708	3394450	4.79718	67158247	197.909	55.4226	63138276	55354709	78.2296	51189318	4622502643	90.3021	49963481	97.6053	87492838	5490387388	62.7524	73916259	84.4826	33755954	86.7598	66	81.7933	30748338	91.0901	29868921	88.4849
Sample_20	Agilent SureSelect V4	Illumina Hiseq2000	101bp paired end	84220420	8506262420	83981472	99.7163	5106996	6.06385	78874476	203.92	59.1862	74198063	65150266	77.3569	51189318	5382796779	105.155	50299013	98.2608	87492838	6445282321	73.6664	77270737	88.3166	33755954	101.135	79	93.8223	30999724	91.8348	30356782	89.9302
Sample_21	Agilent SureSelect V4	Illumina Hiseq2000	101bp paired end	81538150	8235353150	81303627	99.7124	3369104	4.13194	77934523	198.722	56.9847	73229901	64431821	79.0205	51189318	5372653576	104.957	50280447	98.2245	87492838	6387280861	73.0035	76400560	87.3221	33755954	101.257	79	92.2815	30973780	91.758	30325006	89.836
Sample_22	Agilent SureSelect V4	Illumina Hiseq2000	101bp paired end	70573694	7127943094	70366861	99.7069	2935772	4.15987	67431089	199.061	56.7522	63413241	55519367	78.6686	51189318	4623865172	90.3287	50014836	97.7056	87492838	5502516612	62.8911	74459575	85.1036	33755954	87.0575	68	79.9563	30783147	91.1932	29935166	88.6811
Sample_23	Agilent SureSelect V4	Illumina Hiseq2000	101bp paired end	87733186	8861051786	87468225	99.698	6935042	7.9047	80533183	199.321	57.6027	75761762	66685291	76.0092	51189318	5556388496	108.546	50348790	98.358	87492838	6608778499	75.5351	76961088	87.9627	33755954	104.751	82	95.5553	31022451	91.9022	30414404	90.1009
Sample_24	Agilent SureSelect V4	Illumina Hiseq2000	101bp paired end	87476636	8835140236	87156582	99.6341	3947797	4.51297	83208785	202.531	58.4018	76768747	67084996	76.689	51189318	5564175099	108.698	50331023	98.3233	87492838	6639717850	75.8887	77277576	88.3245	33755954	105.001	81	97.2001	31029139	91.922	30413538	90.0983
Sample_25	Agilent SureSelect V4	Illumina Hiseq2000	101bp paired end	67103780	6777481780	66860588	99.6376	2540378	3.78575	64320210	198.977	58.3493	60006633	51339199	76.5072	51189318	4279150129	83.5946	49810813	97.307	87492838	5085462424	58.1243	73248383	83.7193	33755954	80.7409	62	74.7981	30660658	90.8304	29697351	87.9766
Sample_26	Agilent SureSelect V4	Illumina Hiseq2000	101bp paired end	93512440	9444756440	93189141	99.6543	6478541	6.928	86710600	196.404	57.5699	81173348	71954267	76.9462	51189318	6000426082	117.22	50467609	98.5901	87492838	7136166962	81.5629	77871262	89.003	33755954	111.856	89	99.7586	31068539	92.0387	30509365	90.3822
Sample_27	Agilent SureSelect V4	Illumina Hiseq2000	101bp paired end	79801142	8059915342	79546204	99.6805	4136837	5.18393	75409367	196.965	56.6255	70800142	62753743	78.6377	51189318	5232758688	102.224	50299917	98.2625	87492838	6222717898	71.1226	76359947	87.2757	33755954	98.0447	78	86.9	30955298	91.7032	30291084	89.7355
Sample_28	Agilent SureSelect V4	Illumina Hiseq2000	101bp paired end	71716836	7243400436	71441719	99.6164	3594723	5.01238	67846996	193.311	57.3763	63373809	56001954	78.0876	51189318	4700531417	91.8264	50065591	97.8048	87492838	5558984069	63.5364	74179190	84.7832	33755954	87.9647	70	78.7181	30756099	91.1131	29936476	88.685
Sample_29	Agilent SureSelect V4	Illumina Hiseq2000	100bp paired end	60775928	6077592800	60643770	99.7825	1343875	2.2112	59299895	196.435	55.0661	53951970	44096242	72.5554	51189318	3623906263	70.7942	49173692	96.0624	87492838	4328699341	49.4749	70954445	81.0974	33755954	67.8339	53	63.1156	30191225	89.4397	28930175	85.7039
Sample_30	Agilent SureSelect V4	Illumina Hiseq2000	100bp paired end	58737014	5873701400	58640326	99.8354	2028982	3.45435	56611344	199.292	55.0679	53076177	44591479	75.9172	51189318	3655795170	71.4171	49351469	96.4097	87492838	4375221217	50.0066	71534332	81.7602	33755954	68.808	54	63.5774	30334995	89.8656	29131415	86.3001
Sample_31	Agilent SureSelect V4	Illumina Hiseq2000	100bp paired end	65766964	6576696400	65635896	99.8007	1943885	2.95572	63692011	202.412	56.6748	59597825	49497216	75.2615	51189318	4028339768	78.6949	49597468	96.8903	87492838	4848593643	55.417	73647664	84.1756	33755954	75.5128	59	70.2842	30517706	90.4069	29455354	87.2597
Sample_32	Agilent SureSelect V4	Illumina Hiseq2000	100bp paired end	55740402	5574040200	55635919	99.8126	1564115	2.80607	54071804	197.945	54.7514	50821301	42478674	76.2081	51189318	3491263742	68.203	49146991	96.0102	87492838	4169009795	47.6497	70442232	80.512	33755954	65.7302	51	61.5681	30193572	89.4467	28889049	85.5821
Sample_33	Agilent SureSelect V4	Illumina Hiseq2000	100bp paired end	51690788	5169078800	51599139	99.8227	1465772	2.83565	50133367	197.604	53.7682	47059106	39614756	76.6379	51189318	3257324405	63.6329	48864573	95.4585	87492838	3889479166	44.4548	69154809	79.0405	33755954	61.3128	47	57.4808	30004981	88.888	28561584	84.612
Sample_34	Agilent SureSelect V4	Illumina Hiseq2000	100bp paired end	60241082	6024108200	60140028	99.8323	1684272	2.79589	58455756	196.52	53.147	54869293	45654788	75.7868	51189318	3756277028	73.3801	49341867	96.3909	87492838	4484382043	51.2543	71420947	81.6306	33755954	70.5157	54	66.2817	30318133	89.8157	29120081	86.2665
Sample_35	Agilent SureSelect V4	Illumina Hiseq2000	100bp paired end	66893542	6689354200	66756067	99.7945	2866070	4.28452	63889997	189.326	53.3611	59825192	50521491	75.5252	51189318	4210208513	82.2478	49663417	97.0191	87492838	4975731312	56.8702	71998901	82.2912	33755954	78.5937	61	73.183	30452807	90.2146	29428974	87.1816
Sample_36	Agilent SureSelect V4	Illumina Hiseq2000	100bp paired end	51535872	5153587200	51407350	99.7506	1393461	2.70387	50013889	187.898	54.8452	46611099	39039091	75.7513	51189318	3264496967	63.773	48767203	95.2683	87492838	3845353900	43.9505	67380421	77.0125	33755954	61.0086	47	57.8446	29857230	88.4503	28341783	83.9608
Sample_37	Agilent SureSelect V4	Illumina Hiseq2000	100bp paired end	55944116	5594411600	55820876	99.7797	1701789	3.04194	54119087	189.273	55.6863	50485562	42344081	75.69	51189318	3535378078	69.0648	49168308	96.0519	87492838	4169351831	47.6536	69065354	78.9383	33755954	66.207	51	62.2393	30124438	89.2419	28808677	85.344
SureSelectV4_average				6.78344e+07	6.83703e+09	6.75968e+07	99.6528	4.03164e+06	5.77415	6.35652e+07	204.197	57.2247	5.94713e+07	5.13755e+07	75.6914	51189318	4.21499e+09	82.3412	4.96938e+07	97.0785	87492838	5.06528e+09	57.8937	7.40672e+07	84.6552	33755954	79.1497	61.7838	72.3798	3.05744e+07	90.5749	2.95561e+07	87.5583
Sample_38_NA18943	Agilent SureSelect V5	Illumina Hiseq2000	101bp paired end	76473266	7723799866	76231706	99.6841	2422583	3.16788	73809123	201.81	59.0311	68656700	59094517	77.2747	50390601	4654147105	92.3614	49500529	98.2337	89476292	5829136271	65.1473	81026389	90.5563	33755954	92.6127	83	59.8753	31970268	94.71	31584740	93.5679
Sample_39	Agilent SureSelect V5	Illumina Hiseq2000	100bp paired end	64558906	6455890600	64445668	99.8246	2411929	3.73601	62033739	200.083	54.3923	57778396	48928870	75.7895	50390601	3813694837	75.6827	49216582	97.6702	89476292	4787359201	53.5042	78277827	87.4844	33755954	76.1261	67	51.149	31743212	94.0374	31150273	92.2808
Sample_40	Agilent SureSelect V5	Illumina Hiseq2000	100bp paired end	62208164	6220816400	62114361	99.8492	2551943	4.10226	59562418	203.77	56.4226	55418199	45777973	73.5884	50390601	3542341570	70.2977	49112927	97.4645	89476292	4470670377	49.9649	77804239	86.9551	33755954	70.7925	63	47.2104	31697499	93.9019	31026611	91.9145
Sample_41	Agilent SureSelect V5	Illumina Hiseq2000	100bp paired end	67829850	6782985000	67717665	99.8346	2848171	4.19899	64869494	202.043	54.5607	60420535	50225342	74.0461	50390601	3886755381	77.1325	49150090	97.5382	89476292	4908147053	54.8542	78844663	88.1179	33755954	77.5142	68	52.8634	31695811	93.8969	31112311	92.1684
Sample_42	Agilent SureSelect V5	Illumina Hiseq2000	100bp paired end	70458148	7045814800	70357858	99.8577	1663107	2.36042	68694751	224.401	71.7895	63033119	50939011	72.2968	50390601	3802060647	75.4518	49211435	97.6599	89476292	4919293691	54.9787	81444035	91.023	33755954	76.266	68	50.658	31793381	94.186	31250582	92.578
Sample_43	Agilent SureSelect V5	Illumina Hiseq2000	100bp paired end	59141770	5914177000	59044355	99.8353	1667537	2.81956	57376818	199.819	57.0188	53286889	43974150	74.3538	50390601	3430181990	68.0719	49008000	97.2562	89476292	4300209928	48.0598	76557162	85.5614	33755954	68.4509	60	46.359	31610082	93.643	30863225	91.4305
Sample_44	Agilent SureSelect V5	Illumina Hiseq2000	100bp paired end	62416370	6241637000	62326632	99.8562	1687519	2.70365	60639113	204.913	55.2576	56493117	46692539	74.8082	50390601	3598530950	71.4127	49080218	97.3995	89476292	4557773109	50.9383	78303267	87.5129	33755954	71.9557	64	48.2496	31664792	93.8051	31023172	91.9043
Sample_45	Agilent SureSelect V5	Illumina Hiseq2000	100bp paired end	64342978	6434297800	64243834	99.8459	1972569	3.06571	62271265	202.202	56.7156	57885200	47731865	74.1835	50390601	3700182793	73.43	49111282	97.4612	89476292	4662535369	52.1092	78135574	87.3254	33755954	73.7619	65	50.1055	31682539	93.8576	31036638	91.9442
Sample_46	Agilent SureSelect V5	Illumina Hiseq2000	100bp paired end	61424202	6142420200	61317889	99.8269	2014910	3.28032	59302979	200.659	56.7197	55208309	46604385	75.873	50390601	3631633325	72.0697	49171341	97.5804	89476292	4556079733	50.9194	77803196	86.954	33755954	72.4315	65	47.6208	31720085	93.9689	31088980	92.0992
Sample_47	Agilent SureSelect V5	Illumina Hiseq2000	100bp paired end	75020360	7502036000	74886386	99.8214	2813556	3.75039	72072830	199.69	55.8525	66857870	54730844	72.9547	50390601	4254119433	84.4229	49252456	97.7414	89476292	5350289117	59.7956	79539262	88.8942	33755954	84.7417	74	58.8939	31761975	94.093	31235488	92.5333
Sample_48	Agilent SureSelect V5	Illumina Hiseq2000	100bp paired end	57600320	5760032000	57515053	99.852	1528258	2.65321	55986795	206.65	57.2507	52143512	42345064	73.5153	50390601	3246922866	64.4351	48923235	97.088	89476292	4126697127	46.1206	77217478	86.2994	33755954	64.9267	58	43.4296	31561128	93.498	30779779	91.1833
Sample_49	Agilent SureSelect V5	Illumina Hiseq2000	100bp paired end	60319348	6031934800	60197388	99.7978	2189683	3.63015	58007705	198.527	53.2435	54070346	44259343	73.375	50390601	3437635615	68.2198	48997275	97.2349	89476292	4328679127	48.3779	76734519	85.7596	33755954	68.3938	60	46.9993	31579487	93.5523	30822461	91.3097
Sample_50	Agilent SureSelect V5	Illumina Hiseq2000	100bp paired end	70601192	7060119200	70479170	99.8272	1989168	2.81747	68490002	198.666	57.5872	63394844	51206124	72.5287	50390601	3993339701	79.2477	49258770	97.7539	89476292	5005733217	55.9448	78787484	88.054	33755954	79.5315	70	53.6726	31778006	94.1404	31213619	92.4685
Sample_51	Agilent SureSelect V5	Illumina Hiseq2000	100bp paired end	65240578	6524057800	65108768	99.798	2036676	3.12179	63072092	194.341	56.4508	58202737	48537644	74.3979	50390601	3823594843	75.8791	49043539	97.3268	89476292	4755319040	53.1461	77046572	86.1084	33755954	75.9258	66	52.351	31593096	93.5927	30954233	91.7001
Sample_52	Agilent SureSelect V5	Illumina Hiseq2000	100bp paired end	66675792	6667579200	66550176	99.8116	2677931	4.01635	63872245	196.969	54.5233	59433544	50127344	75.1807	50390601	3929572232	77.9822	49239803	97.7162	89476292	4908853644	54.8621	78193342	87.39	33755954	78.3304	69	52.6621	31748091	94.0518	31174769	92.3534
Sample_53	Agilent SureSelect V5	Illumina Hiseq2000	100bp paired end	62822456	6282245600	62727990	99.8496	1894066	3.01495	60833924	199.695	55.5744	56499940	47168833	75.0828	50390601	3677092760	72.9718	49126625	97.4916	89476292	4613304428	51.559	77654338	86.7876	33755954	73.3179	65	49.3882	31686350	93.8689	31030915	91.9272
Sample_54	Agilent SureSelect V5	Illumina Hiseq2000	100bp paired end	62384112	6238411200	62275228	99.8255	1882148	3.01703	60393080	199.141	56.1499	55850373	46867496	75.1273	50390601	3660867186	72.6498	49073461	97.3861	89476292	4584895045	51.2415	77417041	86.5224	33755954	72.984	65	48.9482	31636197	93.7203	30994160	91.8184
Sample_55	Agilent SureSelect V5	Illumina Hiseq2000	100bp paired end	60328646	6032864600	60218855	99.818	2111680	3.50029	58107175	199.718	56.0388	53927077	45723708	75.791	50390601	3567613413	70.7992	49110821	97.4603	89476292	4472401903	49.9842	77309288	86.402	33755954	71.0068	63	47.3422	31668681	93.8166	30991564	91.8107
Sample_56	Agilent SureSelect V5	Illumina Hiseq2000	100bp paired end	61488924	6148892400	61382335	99.8267	1925858	3.13204	59456477	201.297	58.1873	54793088	45740722	74.3886	50390601	3559166580	70.6316	49078182	97.3955	89476292	4469254556	49.949	77413825	86.5188	33755954	70.8794	63	47.4822	31659083	93.7881	30972449	91.754
Sample_57	Agilent SureSelect V5	Illumina Hiseq2000	100bp paired end	60717156	6071715600	60626887	99.8513	1678219	2.76399	58948668	201.337	58.5834	54707021	45526990	74.9821	50390601	3538981637	70.231	48989215	97.219	89476292	4447922143	49.7106	77261059	86.3481	33755954	70.5006	62	47.9785	31578635	93.5498	30878732	91.4764
Sample_58	Agilent SureSelect V5	Illumina Hiseq2000	100bp paired end	61954424	6195442400	61862989	99.8524	1388470	2.24112	60474519	205.418	59.9279	55987811	46440702	74.9595	50390601	3586094774	71.1659	49093333	97.4256	89476292	4529399381	50.6212	78281156	87.4882	33755954	71.5589	64	47.3676	31669400	93.8187	31037914	91.948
Sample_59	Agilent SureSelect V5	Illumina Hiseq2000	100bp paired end	56716304	5671630400	56619309	99.829	1563914	2.75743	55055395	199.247	55.2392	50971667	42628356	75.1607	50390601	3329962442	66.083	48918097	97.0778	89476292	4171722550	46.6238	75935212	84.8663	33755954	66.35	59	44.8973	31536711	93.4256	30747054	91.0863
Sample_60	Agilent SureSelect V5	Illumina Hiseq2000	100bp paired end	62514874	6251487400	62409613	99.8316	1447493	2.31544	60962120	197.197	55.2988	56219235	46695957	74.6958	50390601	3659559727	72.6239	49027746	97.2954	89476292	4572635090	51.1044	77022286	86.0812	33755954	72.8379	64	49.3456	31596426	93.6025	30936690	91.6481
Sample_61	Agilent SureSelect V5	Illumina Hiseq2000	100bp paired end	53846770	5384677000	53761462	99.8416	1368458	2.54139	52393004	201.741	56.3003	48603770	40560029	75.3249	50390601	3152209219	62.5555	48829429	96.9019	89476292	3964035327	44.3026	75622731	84.5171	33755954	62.958	56	42.1828	31486245	93.2761	30638337	90.7642
Sample_62	Agilent SureSelect V5	Illumina Hiseq2000	100bp paired end	55075326	5507532600	54977580	99.8225	1448284	2.62964	53529296	199.262	55.3355	49044070	40808550	74.0959	50390601	3188880006	63.2832	48840106	96.923	89476292	3993202891	44.6286	75278852	84.1327	33755954	63.4477	56	42.4353	31498598	93.3127	30650870	90.8014
Sample_63	Agilent SureSelect V5	Illumina Hiseq2000	100bp paired end	60352278	6035227800	60240400	99.8146	2112132	3.49967	58128268	197.617	55.7977	53366335	44748250	74.1451	50390601	3503137998	69.5197	48949500	97.1401	89476292	4380996838	48.9627	76381164	85.3647	33755954	69.7227	61	47.8435	31529246	93.4035	30797896	91.2369
Sample_64	Agilent SureSelect V5	Illumina Hiseq2000	100bp paired end	50823042	5082304200	50738755	99.8342	1087984	2.14073	49650771	202.684	61.6967	45794811	38131339	75.0277	50390601	2965139821	58.8431	48674322	96.594	89476292	3722436176	41.6025	74546801	83.3146	33755954	59.0916	52	39.8759	31384129	92.9736	30401475	90.0626
Sample_65	Agilent SureSelect V5	Illumina Hiseq2000	100bp paired end	52905172	5290517200	52806376	99.8133	1495647	2.82703	51310729	197.878	55.318	47348080	39368291	74.4129	50390601	3086668333	61.2548	48772042	96.788	89476292	3854243543	43.0756	74412987	83.165	33755954	61.7378	55	41.6813	31454886	93.1832	30540644	90.4748
Sample_66	Agilent SureSelect V5	Illumina Hiseq2000	100bp paired end	50170912	5017091200	50084529	99.8278	1214867	2.42146	48869662	199.882	56.2608	45317139	37890503	75.5229	50390601	2960751144	58.756	48684522	96.6143	89476292	3705955179	41.4183	74116906	82.8341	33755954	59.2596	53	39.6825	31406192	93.039	30451938	90.212
Sample_67	Agilent SureSelect V5	Illumina Hiseq2000	100bp paired end	59313298	5931329800	59210695	99.827	1837800	3.09846	57372895	201.569	58.2217	53036615	44318229	74.7189	50390601	3454484522	68.5541	49061612	97.3626	89476292	4330882088	48.4026	77032387	86.0925	33755954	69.0702	62	45.2273	31668216	93.8152	30990445	91.8073
Sample_68	Agilent SureSelect V5	Illumina Hiseq2000	100bp paired end	52472398	5247239800	52376664	99.8176	1880204	3.58322	50496460	194.767	55.0988	46541987	38905989	74.1456	50390601	3071390358	60.9517	48757711	96.7595	89476292	3814223891	42.6283	73674505	82.3397	33755954	61.2342	54	41.247	31442881	93.1477	30511235	90.3877
Sample_69	Agilent SureSelect V5	Illumina Hiseq2000	100bp paired end	70706562	7070656200	70586192	99.8298	2417893	3.41962	68168299	197.882	56.6117	62962855	52650288	74.4631	50390601	4126097321	81.8823	49233412	97.7036	89476292	5154136068	57.6034	78787410	88.054	33755954	82.183	73	55.2323	31753610	94.0682	31229243	92.5148
Sample_70	Agilent SureSelect V5	Illumina Hiseq2000	100bp paired end	54066020	5406602000	53982636	99.8458	1279914	2.36732	52702722	202.694	58.4502	48861042	40667441	75.2181	50390601	3161997569	62.7497	48831185	96.9053	89476292	3971819540	44.3896	75639561	84.5359	33755954	63.0886	56	41.9454	31538792	93.4318	30668654	90.8541
Sample_71	Agilent SureSelect V5	Illumina Hiseq2000	100bp paired end	58510502	5851050200	58414543	99.836	1447202	2.47341	56967341	201.3	58.8036	52828075	43650809	74.6034	50390601	3402899266	67.5304	49010320	97.2608	89476292	4264505209	47.6607	76662314	85.6789	33755954	67.94	61	45.0012	31640729	93.7338	30900649	91.5413
Sample_72	Agilent SureSelect V5	Illumina Hiseq2000	100bp paired end	62776474	6277647400	62684318	99.8532	1411228	2.24802	61273090	202.831	60.1207	56881320	46877863	74.6743	50390601	3640091747	72.2375	49101076	97.4409	89476292	4575722371	51.1389	78003619	87.178	33755954	72.7083	65	48.3326	31684763	93.8642	31056346	92.0026
Sample_73	Agilent SureSelect V5	Illumina Hiseq2000	100bp paired end	59144304	5914430400	59057525	99.8533	1448736	2.44949	57608789	202.784	58.17	53501618	44222079	74.7698	50390601	3430870772	68.0855	49023050	97.2861	89476292	4317664086	48.2548	77218592	86.3006	33755954	68.5538	61	45.3224	31641240	93.7353	30935921	91.6458
Sample_74	Agilent SureSelect V5	Illumina Hiseq2000	100bp paired end	63607362	6360736200	63512494	99.8509	1727384	2.7157	61785110	201.913	57.4953	57305126	47087588	74.0285	50390601	3660631668	72.6451	49145259	97.5286	89476292	4599706676	51.407	78045157	87.2244	33755954	73.0812	66	47.8416	31729864	93.9978	31120883	92.1938
Sample_75	Agilent SureSelect V5	Illumina Hiseq2000	100bp paired end	68683786	6868378600	68580865	99.8502	1628310	2.37073	66952555	204.319	59.4557	61872943	50491587	73.5131	50390601	3902311290	77.4413	49161275	97.5604	89476292	4925328371	55.0462	79193762	88.5081	33755954	77.8718	69	52.3572	31722725	93.9767	31149804	92.2794
Sample_76	Agilent SureSelect V5	Illumina Hiseq2000	100bp paired end	65373018	6537301800	65254538	99.8188	1573392	2.40679	63681146	198.815	58.9661	58511013	48228504	73.7743	50390601	3777603332	74.9664	49156326	97.5506	89476292	4716351904	52.7106	77693552	86.8314	33755954	75.3479	67	50.667	31716825	93.9592	31087469	92.0948
Sample_77	Agilent SureSelect V5	Illumina Hiseq2000	100bp paired end	68156222	6815622200	68059320	99.8578	2064901	3.02966	65994419	201.557	58.2886	61305381	51755208	75.9361	50390601	4032068268	80.0163	49283425	97.8028	89476292	5057760726	56.5263	79291366	88.6172	33755954	80.354	72	52.5275	31804071	94.2177	31296213	92.7132
Sample_78	Agilent SureSelect V5	Illumina Hiseq2000	100bp paired end	62460920	6246092000	62349843	99.8222	1241758	1.98806	61108085	194.913	55.7853	56677635	45782135	73.2972	50390601	3604001923	71.5213	49063868	97.3671	89476292	4483747690	50.111	76683265	85.7023	33755954	71.9341	64	47.5654	31644233	93.7442	30988367	91.8012
Sample_79	Agilent SureSelect V5	Illumina Hiseq2000	100bp paired end	67295946	6729594600	67178534	99.8255	1516319	2.25321	65662215	196.479	56.2463	60835601	49110093	72.9763	50390601	3853018619	76.463	49195505	97.6283	89476292	4806928043	53.7229	78001162	87.1752	33755954	76.9059	69	50.7637	31735473	94.0144	31167212	92.331
Sample_80	Agilent SureSelect V5	Illumina Hiseq2000	100bp paired end	63578708	6357870800	63472124	99.8324	1558996	2.45207	61913128	197.392	56.6321	57259244	46497586	73.1339	50390601	3642831737	72.2919	49122478	97.4834	89476292	4549794648	50.8492	77225072	86.3079	33755954	72.6945	65	48.5284	31697578	93.9022	31038685	91.9503
Sample_81	Agilent SureSelect V5	Illumina Hiseq2000	100bp paired end	67690340	6769034000	67578255	99.8344	1734929	2.56304	65843326	194.333	54.7206	61144392	49283320	72.807	50390601	3877353616	76.946	49128843	97.496	89476292	4828956314	53.9691	77574029	86.6979	33755954	77.2534	68	52.2676	31666889	93.8113	31069095	92.0403
Sample_82_MCPH_II-2	Agilent SureSelect V5	Illumina Hiseq2000	100bp paired end	56219478	5621947800	56115896	99.8158	1746177	3.106	54369719	197.021	57.3345	50361973	42662180	75.8851	50390601	3355572650	66.5912	49002449	97.2452	89476292	4177906730	46.6929	75752217	84.6618	33755954	66.8826	60	44.0107	31588057	93.5777	30846803	91.3818
Sample_83_MCPH_II-3	Agilent SureSelect V5	Illumina Hiseq2000	100bp paired end	53738140	5373814000	53640561	99.8184	1655476	3.08064	51985085	196.175	54.6846	48443684	40944744	76.1931	50390601	3222594514	63.9523	48930986	97.1034	89476292	4011651229	44.8348	74991774	83.8119	33755954	64.1851	57	42.4543	31552304	93.4718	30726769	91.0262
Sample_84_MCPH_I-1	Agilent SureSelect V5	Illumina Hiseq2000	100bp paired end	60588042	6058804200	60460549	99.7896	1845387	3.04579	58615162	199.161	60.1041	54347461	45552250	75.1836	50390601	3562291566	70.6936	49048008	97.3356	89476292	4453860943	49.777	76939079	85.9882	33755954	70.8095	62	48.2208	31613101	93.6519	30889014	91.5069
Sample_85_MCPH_I-2	Agilent SureSelect V5	Illumina Hiseq2000	100bp paired end	54866264	5486626400	54762984	99.8118	1949488	3.55316	52813496	196.865	56.3427	49042127	41377264	75.4148	50390601	3252546254	64.5467	48945238	97.1317	89476292	4052269297	45.2887	75304993	84.162	33755954	64.8276	58	42.7249	31548655	93.461	30769125	91.1517
Sample_86	Agilent SureSelect V5	Illumina Hiseq2000	100bp paired end	57533030	5753303000	57426428	99.8147	1697623	2.95069	55728805	196.421	56.5778	51668987	43494258	75.5988	50390601	3423823264	67.9457	49010806	97.2618	89476292	4260398035	47.6148	75960008	84.894	33755954	68.1952	61	44.9741	31596174	93.6018	30879738	91.4794
Sample_87	Agilent SureSelect V5	Illumina Hiseq2000	100bp paired end	58550066	5855006600	58438507	99.8095	1464192	2.50075	56974315	193.772	55.5033	52668180	43599722	74.4657	50390601	3443061255	68.3274	48942995	97.1272	89476292	4274114256	47.7681	75531140	84.4147	33755954	68.442	61	46.0995	31532350	93.4127	30787563	91.2063
Sample_88	Agilent SureSelect V5	Illumina Hiseq2000	100bp paired end	59056300	5905630000	58913604	99.7584	2015055	3.41209	56898549	195.873	58.0776	52744884	44317517	75.0428	50390601	3487432826	69.208	49040087	97.3199	89476292	4338094785	48.4832	76144305	85.1	33755954	69.2722	61	46.4083	31608348	93.6378	30873747	91.4616
Sample_89	Agilent SureSelect V5	Illumina Hiseq2000	100bp paired end	49447246	4944724600	49344444	99.7921	1219721	2.46671	48124723	194.115	54.6383	44536325	36063523	72.9333	50390601	2844591349	56.4508	48550614	96.3486	89476292	3534174464	39.4984	72452889	80.9744	33755954	56.7568	51	38.0172	31300424	92.7256	30248884	89.6105
Sample_90	Agilent SureSelect V5	Illumina Hiseq2000	100bp paired end	57382202	5738220200	57246692	99.7638	1674763	2.91861	55571929	191.12	54.4008	51342770	41905577	73.0289	50390601	3322166962	65.9283	48818487	96.8801	89476292	4111599337	45.9518	74229370	82.9598	33755954	66.0881	58	45.915	31438462	93.1346	30583257	90.6011
Sample_91	Agilent SureSelect V5	Illumina Hiseq2000	100bp paired end	66562806	6656280600	66416040	99.7795	1592183	2.392	64823857	193.605	54.6577	59859987	47937482	72.0184	50390601	3779620801	75.0065	49131896	97.5021	89476292	4697820440	52.5035	76951615	86.0022	33755954	75.3459	67	50.9043	31690354	93.8808	31049482	91.9822
Sample_92	Agilent SureSelect V5	Illumina Hiseq2000	100bp paired end	57383744	5738374400	57247018	99.7617	1470280	2.56219	55776738	190.872	54.4958	51618779	41915390	73.044	50390601	3327476170	66.0337	48887905	97.0179	89476292	4112386525	45.9606	74315898	83.0565	33755954	66.3777	59	45.0828	31509347	93.3446	30679919	90.8874
Sample_93	Agilent SureSelect V5	Illumina Hiseq2000	100bp paired end	61132016	6113201600	60991397	99.77	1613468	2.63932	59377929	194.687	56.9205	54909951	44531962	72.8456	50390601	3509050803	69.637	48989509	97.2195	89476292	4361336279	48.7429	75966358	84.9011	33755954	70.0128	62	47.1499	31579058	93.5511	30868448	91.4459
Sample_94	Agilent SureSelect V5	Illumina Hiseq2000	100bp paired end	61414574	6141457400	61299824	99.8132	1075516	1.75124	60224308	196.908	54.931	55359793	44003557	71.65	50390601	3442515777	68.3166	48959779	97.1605	89476292	4306131214	48.1259	76288774	85.2614	33755954	68.6867	61	46.6832	31583198	93.5633	30825191	91.3178
Sample_95	Agilent SureSelect V5	Illumina Hiseq2000	100bp paired end	63581318	6358131800	63475339	99.8333	1272678	2.00165	62202661	200.125	56.5744	57750165	45363778	71.3477	50390601	3524902214	69.9516	49086232	97.4115	89476292	4431301848	49.5249	77422904	86.529	33755954	70.4513	62	47.1946	31692874	93.8882	30998764	91.832
Sample_96	Agilent SureSelect V5	Illumina Hiseq2000	100bp paired end	69328486	6932848600	69211270	99.8309	1628662	2.3492	67582608	199.691	55.6385	62693250	49833187	71.8798	50390601	3869911088	76.7983	49144192	97.5265	89476292	4870095442	54.4289	78611429	87.8573	33755954	77.2254	68	52.5914	31698413	93.9047	31106465	92.151
Sample_97	Agilent SureSelect V5	Illumina Hiseq2000	100bp paired end	71016094	7101609400	70884303	99.8144	1786709	2.51592	69097594	194.009	53.9516	64129335	51124326	71.9898	50390601	4025153819	79.8791	49251769	97.74	89476292	5010681208	56.0001	78071208	87.2535	33755954	80.3081	71	54.0423	31775474	94.1329	31216928	92.4783
Sample_98	Agilent SureSelect V5	Illumina Hiseq2000	100bp paired end	56955932	5695593200	56836135	99.7897	1331941	2.33855	55504194	192.772	55.0326	51322170	41132545	72.2182	50390601	3253016064	64.556	48865811	96.9741	89476292	4033868190	45.0831	74423644	83.1769	33755954	64.9235	58	43.7499	31510589	93.3482	30669706	90.8572
Sample_99	Agilent SureSelect V5	Illumina Hiseq2000	100bp paired end	66524830	6652483000	66387178	99.7931	1501326	2.25679	64885852	189.561	53.0957	60037767	47985937	72.1324	50390601	3813248728	75.6738	49118359	97.4752	89476292	4712007152	52.6621	76436441	85.4265	33755954	76.0016	67	51.0037	31662196	93.7974	31053132	91.9931
Sample_100	Agilent SureSelect V5	Illumina Hiseq2000	100bp paired end	67573590	6757359000	67435948	99.7963	1775900	2.6281	65660048	190.656	53.0931	60585260	48427893	71.6669	50390601	3844033995	76.2847	49177722	97.593	89476292	4754834732	53.1407	76709322	85.7314	33755954	76.6916	68	51.0086	31716053	93.9569	31126605	92.2107
Sample_101	Agilent SureSelect V5	Illumina Hiseq2000	100bp paired end	51833220	5183322000	51739176	99.8186	1427020	2.7531	50312156	198.7	56.7336	46657765	38137740	73.5778	50390601	2980171611	59.1414	48721596	96.6879	89476292	3731831179	41.7075	74174838	82.8989	33755954	59.4317	53	39.8945	31427267	93.1014	30452330	90.2132
Sample_102	Agilent SureSelect V5	Illumina Hiseq2000	100bp paired end	65684144	6568414400	65552941	99.8003	2027377	3.08655	63525564	192.021	54.4768	58666228	47499917	72.3157	50390601	3759461411	74.6064	49072202	97.3836	89476292	4662184427	52.1052	76452366	85.4443	33755954	74.7781	66	50.7767	31620174	93.6729	30974056	91.7588
Sample_103	Agilent SureSelect V5	Illumina Hiseq2000	100bp paired end	70986514	7098651400	70846897	99.8033	1831532	2.58011	69015365	191.041	54.1721	63870027	51821980	73.0026	50390601	4111699297	81.5966	49242688	97.722	89476292	5086232393	56.8445	77690747	86.8283	33755954	81.9878	73	54.901	31753032	94.0665	31221946	92.4932
Sample_104	Agilent SureSelect V5	Illumina Hiseq2000	100bp paired end	56596564	5659656400	56466831	99.7708	1446866	2.55646	55019965	192.18	56.2608	50793981	41542437	73.401	50390601	3289591157	65.2818	48895427	97.0328	89476292	4074435961	45.5365	74482085	83.2423	33755954	65.504	58	44.4505	31504942	93.3315	30669249	90.8558
Sample_105	Agilent SureSelect V5	Illumina Hiseq2000	100bp paired end	68611256	6861125600	68450501	99.7657	1912631	2.78763	66537870	192.677	57.905	61280196	49983347	72.8501	50390601	3955285141	78.4925	49167793	97.5733	89476292	4899927786	54.7623	77375820	86.4763	33755954	78.7941	70	53.3331	31695241	93.8953	31117584	92.184
Sample_106	Agilent SureSelect V5	Illumina Hiseq2000	100bp paired end	54506706	5450670600	54406379	99.8159	1354101	2.48428	53052278	198.274	57.8131	49086331	39851475	73.113	50390601	3115974141	61.8364	48812334	96.8679	89476292	3897982228	43.5644	74829608	83.6307	33755954	62.0075	55	41.7178	31491312	93.2911	30578725	90.5876
Sample_107	Agilent SureSelect V5	Illumina Hiseq2000	100bp paired end	57954340	5795434000	57842798	99.8075	1414501	2.44072	56428297	193.688	54.8668	52198424	42494842	73.3247	50390601	3356637607	66.6124	48960189	97.1614	89476292	4166548320	46.5659	75107993	83.9418	33755954	66.9483	59	45.1939	31573487	93.5346	30775740	91.1713
Sample_108	Agilent SureSelect V5	Illumina Hiseq2000	100bp paired end	66670932	6667093200	66521430	99.7758	2316080	3.4739	64205350	186.114	51.5087	59445869	48822364	73.2289	50390601	3907172336	77.5377	49102623	97.444	89476292	4801991007	53.6677	75845715	84.7663	33755954	77.6667	68	53.5811	31615921	93.6603	30985551	91.7928
Sample_109	Agilent SureSelect V5	Illumina Hiseq2000	100bp paired end	64942378	6494237800	64828654	99.8249	2001555	3.08205	62827099	198.518	53.6511	58598160	48211054	74.2367	50390601	3763306483	74.6827	49219221	97.6754	89476292	4717499681	52.7235	78002357	87.1766	33755954	75.1398	67	49.9712	31757968	94.0811	31156301	92.2987
Sample_110	Agilent SureSelect V5	Illumina Hiseq2000	100bp paired end	60902554	6090255400	60797477	99.8275	1606111	2.63718	59191366	197.215	54.5682	55073405	45088421	74.0337	50390601	3534388927	70.1398	49090391	97.4197	89476292	4414330721	49.3352	76811594	85.8458	33755954	70.6392	63	46.4771	31671864	93.826	31010788	91.8676
Sample_111	Agilent SureSelect V5	Illumina Hiseq2000	100bp paired end	63940660	6394066000	63831024	99.8285	1423800	2.22675	62407224	199.345	55.5075	57897792	47258966	73.9107	50390601	3683685490	73.1026	49137490	97.5132	89476292	4621496633	51.6505	77745867	86.8899	33755954	73.5264	65	49.2833	31702377	93.9164	31050119	91.9841
Sample_112	Agilent SureSelect V5	Illumina Hiseq2000	100bp paired end	67415090	6741509000	67237843	99.7371	1547548	2.29555	65690295	187.723	55.667	60640870	50240701	74.5244	50390601	4015805987	79.6936	49170980	97.5797	89476292	4935583774	55.1608	76584364	85.5918	33755954	79.8763	70	54.2932	31684299	93.8628	31102905	92.1405
Sample_113	Agilent SureSelect V5	Illumina Hiseq2000	100bp paired end	59538140	5953814000	59408245	99.7818	1108506	1.86184	58299739	191.616	56.4809	53872971	44503148	74.7473	50390601	3536416692	70.1801	49051006	97.3416	89476292	4366914559	48.8053	75443461	84.3167	33755954	70.4638	63	47.0176	31626708	93.6922	30913703	91.58
Sample_114	Agilent SureSelect V5	Illumina Hiseq2000	100bp paired end	57269562	5726956200	57146914	99.7858	993560	1.73488	56153354	192.167	56.3083	51871354	42695944	74.5526	50390601	3386937940	67.2137	48988524	97.2176	89476292	4187461600	46.7997	75028809	83.8533	33755954	67.5983	60	44.7934	31590054	93.5837	30849248	91.3891
Sample_115	Agilent SureSelect V5	Illumina Hiseq2000	100bp paired end	65935002	6593500200	65808843	99.8087	1160106	1.75947	64648737	193.045	54.8882	59975529	49380404	74.8925	50390601	3905339553	77.5013	49215596	97.6682	89476292	4841665113	54.1112	77357034	86.4553	33755954	77.9175	69	51.9964	31751556	94.0621	31163699	92.3206
Sample_116	Agilent SureSelect V5	Illumina Hiseq2000	100bp paired end	54228020	5422802000	54131981	99.8229	893221	1.64716	53238760	194.166	54.4736	49443617	40448122	74.589	50390601	3186846542	63.2429	48862752	96.968	89476292	3964661741	44.3096	74597279	83.371	33755954	63.5848	56	42.5871	31514393	93.3595	30655065	90.8138
Sample_117	Agilent SureSelect V5	Illumina Hiseq2000	100bp paired end	65393434	6539343400	65260621	99.7969	1428152	2.18394	63832469	190.867	53.5962	59315794	48410715	74.0299	50390601	3841691198	76.2382	49201875	97.641	89476292	4751221908	53.1003	76923408	85.9707	33755954	76.7417	69	50.5202	31745592	94.0444	31173394	92.3493
Sample_118	Agilent SureSelect V5	Illumina Hiseq2000	100bp paired end	72342396	7234239600	72195459	99.7969	1740842	2.40639	70454617	187.765	52.3199	65264470	53571465	74.0527	50390601	4273680172	84.8111	49264361	97.765	89476292	5266139431	58.8551	77612898	86.7413	33755954	85.0587	75	57.5776	31750961	94.0603	31243215	92.5562
Sample_119	Agilent SureSelect V5	Illumina Hiseq2000	100bp paired end	61771780	6177178000	61648503	99.8004	1154297	1.86865	60494206	190.933	54.8601	56100042	45661105	73.919	50390601	3621178224	71.8622	49096595	97.432	89476292	4481503224	50.0859	75921590	84.8511	33755954	72.2083	64	48.8665	31650217	93.7619	30954975	91.7023
Sample_120	Agilent SureSelect V5	Illumina Hiseq2000	100bp paired end	59948700	5994870000	59820355	99.7859	1117137	1.86349	58703218	187.126	53.2935	54354368	44347869	73.9764	50390601	3546629004	70.3827	49041620	97.323	89476292	4359861922	48.7264	74833259	83.6347	33755954	70.6593	63	47.2689	31591183	93.587	30891304	91.5136
Sample_121	Agilent SureSelect V5	Illumina Hiseq2000	100bp paired end	64052592	6405259200	63931330	99.8107	927614	1.44821	63003716	189.19	52.8267	58342711	46828934	73.1101	50390601	3724585393	73.9143	49091530	97.422	89476292	4599111703	51.4003	75969527	84.9046	33755954	74.182	65	50.5026	31645941	93.7492	30974441	91.7599
Sample_122	Agilent SureSelect V5	Illumina Hiseq2000	100bp paired end	72064058	7206405800	71899473	99.7716	1864877	2.5878	70034596	188.529	53.8461	64784198	52327999	72.6132	50390601	4172735297	82.8078	49306874	97.8493	89476292	5140422592	57.4501	77483559	86.5967	33755954	83.0967	74	55.8495	31791704	94.181	31257117	92.5973
Sample_123	Agilent SureSelect V5	Illumina Hiseq2000	100bp paired end	70937100	7093710000	70772536	99.768	2519821	3.55219	68252715	186.096	52.4536	63063813	51417434	72.4831	50390601	4124169299	81.844	49273190	97.7825	89476292	5057313694	56.5213	76761481	85.7897	33755954	82.1824	73	54.7414	31763173	94.0965	31242588	92.5543
Sample_124	Agilent SureSelect V5	Illumina Hiseq2000	100bp paired end	62472056	6247205600	62350985	99.8062	1211879	1.93987	61139106	194.799	53.4155	56720074	45772062	73.2681	50390601	3600232561	71.4465	49087308	97.4136	89476292	4484539737	50.1199	76697246	85.718	33755954	71.7204	64	47.8386	31679698	93.8492	30995332	91.8218
Sample_125	Agilent SureSelect V5	Illumina Hiseq2000	101bp paired end	73736626	7447399226	73420485	99.5713	2505253	3.39757	70915232	230.299	56.4388	66512645	54837345	74.3692	50390601	4020575093	79.7882	49490761	98.2143	89476292	5321118329	59.4696	83813159	93.6708	33755954	80.7646	73	50.7834	31996914	94.7889	31578404	93.5491
Sample_126	Agilent SureSelect V5	Illumina Hiseq2000	101bp paired end	63197466	6382944066	62924703	99.5684	2570902	4.06805	60353801	230.166	55.7302	56575676	46852740	74.1371	50390601	3436123695	68.1898	49297018	97.8298	89476292	4547120996	50.8193	82256633	91.9312	33755954	69.0906	63	43.0597	31870560	94.4146	31325997	92.8014
Sample_127	Agilent SureSelect V5	Illumina Hiseq2000	101bp paired end	71378342	7209212542	71075739	99.5761	3166107	4.43567	67909632	215.809	54.1181	63635281	52964664	74.2027	50390601	4004588766	79.4709	49347968	97.9309	89476292	5184048408	57.9377	81863294	91.4916	33755954	80.0057	71	52.356	31865488	94.3996	31371813	92.9371
Sample_128	Agilent SureSelect V5	Illumina Hiseq2000	101bp paired end	68895714	6958467114	68633569	99.6195	1801132	2.61429	66832437	244.022	63.1651	62387995	50695939	73.5836	50390601	3641325954	72.262	49344032	97.9231	89476292	4885483190	54.6009	83617308	93.4519	33755954	73.2549	66	46.1435	31921007	94.5641	31410288	93.0511
Sample_129	Agilent SureSelect V5	Illumina Hiseq2000	101bp paired end	73309414	7404250814	72962961	99.5274	2923233	3.98753	70039728	230.718	56.3895	65649802	54031419	73.7032	50390601	3949757939	78.3828	49488868	98.2105	89476292	5238105530	58.5418	83800898	93.6571	33755954	79.286	72	49.7774	31992567	94.7761	31565368	93.5105
Sample_130	Agilent SureSelect V5	Illumina Hiseq2000	101bp paired end	74043918	7478435718	73716416	99.5577	2644509	3.57154	71071907	232.892	56.5262	66532484	54639155	73.7929	50390601	3984367034	79.0696	49447250	98.1279	89476292	5293913303	59.1655	84002449	93.8824	33755954	80.1068	73	49.8504	31969506	94.7078	31573956	93.536
Sample_131	Agilent SureSelect V5	Illumina Hiseq2000	101bp paired end	66411134	6707524534	66130431	99.5773	1939147	2.91991	64191284	218.306	68.6152	58980057	47881770	72.099	50390601	3644014539	72.3154	49222268	97.6814	89476292	4676314844	52.2632	80494347	89.9616	33755954	72.9548	65	47.2485	31803967	94.2174	31233760	92.5282
Sample_132	Agilent SureSelect V5	Illumina Hiseq2000	101bp paired end	64177858	6481963658	63902804	99.5714	3067273	4.77933	60835531	202.925	55.1624	56547870	47558092	74.1036	50390601	3719970667	73.8227	49288279	97.8124	89476292	4684457617	52.3542	78595448	87.8394	33755954	74.4624	67	48.4701	31836481	94.3137	31252012	92.5822
Sample_133	Agilent SureSelect V5	Illumina Hiseq2000	101bp paired end	65946166	6660562766	65670339	99.5817	3050955	4.62643	62619384	205.819	56.8448	57989348	48685034	73.8254	50390601	3776533616	74.9452	49225891	97.6886	89476292	4787663895	53.5076	79319412	88.6485	33755954	75.3612	67	49.7927	31772153	94.1231	31198486	92.4237
Sample_134	Agilent SureSelect V5	Illumina Hiseq2000	101bp paired end	71869766	7258846366	71584289	99.6028	2914601	4.05539	68669688	205.509	56.6789	63842710	53535593	74.4897	50390601	4163392368	82.6224	49417141	98.0682	89476292	5266051731	58.8542	80508989	89.978	33755954	83.2775	75	54.2094	31927732	94.584	31466631	93.218
Sample_135	Agilent SureSelect V5	Illumina Hiseq2000	101bp paired end	69385764	7007962164	69097046	99.5839	2985976	4.30344	66111070	204.392	56.0238	61313934	51454506	74.1572	50390601	4010500828	79.5883	49367543	97.9697	89476292	5064052072	56.5966	79848005	89.2393	33755954	80.153	72	52.132	31882068	94.4487	31381107	92.9647
Sample_136	Agilent SureSelect V5	Illumina Hiseq2000	101bp paired end	75046186	7579664786	74729551	99.5781	2960118	3.94439	71769433	199.403	53.3081	66595291	55821291	74.3826	50390601	4389303537	87.1056	49405253	98.0446	89476292	5506685270	61.5435	80227148	89.663	33755954	87.7069	78	57.5201	31902720	94.5099	31481261	93.2614
Sample_137	Agilent SureSelect V5	Illumina Hiseq2000	101bp paired end	70129960	7083125960	69834452	99.5786	2840813	4.05078	66993639	232.283	58.5967	62805953	51772139	73.8231	50390601	3788963912	75.1919	49376720	97.988	89476292	5019702754	56.1009	83307721	93.1059	33755954	76.1913	69	47.9468	31922227	94.5677	31472798	93.2363
Sample_138	Agilent SureSelect V5	Illumina Hiseq2000	101bp paired end	48889620	4937851620	48697412	99.6069	1787520	3.65624	46909892	232.368	57.692	44040392	36475342	74.6075	50390601	2667121122	52.9289	48757643	96.7594	89476292	3536720589	39.5269	78734691	87.995	33755954	53.5706	48	34.2416	31534611	93.4194	30504220	90.3669
Sample_139	Agilent SureSelect V5	Illumina Hiseq2000	101bp paired end	87528140	8840342140	87128013	99.5429	2684000	3.06644	84444013	204.374	55.764	78538575	63558306	72.6147	50390601	4945053858	98.1344	49483764	98.2004	89476292	6253278203	69.8875	82417603	92.1111	33755954	98.6508	89	63.9189	31956918	94.6705	31616036	93.6606
Sample_140	Agilent SureSelect V5	Illumina Hiseq2000	101bp paired end	73953404	7469293804	73656194	99.5981	2566998	3.4711	71089196	231.222	58.6734	66706757	55002672	74.3748	50390601	4037631672	80.1267	49475505	98.184	89476292	5335809897	59.6338	83762100	93.6137	33755954	81.0268	73	51.0793	31989146	94.7659	31570346	93.5253
Sample_141	Agilent SureSelect V5	Illumina Hiseq2000	101bp paired end	72324154	7304739554	72013397	99.5703	2376361	3.28571	69637036	230.48	58.3523	65348760	53581047	74.0846	50390601	3935533914	78.1006	49440827	98.1152	89476292	5198185366	58.0957	83468811	93.286	33755954	78.9958	71	50.0197	31965147	94.6948	31515887	93.3639
Sample_142	Agilent SureSelect V5	Illumina Hiseq2000	101bp paired end	89735452	9063280652	89357795	99.5791	2132501	2.37643	87225294	214.384	55.7585	81467047	65693573	73.208	50390601	5006000847	99.3439	49543816	98.3196	89476292	6434321191	71.9109	83806794	93.6637	33755954	100.247	91	63.4176	32025630	94.874	31729464	93.9966
SureSelectV5_average				6.36672e+07	6.37964e+09	6.35194e+07	99.7731	1.84311e+06	2.87603	6.16763e+07	201.074	56.356	5.72043e+07	4.70718e+07	73.9695	50390601	3.6632e+09	72.6961	4.91059e+07	97.4505	89476292	4.60567e+09	51.4736	7.76302e+07	86.7607	33755954	73.1042	65.019	48.6382	3.16801e+07	93.8503	3.10234e+07	91.9049
Clark_TruSeq	Illumina TruSeq	Illumina Hiseq2000	101bp paired end	112885944	11401480344	107620111	95.3353	13050911	11.5611	94569200	212.523	33.3403	81539845	51620032	45.7276	62085286	3620632606	58.3171	56062766	90.2996	100326436	4944073547	49.2799	88107812	87.8211	33755954	61.72	60	40.94	30458265	90.2308	29917435	88.6286
Clark_SeqCap_v2	NimbleGen SeqCap v2	Illumina Hiseq2000	101bp paired end	184983780	18683361780	177063707	95.7185	19845177	10.7281	157218530	218.434	36.1878	114120919	128051500	69.22	44007233	8903539136	202.32	42932804	97.5585	81584127	12455025418	152.66	77935687	95.53	33755954	199.07	172	150.04	31575559	93.54	31387174	92.98
