# Supplementary material for: A combination of targeted enrichment methodologies for whole-exome sequencing reveals novel pathogenic mutations
Source: Sci Rep. 2015 Mar 19;5:9331. doi: 10.1038/srep09331 (PMC4365396; doi:10.1038/srep09331)
Supplement: Supplementary Information — Supplementary Table S2 [file srep09331-s3.xls]

## Sheet: Sheet1
Supplementary Table 2. Observed mutaions in pedigrees performed WES.
Used platform for WES capture probe	Pathogenic	Candidate(s)	No candidate	Total
SureSelect V4	4	5	2	11
SureSelect V5	9	16	7	32
Total	13	21	9	43	(pedigrees)
