# Supplementary material for: A combination of targeted enrichment methodologies for whole-exome sequencing reveals novel pathogenic mutations
Source: Sci Rep. 2015 Mar 19;5:9331. doi: 10.1038/srep09331 (PMC4365396; doi:10.1038/srep09331)
Supplement: Supplementary Information — Supplementary Table S3 [file srep09331-s4.xls]

## Sheet: Sheet1
Supplementary Table S3. Designed probes for CCCS.
Note that we colud not know terminal sequences of the probes because the sequences are trade secrets by Agilent Technologies. Thus when there are same covered position in other row, they must be include another terminal sequences in the probes. Genomic coordinate is based on GRCh37.
Probe ID	SureDesign ID	Amplicon chromosome	Amplicon covered start coordinate	Amplicon covered end coordinate	Amplicon size	Simulated NGS forward read start coordinate	Simulated NGS forward read end coordinate	Simulated NGS forward read sequences	Simulated NGS reverse read start coordinate	Simulated NGS reverse read end coordinate	Simulated NGS reverse read sequences	Forward target region start coordinate	Forward target region end coordinate	Reverse target region start coordinate	Reverse target region end coordinate	Total target size with probe
Probe_1	AM_303516_000001	1	69101	69470	370	69101	69200	AATTCATTTTTCTGGGTCTCTCTGATTCTCAGGAACTCCAGACCTTCCTATTTATGTTGTTTTTTGTATTCTATGGAGGAATCGTGTTTGGAAACCTTCT	69371	69470	TATTTCTCCTTCACTTCTTTGGTGGGAGTGAGATGGTGATCCTCATAGCCATGGGCTTTGACAGATATATAGCAATATGCAAGCCCCTACACTACACTAC	69106	69200	69371	69465	190
Probe_2	AM_303516_000002	1	69101	69470	370	69101	69200	AATTCATTTTTCTGGGTCTCTCTGATTCTCAGGAACTCCAGACCTTCCTATTTATGTTGTTTTTTGTATTCTATGGAGGAATCGTGTTTGGAAACCTTCT	69371	69470	TATTTCTCCTTCACTTCTTTGGTGGGAGTGAGATGGTGATCCTCATAGCCATGGGCTTTGACAGATATATAGCAATATGCAAGCCCCTACACTACACTAC	69106	69200	69371	69465	190
Probe_3	AM_563588_000050	1	69213	69649	437	69213	69312	AGTGGTATCTGACTCCCACCTTCACTCTCCCATGTACTTCCTGCTAGCCAACCTCTCACTCATTGATCTGTCTCTGTCTTCAGTCACAGCCCCCAAGATG	69550	69649	GCGTTTGCCGTGCACTTACTCTTCTGTGGTCCCAATGAGGTCGATAGTTTTTATTGTGACCTTCCTAGGGTAATCAAACTTGCCTGTACAGATACCTACA	69218	69312	69550	69644	190
Probe_4	AM_563588_000046	1	69214	69645	432	69214	69313	GTGGTATCTGACTCCCACCTTCACTCTCCCATGTACTTCCTGCTAGCCAACCTCTCACTCATTGATCTGTCTCTGTCTTCAGTCACAGCCCCCAAGATGA	69546	69645	GTTGGCGTTTGCCGTGCACTTACTCTTCTGTGGTCCCAATGAGGTCGATAGTTTTTATTGTGACCTTCCTAGGGTAATCAAACTTGCCTGTACAGATACC	69219	69313	69546	69640	190
Probe_5	AM_563588_000015	1	69397	69748	352	69397	69496	AGTGAGATGGTGATCCTCATAGCCATGGGCTTTGACAGATATATAGCAATATGCAAGCCCCTACACTACACTACAATTATGTGTGGCAACGCATGTGTCG	69649	69748	AGGCTAGATATTATGGTCATTGCTAACAGTGGTGTGCTCACTGTGTGTTCTTTTGTTCTTCTAATCATCTCATACACTATCATCCTAATGACCATCCAGC	69402	69496	69649	69743	190
Probe_6	AM_563588_000016	1	69397	69748	352	69397	69496	AGTGAGATGGTGATCCTCATAGCCATGGGCTTTGACAGATATATAGCAATATGCAAGCCCCTACACTACACTACAATTATGTGTGGCAACGCATGTGTCG	69649	69748	AGGCTAGATATTATGGTCATTGCTAACAGTGGTGTGCTCACTGTGTGTTCTTTTGTTCTTCTAATCATCTCATACACTATCATCCTAATGACCATCCAGC	69402	69496	69649	69743	190
Probe_7	AM_563588_000013	1	69398	69749	352	69398	69497	GTGAGATGGTGATCCTCATAGCCATGGGCTTTGACAGATATATAGCAATATGCAAGCCCCTACACTACACTACAATTATGTGTGGCAACGCATGTGTCGG	69650	69749	GGCTAGATATTATGGTCATTGCTAACAGTGGTGTGCTCACTGTGTGTTCTTTTGTTCTTCTAATCATCTCATACACTATCATCCTAATGACCATCCAGCA	69403	69497	69650	69744	190
Probe_8	AM_563588_000014	1	69398	69749	352	69398	69497	GTGAGATGGTGATCCTCATAGCCATGGGCTTTGACAGATATATAGCAATATGCAAGCCCCTACACTACACTACAATTATGTGTGGCAACGCATGTGTCGG	69650	69749	GGCTAGATATTATGGTCATTGCTAACAGTGGTGTGCTCACTGTGTGTTCTTTTGTTCTTCTAATCATCTCATACACTATCATCCTAATGACCATCCAGCA	69403	69497	69650	69744	190
Probe_9	AM_563588_000048	1	69419	69733	315	69419	69518	CCATGGGCTTTGACAGATATATAGCAATATGCAAGCCCCTACACTACACTACAATTATGTGTGGCAACGCATGTGTCGGCATTATGGCTGTCACATGGGG	69634	69733	TGTACAGATACCTACAGGCTAGATATTATGGTCATTGCTAACAGTGGTGTGCTCACTGTGTGTTCTTTTGTTCTTCTAATCATCTCATACACTATCATCC	69424	69518	69634	69728	190
Probe_10	AM_563588_000049	1	69419	69733	315	69419	69518	CCATGGGCTTTGACAGATATATAGCAATATGCAAGCCCCTACACTACACTACAATTATGTGTGGCAACGCATGTGTCGGCATTATGGCTGTCACATGGGG	69634	69733	TGTACAGATACCTACAGGCTAGATATTATGGTCATTGCTAACAGTGGTGTGCTCACTGTGTGTTCTTTTGTTCTTCTAATCATCTCATACACTATCATCC	69424	69518	69634	69728	190
Probe_11	AM_563588_000053	1	69419	69733	315	69419	69518	CCATGGGCTTTGACAGATATATAGCAATATGCAAGCCCCTACACTACACTACAATTATGTGTGGCAACGCATGTGTCGGCATTATGGCTGTCACATGGGG	69634	69733	TGTACAGATACCTACAGGCTAGATATTATGGTCATTGCTAACAGTGGTGTGCTCACTGTGTGTTCTTTTGTTCTTCTAATCATCTCATACACTATCATCC	69424	69518	69634	69728	190
Probe_12	AM_563588_000054	1	69419	69733	315	69419	69518	CCATGGGCTTTGACAGATATATAGCAATATGCAAGCCCCTACACTACACTACAATTATGTGTGGCAACGCATGTGTCGGCATTATGGCTGTCACATGGGG	69634	69733	TGTACAGATACCTACAGGCTAGATATTATGGTCATTGCTAACAGTGGTGTGCTCACTGTGTGTTCTTTTGTTCTTCTAATCATCTCATACACTATCATCC	69424	69518	69634	69728	190
Probe_13	AM_303516_000014	1	877297	877728	432	877297	877396	CAGCCGTCGCCGCCCGCCGGGTCAGCGCCTCCGCGCCGCCGCCGAGATTAATTGGCGCCGCCGGCGGGGGCGGGGATGGCGCGCGACCTGGGGCCGTAAC	877629	877728	CAGGTGAGGAGGCGGGTGCGCATCCCCTGGGAGCCCGCGTGGAGGCTCGCGGACCCGGCCCTGCCCCTGTCGGAGCCGAGACGGACCGGGTAGGGGATTG	877302	877396	877629	877723	190
Probe_14	AM_303516_000015	1	877297	877728	432	877297	877396	CAGCCGTCGCCGCCCGCCGGGTCAGCGCCTCCGCGCCGCCGCCGAGATTAATTGGCGCCGCCGGCGGGGGCGGGGATGGCGCGCGACCTGGGGCCGTAAC	877629	877728	CAGGTGAGGAGGCGGGTGCGCATCCCCTGGGAGCCCGCGTGGAGGCTCGCGGACCCGGCCCTGCCCCTGTCGGAGCCGAGACGGACCGGGTAGGGGATTG	877302	877396	877629	877723	190
Probe_15	AM_303516_000026	1	877367	877588	222	877367	877466	CGGGGATGGCGCGCGACCTGGGGCCGTAACGAGCTGCGCATCGACCGCCCGCGGGGCCGGCAATTAGCGGAGGCGGCGGGGGAGGGGCGCCGGGGCCTTT	877489	877588	CGCCGCTCATTGCGCTGCCGTCCACAGGGAGCTGCCTCAGCCGCCCCCCTTGCTGTCGCCGCAGAATGCCCCTCACGTCGCCCTGGGCCCCCATCTCAGG	877372	877466	877489	877583	190
Probe_16	AM_303516_000016	1	877420	877527	108	877420	877519	GGGCCGGCAATTAGCGGAGGCGGCGGGGGAGGGGCGCCGGGGCCTTTACGGGAACGGGGGCGGGGGGGACGCCGCTCATTGCGCTGCCGTCCACAGGGAG	877428	877527	AATTAGCGGAGGCGGCGGGGGAGGGGCGCCGGGGCCTTTACGGGAACGGGGGCGGGGGGGACGCCGCTCATTGCGCTGCCGTCCACAGGGAGCTGCCTCA	877425	877519	877428	877522	190
Probe_17	AM_303516_000027	1	877432	877573	142	877432	877531	AGCGGAGGCGGCGGGGGAGGGGCGCCGGGGCCTTTACGGGAACGGGGGCGGGGGGGACGCCGCTCATTGCGCTGCCGTCCACAGGGAGCTGCCTCAGCCG	877474	877573	CGGGGGCGGGGGGGACGCCGCTCATTGCGCTGCCGTCCACAGGGAGCTGCCTCAGCCGCCCCCCTTGCTGTCGCCGCAGAATGCCCCTCACGTCGCCCTG	877437	877531	877474	877568	190
Probe_18	AM_303516_000029	1	877462	877575	114	877462	877561	CCTTTACGGGAACGGGGGCGGGGGGGACGCCGCTCATTGCGCTGCCGTCCACAGGGAGCTGCCTCAGCCGCCCCCCTTGCTGTCGCCGCAGAATGCCCCT	877476	877575	GGGGCGGGGGGGACGCCGCTCATTGCGCTGCCGTCCACAGGGAGCTGCCTCAGCCGCCCCCCTTGCTGTCGCCGCAGAATGCCCCTCACGTCGCCCTGGG	877467	877561	877476	877570	190
Probe_19	AM_303516_000019	1	877520	877842	323	877520	877619	CTGCCTCAGCCGCCCCCCTTGCTGTCGCCGCAGAATGCCCCTCACGTCGCCCTGGGCCCCCATCTCAGGCCCCCCTTCCTGGGGGTGCCCTCGGCTCTGT	877743	877842	GGACCGCCTCGGACCCCCCGACCCCGCGTTGTCCCCCTCCCCACCAGGCTACGGCTTCCTGCCCCCCGCGCAGGCGGAGATGTTCGCCTGGCAGCAGGAG	877525	877619	877743	877837	190
Probe_20	AM_303516_000020	1	877520	877842	323	877520	877619	CTGCCTCAGCCGCCCCCCTTGCTGTCGCCGCAGAATGCCCCTCACGTCGCCCTGGGCCCCCATCTCAGGCCCCCCTTCCTGGGGGTGCCCTCGGCTCTGT	877743	877842	GGACCGCCTCGGACCCCCCGACCCCGCGTTGTCCCCCTCCCCACCAGGCTACGGCTTCCTGCCCCCCGCGCAGGCGGAGATGTTCGCCTGGCAGCAGGAG	877525	877619	877743	877837	190
Probe_21	AM_303516_000013	1	877587	878081	495	877587	877686	GGCCCCCCTTCCTGGGGGTGCCCTCGGCTCTGTGCCAGACCCCAGGTGAGGAGGCGGGTGCGCATCCCCTGGGAGCCCGCGTGGAGGCTCGCGGACCCGG	877982	878081	AGCGCGCGCCCACAGCTGCTGGCGCCCGAGACCGCCCTGCGCCCCAACGACGGCGCCGAGGAGCTGCAGCGGCGCGGGGCCCTGCTGGTGCTGAACCACG	877592	877686	877982	878076	190
Probe_22	AM_303516_000028	1	877589	877686	98	877589	877686	CCCCCCTTCCTGGGGGTGCCCTCGGCTCTGTGCCAGACCCCAGGTGAGGAGGCGGGTGCGCATCCCCTGGGAGCCCGCGTGGAGGCTCGCGGACCCGG	877589	877686	CCCCCCTTCCTGGGGGTGCCCTCGGCTCTGTGCCAGACCCCAGGTGAGGAGGCGGGTGCGCATCCCCTGGGAGCCCGCGTGGAGGCTCGCGGACCCGG	877594	877686	877589	877681	186
Probe_23	AM_303516_000010	1	877605	877659	55	877605	877659	TGCCCTCGGCTCTGTGCCAGACCCCAGGTGAGGAGGCGGGTGCGCATCCCCTGGG	877605	877659	TGCCCTCGGCTCTGTGCCAGACCCCAGGTGAGGAGGCGGGTGCGCATCCCCTGGG	877610	877659	877605	877654	100
Probe_24	AM_303516_000017	1	877660	877840	181	877660	877759	AGCCCGCGTGGAGGCTCGCGGACCCGGCCCTGCCCCTGTCGGAGCCGAGACGGACCGGGTAGGGGATTGCAAAGGGCCGGCTCGGACCGCCTCGGACCCC	877741	877840	TCGGACCGCCTCGGACCCCCCGACCCCGCGTTGTCCCCCTCCCCACCAGGCTACGGCTTCCTGCCCCCCGCGCAGGCGGAGATGTTCGCCTGGCAGCAGG	877665	877759	877741	877835	190
Probe_25	AM_303516_000018	1	877660	877840	181	877660	877759	AGCCCGCGTGGAGGCTCGCGGACCCGGCCCTGCCCCTGTCGGAGCCGAGACGGACCGGGTAGGGGATTGCAAAGGGCCGGCTCGGACCGCCTCGGACCCC	877741	877840	TCGGACCGCCTCGGACCCCCCGACCCCGCGTTGTCCCCCTCCCCACCAGGCTACGGCTTCCTGCCCCCCGCGCAGGCGGAGATGTTCGCCTGGCAGCAGG	877665	877759	877741	877835	190
Probe_26	AM_303516_000008	1	877729	878047	319	877729	877828	CAAAGGGCCGGCTCGGACCGCCTCGGACCCCCCGACCCCGCGTTGTCCCCCTCCCCACCAGGCTACGGCTTCCTGCCCCCCGCGCAGGCGGAGATGTTCG	877948	878047	GCCCGCCGACCTCCTGCGGCAGAAGGAGCTGGAGAGCGCGCGCCCACAGCTGCTGGCGCCCGAGACCGCCCTGCGCCCCAACGACGGCGCCGAGGAGCTG	877734	877828	877948	878042	190
Probe_27	AM_303516_000011	1	877736	877864	129	877736	877835	CCGGCTCGGACCGCCTCGGACCCCCCGACCCCGCGTTGTCCCCCTCCCCACCAGGCTACGGCTTCCTGCCCCCCGCGCAGGCGGAGATGTTCGCCTGGCA	877765	877864	CCCGCGTTGTCCCCCTCCCCACCAGGCTACGGCTTCCTGCCCCCCGCGCAGGCGGAGATGTTCGCCTGGCAGCAGGAGCTCCTGCGGAAGCAGAACCTGG	877741	877835	877765	877859	190
Probe_28	AM_303516_000007	1	877788	877872	85	877788	877872	AGGCTACGGCTTCCTGCCCCCCGCGCAGGCGGAGATGTTCGCCTGGCAGCAGGAGCTCCTGCGGAAGCAGAACCTGGCCCGGTAG	877788	877872	AGGCTACGGCTTCCTGCCCCCCGCGCAGGCGGAGATGTTCGCCTGGCAGCAGGAGCTCCTGCGGAAGCAGAACCTGGCCCGGTAG	877793	877872	877788	877867	160
Probe_29	AM_303516_000009	1	877841	878058	218	877841	877940	AGCTCCTGCGGAAGCAGAACCTGGCCCGGTAGGTGCGGGGAGGCGGGCGGGGCCGCGCGGCCCGGGAGGCGGCTGACCCGCGTCTGCCCCCGGCCCAGGC	877959	878058	TCCTGCGGCAGAAGGAGCTGGAGAGCGCGCGCCCACAGCTGCTGGCGCCCGAGACCGCCCTGCGCCCCAACGACGGCGCCGAGGAGCTGCAGCGGCGCGG	877846	877940	877959	878053	190
Probe_30	AM_303516_000024	1	877843	877945	103	877843	877942	CTCCTGCGGAAGCAGAACCTGGCCCGGTAGGTGCGGGGAGGCGGGCGGGGCCGCGCGGCCCGGGAGGCGGCTGACCCGCGTCTGCCCCCGGCCCAGGCTG	877846	877945	CTGCGGAAGCAGAACCTGGCCCGGTAGGTGCGGGGAGGCGGGCGGGGCCGCGCGGCCCGGGAGGCGGCTGACCCGCGTCTGCCCCCGGCCCAGGCTGGAG	877848	877942	877846	877940	190
Probe_31	AM_303516_000023	1	877934	878060	127	877934	878033	CCCAGGCTGGAGCTGCCCGCCGACCTCCTGCGGCAGAAGGAGCTGGAGAGCGCGCGCCCACAGCTGCTGGCGCCCGAGACCGCCCTGCGCCCCAACGACG	877961	878060	CTGCGGCAGAAGGAGCTGGAGAGCGCGCGCCCACAGCTGCTGGCGCCCGAGACCGCCCTGCGCCCCAACGACGGCGCCGAGGAGCTGCAGCGGCGCGGGG	877939	878033	877961	878055	190
Probe_32	AM_303516_000012	1	878978	879164	187	878978	879077	AAAAATTTCCGTGAGCTGCACAAACAGCTCCTCTTGGCTCTGCTGGGCTGGAGGATGGAGCAGCACCCGGGTCCTGACCCTCCCTCCCTCCCCCTTCCAG	879065	879164	CTCCCCCTTCCAGGTCTTCAGGGAGCAGGGGATCGACGGGGAGACCCTGCCACTGCTGACGGAGGAGCACCTGCTGACCAACATGGGGCTGAAGCTGGGG	878983	879077	879065	879159	190
Probe_33	AM_303516_000006	1	878985	879129	145	878985	879084	TCCGTGAGCTGCACAAACAGCTCCTCTTGGCTCTGCTGGGCTGGAGGATGGAGCAGCACCCGGGTCCTGACCCTCCCTCCCTCCCCCTTCCAGGTCTTCA	879030	879129	GGATGGAGCAGCACCCGGGTCCTGACCCTCCCTCCCTCCCCCTTCCAGGTCTTCAGGGAGCAGGGGATCGACGGGGAGACCCTGCCACTGCTGACGGAGG	878990	879084	879030	879124	190
Probe_34	AM_303516_000021	1	878996	879284	289	878996	879095	CACAAACAGCTCCTCTTGGCTCTGCTGGGCTGGAGGATGGAGCAGCACCCGGGTCCTGACCCTCCCTCCCTCCCCCTTCCAGGTCTTCAGGGAGCAGGGG	879185	879284	CCAGGTGAGACGCTGGGGAGTGAGGTCAGGGTCTCCAGACCACAGCTGGGCAGAAAGCTCTGGGTGGGTGTGCGACAGCCCCCACCAGGCCATCTCTCTG	879001	879095	879185	879279	190
Probe_35	AM_303516_000022	1	879005	879158	154	879005	879104	CTCCTCTTGGCTCTGCTGGGCTGGAGGATGGAGCAGCACCCGGGTCCTGACCCTCCCTCCCTCCCCCTTCCAGGTCTTCAGGGAGCAGGGGATCGACGGG	879059	879158	CCCTCCCTCCCCCTTCCAGGTCTTCAGGGAGCAGGGGATCGACGGGGAGACCCTGCCACTGCTGACGGAGGAGCACCTGCTGACCAACATGGGGCTGAAG	879010	879104	879059	879153	190
Probe_36	AM_303516_000025	1	879027	879283	257	879027	879126	GGAGGATGGAGCAGCACCCGGGTCCTGACCCTCCCTCCCTCCCCCTTCCAGGTCTTCAGGGAGCAGGGGATCGACGGGGAGACCCTGCCACTGCTGACGG	879184	879283	CCCAGGTGAGACGCTGGGGAGTGAGGTCAGGGTCTCCAGACCACAGCTGGGCAGAAAGCTCTGGGTGGGTGTGCGACAGCCCCCACCAGGCCATCTCTCT	879032	879126	879184	879278	190
Probe_37	AM_303516_000033	1	887281	887455	175	887281	887380	GGCCCCAAGGCCCTGAACGCCAGAGGCACCGCCCACACAGTCCCAGCAAATTTGCTTCTCCTGACCCTCCCGCACAACCCTGCCCACCCCACAACTCACT	887356	887455	AACCCTGCCCACCCCACAACTCACTTGATACAGCCAATGATGACTTGGGCAAGGGGGTAGACCAAGGGCTGGAGGGCTTCGCTGGGGCCCGCAGTGCTCA	887286	887380	887356	887450	190
Probe_38	AM_303516_000034	1	887281	887455	175	887281	887380	GGCCCCAAGGCCCTGAACGCCAGAGGCACCGCCCACACAGTCCCAGCAAATTTGCTTCTCCTGACCCTCCCGCACAACCCTGCCCACCCCACAACTCACT	887356	887455	AACCCTGCCCACCCCACAACTCACTTGATACAGCCAATGATGACTTGGGCAAGGGGGTAGACCAAGGGCTGGAGGGCTTCGCTGGGGCCCGCAGTGCTCA	887286	887380	887356	887450	190
Probe_39	AM_303516_000031	1	887290	887421	132	887290	887389	GCCCTGAACGCCAGAGGCACCGCCCACACAGTCCCAGCAAATTTGCTTCTCCTGACCCTCCCGCACAACCCTGCCCACCCCACAACTCACTTGATACAGC	887322	887421	CCCAGCAAATTTGCTTCTCCTGACCCTCCCGCACAACCCTGCCCACCCCACAACTCACTTGATACAGCCAATGATGACTTGGGCAAGGGGGTAGACCAAG	887295	887389	887322	887416	190
Probe_40	AM_303516_000032	1	887290	887421	132	887290	887389	GCCCTGAACGCCAGAGGCACCGCCCACACAGTCCCAGCAAATTTGCTTCTCCTGACCCTCCCGCACAACCCTGCCCACCCCACAACTCACTTGATACAGC	887322	887421	CCCAGCAAATTTGCTTCTCCTGACCCTCCCGCACAACCCTGCCCACCCCACAACTCACTTGATACAGCCAATGATGACTTGGGCAAGGGGGTAGACCAAG	887295	887389	887322	887416	190
Probe_41	AM_303516_000035	1	887291	887442	152	887291	887390	CCCTGAACGCCAGAGGCACCGCCCACACAGTCCCAGCAAATTTGCTTCTCCTGACCCTCCCGCACAACCCTGCCCACCCCACAACTCACTTGATACAGCC	887343	887442	GACCCTCCCGCACAACCCTGCCCACCCCACAACTCACTTGATACAGCCAATGATGACTTGGGCAAGGGGGTAGACCAAGGGCTGGAGGGCTTCGCTGGGG	887296	887390	887343	887437	190
Probe_42	AM_303516_000036	1	887291	887442	152	887291	887390	CCCTGAACGCCAGAGGCACCGCCCACACAGTCCCAGCAAATTTGCTTCTCCTGACCCTCCCGCACAACCCTGCCCACCCCACAACTCACTTGATACAGCC	887343	887442	GACCCTCCCGCACAACCCTGCCCACCCCACAACTCACTTGATACAGCCAATGATGACTTGGGCAAGGGGGTAGACCAAGGGCTGGAGGGCTTCGCTGGGG	887296	887390	887343	887437	190
Probe_43	AM_303516_000030	1	887333	887440	108	887333	887432	TGCTTCTCCTGACCCTCCCGCACAACCCTGCCCACCCCACAACTCACTTGATACAGCCAATGATGACTTGGGCAAGGGGGTAGACCAAGGGCTGGAGGGC	887341	887440	CTGACCCTCCCGCACAACCCTGCCCACCCCACAACTCACTTGATACAGCCAATGATGACTTGGGCAAGGGGGTAGACCAAGGGCTGGAGGGCTTCGCTGG	887338	887432	887341	887435	190
Probe_44	AM_303516_000042	1	896077	896534	458	896077	896176	CAGCCCCGCAGCGAGCGCCCGGCCGGCAGGACGCAGAGCCCGGAGCACGGCAGCCCGGGGCCCGGGCCCGAGGCGCCGCCGCCTCCACCGCCGCAGCCGC	896435	896534	GGCCGGACGCGGGGCTCTGTTCGCGGCTCTGACTACGCCCCAGGGGAGCAGGGGCGCAGCGGAGGCCTGGACACGGCGCGCTCCGGGGCGGGGGTCCTTG	896082	896176	896435	896529	190
Probe_45	AM_303516_000046	1	896141	896409	269	896141	896240	GGCCCGAGGCGCCGCCGCCTCCACCGCCGCAGCCGCCGGCGTGAGTGGGCGGGGGTCGGGGCGCGGGGGGCGGCCTCGGGACCTGCGCGGCCCCCGCCCT	896310	896409	CGGGGTCGGCCCGGAGTAGGTTCCCCACCCGCGCCCCGCGCGCCCAGGACGCGACTCCCGCTGCGGTCCCGAGAGGGCGGCTAGGGACGCGGAGGAGCTG	896146	896240	896310	896404	190
Probe_46	AM_303516_000037	1	896143	896213	71	896143	896213	CCCGAGGCGCCGCCGCCTCCACCGCCGCAGCCGCCGGCGTGAGTGGGCGGGGGTCGGGGCGCGGGGGGCGG	896143	896213	CCCGAGGCGCCGCCGCCTCCACCGCCGCAGCCGCCGGCGTGAGTGGGCGGGGGTCGGGGCGCGGGGGGCGG	896148	896213	896143	896208	132
Probe_47	AM_303516_000040	1	896412	896739	328	896412	896511	CTCGTGGGGGCGCCGGGAAGCGGGGCCGGACGCGGGGCTCTGTTCGCGGCTCTGACTACGCCCCAGGGGAGCAGGGGCGCAGCGGAGGCCTGGACACGGC	896640	896739	CGGGGCGAAGCCTGACCCGCCCGCCTCCTGCAGCCCCGAGGCAGAGCGCACGCGGCCCCGGCAGGCTCGGCCCGCAGCCCCCATGGAGGGAGCCGTGCAG	896417	896511	896640	896734	190
Probe_48	AM_303516_000041	1	896593	896724	132	896593	896692	GGCTGCCCGGGCCCCCCAGCGGCTCCAGGGCGGGCGGGCGGCTCCAGCGGGGCGAAGCCTGACCCGCCCGCCTCCTGCAGCCCCGAGGCAGAGCGCACGC	896625	896724	GGCGGGCGGCTCCAGCGGGGCGAAGCCTGACCCGCCCGCCTCCTGCAGCCCCGAGGCAGAGCGCACGCGGCCCCGGCAGGCTCGGCCCGCAGCCCCCATG	896598	896692	896625	896719	190
Probe_49	AM_303516_000038	1	896602	896959	358	896602	896701	GGCCCCCCAGCGGCTCCAGGGCGGGCGGGCGGCTCCAGCGGGGCGAAGCCTGACCCGCCCGCCTCCTGCAGCCCCGAGGCAGAGCGCACGCGGCCCCGGC	896860	896959	GCTGCCAAGGAGATCCGTGCGCACAAAGTGGTGCTGGCCTCCTGCAGCCCCTACTTCCACGCCATGTTCACAAGCAAGTACCCGCCTGGGCGGCGCTGGG	896607	896701	896860	896954	190
Probe_50	AM_303516_000039	1	896672	896905	234	896672	896771	GCCCCGAGGCAGAGCGCACGCGGCCCCGGCAGGCTCGGCCCGCAGCCCCCATGGAGGGAGCCGTGCAGCTGCTGAGCCGCGAGGGCCACAGCGTGGCCCA	896806	896905	GCCATGAGCCGCATGCGCCAGCGCGGCCTCCTGTGCGACATCGTCCTGCACGTGGCTGCCAAGGAGATCCGTGCGCACAAAGTGGTGCTGGCCTCCTGCA	896677	896771	896806	896900	190
Probe_51	AM_303516_000045	1	897912	898133	222	897912	898011	CCTGGTGCACCCTGACCTTCCCCGAGTTCAGGGACTCCGTGGGGGTGGTGCCCCCACCTGTCTGAAGAAGAATCCATCACACAGGTGGTACGGGCATCTG	898034	898133	CCCAGTGTGCCCGAGGGTCCCGCCTGACCTTGGCGTTCCCTGCACCCCAGCTCATGAAGTGTGTGCGGCTGCCCTTGCTGAGCCGCGACTTCCTGCTGGG	897917	898011	898034	898128	190
Probe_52	AM_303516_000044	1	898039	898150	112	898039	898138	TGTGCCCGAGGGTCCCGCCTGACCTTGGCGTTCCCTGCACCCCAGCTCATGAAGTGTGTGCGGCTGCCCTTGCTGAGCCGCGACTTCCTGCTGGGCCACG	898051	898150	TCCCGCCTGACCTTGGCGTTCCCTGCACCCCAGCTCATGAAGTGTGTGCGGCTGCCCTTGCTGAGCCGCGACTTCCTGCTGGGCCACGTGGATGCCGAGA	898044	898138	898051	898145	190
Probe_53	AM_303516_000043	1	898076	898175	100	898076	898175	CACCCCAGCTCATGAAGTGTGTGCGGCTGCCCTTGCTGAGCCGCGACTTCCTGCTGGGCCACGTGGATGCCGAGAGCCTGGTGAGGCACCACCCTGACTG	898076	898175	CACCCCAGCTCATGAAGTGTGTGCGGCTGCCCTTGCTGAGCCGCGACTTCCTGCTGGGCCACGTGGATGCCGAGAGCCTGGTGAGGCACCACCCTGACTG	898081	898175	898076	898170	190
Probe_54	AM_303516_000055	1	906524	906787	264	906524	906623	GGCACGAACCCGGCGGCAGTGCTGTCTGTGCCTCGAGGGTCAAGCTGCAGCACCTGCCCGCACAGGTGGGTGGGAGGTGCGTGGGGCTGTAGGGGGATGG	906688	906787	ACCCCCACCCACCCAGGAGCAGTGGGACCGGCTCTTGGTCCTGTACCCAACGTCCTTGGCCATTTTCTCCGAGGAGCTGGACGGGCTTTGCTTCAAGGTG	906529	906623	906688	906782	190
Probe_55	AM_303516_000056	1	906524	906787	264	906524	906623	GGCACGAACCCGGCGGCAGTGCTGTCTGTGCCTCGAGGGTCAAGCTGCAGCACCTGCCCGCACAGGTGGGTGGGAGGTGCGTGGGGCTGTAGGGGGATGG	906688	906787	ACCCCCACCCACCCAGGAGCAGTGGGACCGGCTCTTGGTCCTGTACCCAACGTCCTTGGCCATTTTCTCCGAGGAGCTGGACGGGCTTTGCTTCAAGGTG	906529	906623	906688	906782	190
Probe_56	AM_303516_000060	1	906615	906800	186	906615	906714	GGGGGATGGGAGGGGTGCATGGTGGTGGGCAGGGCGGTGCAACAGCAGCTCAGTTCCCTCATCGCCTGACCCCACCCCCACCCACCCAGGAGCAGTGGGA	906701	906800	CAGGAGCAGTGGGACCGGCTCTTGGTCCTGTACCCAACGTCCTTGGCCATTTTCTCCGAGGAGCTGGACGGGCTTTGCTTCAAGGTGGGCCCCTCCCCAC	906620	906714	906701	906795	190
Probe_57	AM_303516_000057	1	906746	906853	108	906746	906845	GCCATTTTCTCCGAGGAGCTGGACGGGCTTTGCTTCAAGGTGGGCCCCTCCCCACTGTGGGCCCGCCCCAGGGAGGCAGCTGTGTGGGGGTGGGAGGGGG	906754	906853	CTCCGAGGAGCTGGACGGGCTTTGCTTCAAGGTGGGCCCCTCCCCACTGTGGGCCCGCCCCAGGGAGGCAGCTGTGTGGGGGTGGGAGGGGGCAGCCATG	906751	906845	906754	906848	190
Probe_58	AM_303516_000058	1	906746	906853	108	906746	906845	GCCATTTTCTCCGAGGAGCTGGACGGGCTTTGCTTCAAGGTGGGCCCCTCCCCACTGTGGGCCCGCCCCAGGGAGGCAGCTGTGTGGGGGTGGGAGGGGG	906754	906853	CTCCGAGGAGCTGGACGGGCTTTGCTTCAAGGTGGGCCCCTCCCCACTGTGGGCCCGCCCCAGGGAGGCAGCTGTGTGGGGGTGGGAGGGGGCAGCCATG	906751	906845	906754	906848	190
Probe_59	AM_303516_000059	1	909142	909391	250	909142	909241	CTCTGATGGGAGGTTGAGGTTCTGGGGGCCCCTGGCTGCCACCCAGGCCCCAGCCCTGGCTCTCCCTGCAGTTCCTCAGTGCCATGCAGAGTGCACGTGG	909292	909391	CTGACCCTCGCTCCTGCTCCTCCGGCCCCGCTGGCCCCTACTTGCTCTCCAAGAAGGGAGCCCTGCAGTCCAGAGCCGCTCAGAGACACCGGGGCTCAGC	909147	909241	909292	909386	190
Probe_60	AM_303516_000061	1	909212	909358	147	909212	909311	GTTCCTCAGTGCCATGCAGAGTGCACGTGGACCCACGCCCTCGAGCCCACTCCCCTCGGTGCCTGTGTCTGTGCCTGCCTCTGACCCTCGCTCCTGCTCC	909259	909358	CACTCCCCTCGGTGCCTGTGTCTGTGCCTGCCTCTGACCCTCGCTCCTGCTCCTCCGGCCCCGCTGGCCCCTACTTGCTCTCCAAGAAGGGAGCCCTGCA	909217	909311	909259	909353	190
Probe_61	AM_303516_000062	1	909212	909358	147	909212	909311	GTTCCTCAGTGCCATGCAGAGTGCACGTGGACCCACGCCCTCGAGCCCACTCCCCTCGGTGCCTGTGTCTGTGCCTGCCTCTGACCCTCGCTCCTGCTCC	909259	909358	CACTCCCCTCGGTGCCTGTGTCTGTGCCTGCCTCTGACCCTCGCTCCTGCTCCTCCGGCCCCGCTGGCCCCTACTTGCTCTCCAAGAAGGGAGCCCTGCA	909217	909311	909259	909353	190
Probe_62	AM_303516_000047	1	909220	909373	154	909220	909319	GTGCCATGCAGAGTGCACGTGGACCCACGCCCTCGAGCCCACTCCCCTCGGTGCCTGTGTCTGTGCCTGCCTCTGACCCTCGCTCCTGCTCCTCCGGCCC	909274	909373	CTGTGTCTGTGCCTGCCTCTGACCCTCGCTCCTGCTCCTCCGGCCCCGCTGGCCCCTACTTGCTCTCCAAGAAGGGAGCCCTGCAGTCCAGAGCCGCTCA	909225	909319	909274	909368	190
Probe_63	AM_303516_000048	1	909220	909373	154	909220	909319	GTGCCATGCAGAGTGCACGTGGACCCACGCCCTCGAGCCCACTCCCCTCGGTGCCTGTGTCTGTGCCTGCCTCTGACCCTCGCTCCTGCTCCTCCGGCCC	909274	909373	CTGTGTCTGTGCCTGCCTCTGACCCTCGCTCCTGCTCCTCCGGCCCCGCTGGCCCCTACTTGCTCTCCAAGAAGGGAGCCCTGCAGTCCAGAGCCGCTCA	909225	909319	909274	909368	190
Probe_64	AM_303516_000049	1	909220	909373	154	909220	909319	GTGCCATGCAGAGTGCACGTGGACCCACGCCCTCGAGCCCACTCCCCTCGGTGCCTGTGTCTGTGCCTGCCTCTGACCCTCGCTCCTGCTCCTCCGGCCC	909274	909373	CTGTGTCTGTGCCTGCCTCTGACCCTCGCTCCTGCTCCTCCGGCCCCGCTGGCCCCTACTTGCTCTCCAAGAAGGGAGCCCTGCAGTCCAGAGCCGCTCA	909225	909319	909274	909368	190
Probe_65	AM_303516_000050	1	909220	909373	154	909220	909319	GTGCCATGCAGAGTGCACGTGGACCCACGCCCTCGAGCCCACTCCCCTCGGTGCCTGTGTCTGTGCCTGCCTCTGACCCTCGCTCCTGCTCCTCCGGCCC	909274	909373	CTGTGTCTGTGCCTGCCTCTGACCCTCGCTCCTGCTCCTCCGGCCCCGCTGGCCCCTACTTGCTCTCCAAGAAGGGAGCCCTGCAGTCCAGAGCCGCTCA	909225	909319	909274	909368	190
Probe_66	AM_303516_000051	1	909220	909373	154	909220	909319	GTGCCATGCAGAGTGCACGTGGACCCACGCCCTCGAGCCCACTCCCCTCGGTGCCTGTGTCTGTGCCTGCCTCTGACCCTCGCTCCTGCTCCTCCGGCCC	909274	909373	CTGTGTCTGTGCCTGCCTCTGACCCTCGCTCCTGCTCCTCCGGCCCCGCTGGCCCCTACTTGCTCTCCAAGAAGGGAGCCCTGCAGTCCAGAGCCGCTCA	909225	909319	909274	909368	190
Probe_67	AM_303516_000052	1	909220	909373	154	909220	909319	GTGCCATGCAGAGTGCACGTGGACCCACGCCCTCGAGCCCACTCCCCTCGGTGCCTGTGTCTGTGCCTGCCTCTGACCCTCGCTCCTGCTCCTCCGGCCC	909274	909373	CTGTGTCTGTGCCTGCCTCTGACCCTCGCTCCTGCTCCTCCGGCCCCGCTGGCCCCTACTTGCTCTCCAAGAAGGGAGCCCTGCAGTCCAGAGCCGCTCA	909225	909319	909274	909368	190
Probe_68	AM_303516_000053	1	909220	909373	154	909220	909319	GTGCCATGCAGAGTGCACGTGGACCCACGCCCTCGAGCCCACTCCCCTCGGTGCCTGTGTCTGTGCCTGCCTCTGACCCTCGCTCCTGCTCCTCCGGCCC	909274	909373	CTGTGTCTGTGCCTGCCTCTGACCCTCGCTCCTGCTCCTCCGGCCCCGCTGGCCCCTACTTGCTCTCCAAGAAGGGAGCCCTGCAGTCCAGAGCCGCTCA	909225	909319	909274	909368	190
Probe_69	AM_303516_000054	1	909220	909373	154	909220	909319	GTGCCATGCAGAGTGCACGTGGACCCACGCCCTCGAGCCCACTCCCCTCGGTGCCTGTGTCTGTGCCTGCCTCTGACCCTCGCTCCTGCTCCTCCGGCCC	909274	909373	CTGTGTCTGTGCCTGCCTCTGACCCTCGCTCCTGCTCCTCCGGCCCCGCTGGCCCCTACTTGCTCTCCAAGAAGGGAGCCCTGCAGTCCAGAGCCGCTCA	909225	909319	909274	909368	190
Probe_70	AM_303516_000063	1	935190	935354	165	935190	935289	GTCCCGCGTCCCTCCCGCCCCCCGGTCGCCCCCCTCACGCCCGGCCGGGACCCCACCTTGCGGTGCTCGGCCGCGCTCCGGGGCTTGTCTGGGGTCCGGC	935255	935354	CTCGGCCGCGCTCCGGGGCTTGTCTGGGGTCCGGCTGGCGCTGGCCGGCGCTCCTGCCATCGGCGAGGCGCTCGGTTTCCCCGGCGTGTCTGCGGCCATG	935195	935289	935255	935349	190
Probe_71	AM_303516_000064	1	935198	935320	123	935198	935297	TCCCTCCCGCCCCCCGGTCGCCCCCCTCACGCCCGGCCGGGACCCCACCTTGCGGTGCTCGGCCGCGCTCCGGGGCTTGTCTGGGGTCCGGCTGGCGCTG	935221	935320	CCCTCACGCCCGGCCGGGACCCCACCTTGCGGTGCTCGGCCGCGCTCCGGGGCTTGTCTGGGGTCCGGCTGGCGCTGGCCGGCGCTCCTGCCATCGGCGA	935203	935297	935221	935315	190
Probe_72	AM_303516_000065	1	935198	935320	123	935198	935297	TCCCTCCCGCCCCCCGGTCGCCCCCCTCACGCCCGGCCGGGACCCCACCTTGCGGTGCTCGGCCGCGCTCCGGGGCTTGTCTGGGGTCCGGCTGGCGCTG	935221	935320	CCCTCACGCCCGGCCGGGACCCCACCTTGCGGTGCTCGGCCGCGCTCCGGGGCTTGTCTGGGGTCCGGCTGGCGCTGGCCGGCGCTCCTGCCATCGGCGA	935203	935297	935221	935315	190
Probe_73	AM_303516_000066	1	935253	935444	192	935253	935352	TGCTCGGCCGCGCTCCGGGGCTTGTCTGGGGTCCGGCTGGCGCTGGCCGGCGCTCCTGCCATCGGCGAGGCGCTCGGTTTCCCCGGCGTGTCTGCGGCCA	935345	935444	TGCGGCCATGGTGCGCCCCGCGCCTCCCCGTGCCGGGTGGAGCGCGCCGCCACGGACCACGGGCGGGCTGGCGGGCGAGCGGCGAGCGCGCGGCGATCCG	935258	935352	935345	935439	190
Probe_74	AM_303516_000073	1	955094	955577	484	955094	955193	CCTCGGCAGTCCCGTCACGTCTCCTCCAGATTAGGCATTAACTCGGGTGCAGCCGCACTTCCGGGGGGCCGCGGCGGGGGAGGGGCGCCTGCGGGATCCA	955478	955577	GGAGCTGCGTCCCGTCCTGTCCAGTCCCGTCCCCGGCGCGGCCCGCGCGCTCCTCCGCCGCCTCTCGCCTGCGCCATGGCCGGCCGGTCCCACCCGGGCC	955099	955193	955478	955572	190
Probe_75	AM_303516_000068	1	955549	955663	115	955549	955648	CGCCATGGCCGGCCGGTCCCACCCGGGCCCGCTGCGGCCGCTGCTGCCGCTCCTTGTGGTGGCCGCGTGCGTCCTGCCCGGAGCCGGCGGGACATGCCCG	955564	955663	GTCCCACCCGGGCCCGCTGCGGCCGCTGCTGCCGCTCCTTGTGGTGGCCGCGTGCGTCCTGCCCGGAGCCGGCGGGACATGCCCGGAGCGCGCGCTGGAG	955554	955648	955564	955658	190
Probe_76	AM_303516_000069	1	955552	955732	181	955552	955651	CATGGCCGGCCGGTCCCACCCGGGCCCGCTGCGGCCGCTGCTGCCGCTCCTTGTGGTGGCCGCGTGCGTCCTGCCCGGAGCCGGCGGGACATGCCCGGAG	955633	955732	CGGCGGGACATGCCCGGAGCGCGCGCTGGAGCGGCGCGAGGAGGAGGCGAACGTGGTGCTCACCGGGACGGTGGAGGAGATCCTCAACGTGGACCCGGTG	955557	955651	955633	955727	190
Probe_77	AM_303516_000072	1	955552	955821	270	955552	955651	CATGGCCGGCCGGTCCCACCCGGGCCCGCTGCGGCCGCTGCTGCCGCTCCTTGTGGTGGCCGCGTGCGTCCTGCCCGGAGCCGGCGGGACATGCCCGGAG	955722	955821	TGGACCCGGTGCAGCACACGTACTCCTGCAAGGTGCGCCCACCCGGACCCCGGCCTCCCCTCGCGACGCCTGCCGCCCCGCCGGGACCCCCGCCCCAGGC	955557	955651	955722	955816	190
Probe_78	AM_303516_000070	1	955578	955692	115	955578	955677	CGCTGCGGCCGCTGCTGCCGCTCCTTGTGGTGGCCGCGTGCGTCCTGCCCGGAGCCGGCGGGACATGCCCGGAGCGCGCGCTGGAGCGGCGCGAGGAGGA	955593	955692	TGCCGCTCCTTGTGGTGGCCGCGTGCGTCCTGCCCGGAGCCGGCGGGACATGCCCGGAGCGCGCGCTGGAGCGGCGCGAGGAGGAGGCGAACGTGGTGCT	955583	955677	955593	955687	190
Probe_79	AM_303516_000071	1	955578	955692	115	955578	955677	CGCTGCGGCCGCTGCTGCCGCTCCTTGTGGTGGCCGCGTGCGTCCTGCCCGGAGCCGGCGGGACATGCCCGGAGCGCGCGCTGGAGCGGCGCGAGGAGGA	955593	955692	TGCCGCTCCTTGTGGTGGCCGCGTGCGTCCTGCCCGGAGCCGGCGGGACATGCCCGGAGCGCGCGCTGGAGCGGCGCGAGGAGGAGGCGAACGTGGTGCT	955583	955677	955593	955687	190
Probe_80	AM_303516_000067	1	955611	955774	164	955611	955710	CCGCGTGCGTCCTGCCCGGAGCCGGCGGGACATGCCCGGAGCGCGCGCTGGAGCGGCGCGAGGAGGAGGCGAACGTGGTGCTCACCGGGACGGTGGAGGA	955675	955774	GGAGGCGAACGTGGTGCTCACCGGGACGGTGGAGGAGATCCTCAACGTGGACCCGGTGCAGCACACGTACTCCTGCAAGGTGCGCCCACCCGGACCCCGG	955616	955710	955675	955769	190
Probe_81	AM_303516_000078	1	983999	984336	338	983999	984098	AATTAGCCGGGCGTGGTGGTGGGCGCCTGTAATCCCACCTCGTGAGGCTGAGGCAGGAGAATCGCTTGAACCTGGCAGGCGGAGGTTGCGGTGAGCCAGG	984237	984336	CCCTTTGCAGTGCTTGGCGCCCCTGTGCCGGCCTTCGAGGGCCGCTCCTTCCTGGCCTTCCCCACTCTCCGCGCCTACCACACGCTGCGCCTGGCACTGG	984004	984098	984237	984331	190
Probe_82	AM_303516_000076	1	984212	984434	223	984212	984311	CTTTTCCAGCCGGCCCTCCCGGTCGCCCTTTGCAGTGCTTGGCGCCCCTGTGCCGGCCTTCGAGGGCCGCTCCTTCCTGGCCTTCCCCACTCTCCGCGCC	984335	984434	GGAATTCCGGGCGCTGGAGCCTCAGGGGCTGCTGCTGTACAATGGCAACGCCCGGGGCAAGGACTTCCTGGCATTGGCGCTGCTAGATGGCCGCGTGCAG	984217	984311	984335	984429	190
Probe_83	AM_303516_000075	1	984244	984431	188	984244	984343	CAGTGCTTGGCGCCCCTGTGCCGGCCTTCGAGGGCCGCTCCTTCCTGGCCTTCCCCACTCTCCGCGCCTACCACACGCTGCGCCTGGCACTGGAATTCCG	984332	984431	ACTGGAATTCCGGGCGCTGGAGCCTCAGGGGCTGCTGCTGTACAATGGCAACGCCCGGGGCAAGGACTTCCTGGCATTGGCGCTGCTAGATGGCCGCGTG	984249	984343	984332	984426	190
Probe_84	AM_303516_000079	1	984292	984424	133	984292	984391	CCTTCCCCACTCTCCGCGCCTACCACACGCTGCGCCTGGCACTGGAATTCCGGGCGCTGGAGCCTCAGGGGCTGCTGCTGTACAATGGCAACGCCCGGGG	984325	984424	GCCTGGCACTGGAATTCCGGGCGCTGGAGCCTCAGGGGCTGCTGCTGTACAATGGCAACGCCCGGGGCAAGGACTTCCTGGCATTGGCGCTGCTAGATGG	984297	984391	984325	984419	190
Probe_85	AM_303516_000080	1	984292	984424	133	984292	984391	CCTTCCCCACTCTCCGCGCCTACCACACGCTGCGCCTGGCACTGGAATTCCGGGCGCTGGAGCCTCAGGGGCTGCTGCTGTACAATGGCAACGCCCGGGG	984325	984424	GCCTGGCACTGGAATTCCGGGCGCTGGAGCCTCAGGGGCTGCTGCTGTACAATGGCAACGCCCGGGGCAAGGACTTCCTGGCATTGGCGCTGCTAGATGG	984297	984391	984325	984419	190
Probe_86	AM_303516_000074	1	984337	984598	262	984337	984436	AATTCCGGGCGCTGGAGCCTCAGGGGCTGCTGCTGTACAATGGCAACGCCCGGGGCAAGGACTTCCTGGCATTGGCGCTGCTAGATGGCCGCGTGCAGCT	984499	984598	GGAGGGGGGGCCGGGGCAGCTCAGGTGGGTGGGGTGGGGACGGGGGCGGGGCAGCTCAGGTAGGCGGGGTGGGGACGGGGCCGGGCGATGGTCCTGAGCA	984342	984436	984499	984593	190
Probe_87	AM_303516_000081	1	984415	984579	165	984415	984514	TGCTAGATGGCCGCGTGCAGCTCAGGTGGGCGGGGAGGGGACGGGGCCGGGGCAGCTCAGGTGGGCGGGGAGGGGACGGGCGGGGGAGGGGGGGCCGGGG	984480	984579	CGGGGAGGGGACGGGCGGGGGAGGGGGGGCCGGGGCAGCTCAGGTGGGTGGGGTGGGGACGGGGGCGGGGCAGCTCAGGTAGGCGGGGTGGGGACGGGGC	984420	984514	984480	984574	190
Probe_88	AM_303516_000077	1	986063	986162	100	986063	986162	CCGGTGGTGGACAGAGCCCACTCACGCTGCCCCTCCTCACCAGGAGCAGGGAGCCAGTCACCCTGGGAGCCTGGACCAGGGTCTCACTGGAGCGAAACGG	986063	986162	CCGGTGGTGGACAGAGCCCACTCACGCTGCCCCTCCTCACCAGGAGCAGGGAGCCAGTCACCCTGGGAGCCTGGACCAGGGTCTCACTGGAGCGAAACGG	986068	986162	986063	986157	190
Probe_89	AM_303516_000082	1	986108	986229	122	986108	986207	GCAGGGAGCCAGTCACCCTGGGAGCCTGGACCAGGGTCTCACTGGAGCGAAACGGCCGCAAGGGTGCCCTGCGTGTGGGCGACGGCCCCCGTGTGTTGGG	986130	986229	AGCCTGGACCAGGGTCTCACTGGAGCGAAACGGCCGCAAGGGTGCCCTGCGTGTGGGCGACGGCCCCCGTGTGTTGGGGGAGTCCCCGGTGAGTGCTCTG	986113	986207	986130	986224	190
Probe_90	AM_303516_000083	1	986108	986229	122	986108	986207	GCAGGGAGCCAGTCACCCTGGGAGCCTGGACCAGGGTCTCACTGGAGCGAAACGGCCGCAAGGGTGCCCTGCGTGTGGGCGACGGCCCCCGTGTGTTGGG	986130	986229	AGCCTGGACCAGGGTCTCACTGGAGCGAAACGGCCGCAAGGGTGCCCTGCGTGTGGGCGACGGCCCCCGTGTGTTGGGGGAGTCCCCGGTGAGTGCTCTG	986113	986207	986130	986224	190
Probe_91	AM_303516_000099	1	989173	989386	214	989173	989272	CGCACTGAGGCCACGCAGGGGCTGGTGCTCTGGAGTGGCAAGGCCACGGAGCGGGCAGACTATGTGGCACTGGCCATTGTGGACGGGCACCTGCAACTGA	989287	989386	TCCCAGCCCGTGGTGCTGCGTTCCACCGTGCCCGTCAACACCAACCGCTGGTTGCGGGTCGTGGCACATAGGTGAGTAGGGAACCCAGCGTGCCGAGAAT	989178	989272	989287	989381	190
Probe_92	AM_303516_000091	1	989246	989506	261	989246	989345	CCATTGTGGACGGGCACCTGCAACTGAGCTACAACCTGGGCTCCCAGCCCGTGGTGCTGCGTTCCACCGTGCCCGTCAACACCAACCGCTGGTTGCGGGT	989407	989506	CTTGCCCAGCTGGGCTGTGTCCAGTCACTTGTGACCAGGGGTCAGGGAGGACACGCCTTGCTGCCTGAGCCGAGGTCACTGCCAGTGGGAGGAGGAAGGG	989251	989345	989407	989501	190
Probe_93	AM_303516_000092	1	989246	989506	261	989246	989345	CCATTGTGGACGGGCACCTGCAACTGAGCTACAACCTGGGCTCCCAGCCCGTGGTGCTGCGTTCCACCGTGCCCGTCAACACCAACCGCTGGTTGCGGGT	989407	989506	CTTGCCCAGCTGGGCTGTGTCCAGTCACTTGTGACCAGGGGTCAGGGAGGACACGCCTTGCTGCCTGAGCCGAGGTCACTGCCAGTGGGAGGAGGAAGGG	989251	989345	989407	989501	190
Probe_94	AM_303516_000085	1	989266	989517	252	989266	989365	CAACTGAGCTACAACCTGGGCTCCCAGCCCGTGGTGCTGCGTTCCACCGTGCCCGTCAACACCAACCGCTGGTTGCGGGTCGTGGCACATAGGTGAGTAG	989418	989517	GGGCTGTGTCCAGTCACTTGTGACCAGGGGTCAGGGAGGACACGCCTTGCTGCCTGAGCCGAGGTCACTGCCAGTGGGAGGAGGAAGGGCCAAGAAGATG	989271	989365	989418	989512	190
Probe_95	AM_303516_000086	1	989266	989517	252	989266	989365	CAACTGAGCTACAACCTGGGCTCCCAGCCCGTGGTGCTGCGTTCCACCGTGCCCGTCAACACCAACCGCTGGTTGCGGGTCGTGGCACATAGGTGAGTAG	989418	989517	GGGCTGTGTCCAGTCACTTGTGACCAGGGGTCAGGGAGGACACGCCTTGCTGCCTGAGCCGAGGTCACTGCCAGTGGGAGGAGGAAGGGCCAAGAAGATG	989271	989365	989418	989512	190
Probe_96	AM_303516_000095	1	989295	989471	177	989295	989394	CGTGGTGCTGCGTTCCACCGTGCCCGTCAACACCAACCGCTGGTTGCGGGTCGTGGCACATAGGTGAGTAGGGAACCCAGCGTGCCGAGAATAGTGGCGA	989372	989471	CAGCGTGCCGAGAATAGTGGCGAGGGCTGCCCAGACTTGCCCAGCTGGGCTGTGTCCAGTCACTTGTGACCAGGGGTCAGGGAGGACACGCCTTGCTGCC	989300	989394	989372	989466	190
Probe_97	AM_303516_000096	1	989295	989471	177	989295	989394	CGTGGTGCTGCGTTCCACCGTGCCCGTCAACACCAACCGCTGGTTGCGGGTCGTGGCACATAGGTGAGTAGGGAACCCAGCGTGCCGAGAATAGTGGCGA	989372	989471	CAGCGTGCCGAGAATAGTGGCGAGGGCTGCCCAGACTTGCCCAGCTGGGCTGTGTCCAGTCACTTGTGACCAGGGGTCAGGGAGGACACGCCTTGCTGCC	989300	989394	989372	989466	190
Probe_98	AM_303516_000103	1	989314	989629	316	989314	989413	GTGCCCGTCAACACCAACCGCTGGTTGCGGGTCGTGGCACATAGGTGAGTAGGGAACCCAGCGTGCCGAGAATAGTGGCGAGGGCTGCCCAGACTTGCCC	989530	989629	TGATCAGTTTCCACGTCTGAAAGGCATCCCGGCCCTGCCCGGAGCCTGCCGGGGGTCGCTCCAGTCTGAGCCTGGCCGTCGCCTCCAGCAAAGCTTGAGC	989319	989413	989530	989624	190
Probe_99	AM_303516_000106	1	989319	989663	345	989319	989418	CGTCAACACCAACCGCTGGTTGCGGGTCGTGGCACATAGGTGAGTAGGGAACCCAGCGTGCCGAGAATAGTGGCGAGGGCTGCCCAGACTTGCCCAGCTG	989564	989663	CTGCCCGGAGCCTGCCGGGGGTCGCTCCAGTCTGAGCCTGGCCGTCGCCTCCAGCAAAGCTTGAGCTGCAGGAATGTCCCCGGCCTTGGCTCCCAGTGCC	989324	989418	989564	989658	190
Probe_100	AM_303516_000089	1	989795	989907	113	989795	989894	GCCCTGATGGTCTCCCCCTCCCTGCACACCCAGGGAGCAGAGGGAAGGTTCCCTGCAGGTGGGCAATGAGGCCCCTGTGACCGGCTCCTCCCCGCTGGGC	989808	989907	CCCCCTCCCTGCACACCCAGGGAGCAGAGGGAAGGTTCCCTGCAGGTGGGCAATGAGGCCCCTGTGACCGGCTCCTCCCCGCTGGGCGCCACGCAGCTGG	989800	989894	989808	989902	190
Probe_101	AM_303516_000100	1	989798	989921	124	989798	989897	CTGATGGTCTCCCCCTCCCTGCACACCCAGGGAGCAGAGGGAAGGTTCCCTGCAGGTGGGCAATGAGGCCCCTGTGACCGGCTCCTCCCCGCTGGGCGCC	989822	989921	ACCCAGGGAGCAGAGGGAAGGTTCCCTGCAGGTGGGCAATGAGGCCCCTGTGACCGGCTCCTCCCCGCTGGGCGCCACGCAGCTGGACACTGATGGAGCC	989803	989897	989822	989916	190
Probe_102	AM_303516_000093	1	989848	990063	216	989848	989947	TGCAGGTGGGCAATGAGGCCCCTGTGACCGGCTCCTCCCCGCTGGGCGCCACGCAGCTGGACACTGATGGAGCCCTGTGGCTTGGTGAGTGTTTTGGGGA	989964	990063	CCAAGGGTCTCATGATATCCGAGGGACAGACTCCACCCCCCAGCGCCCACCCTTGAGTCAGGGTGCATGTGAGCCGGCGGGCTGGGCTCTCTTCTCCCGC	989853	989947	989964	990058	190
Probe_103	AM_303516_000097	1	989850	989964	115	989850	989949	CAGGTGGGCAATGAGGCCCCTGTGACCGGCTCCTCCCCGCTGGGCGCCACGCAGCTGGACACTGATGGAGCCCTGTGGCTTGGTGAGTGTTTTGGGGAGA	989865	989964	GCCCCTGTGACCGGCTCCTCCCCGCTGGGCGCCACGCAGCTGGACACTGATGGAGCCCTGTGGCTTGGTGAGTGTTTTGGGGAGACTAGAGAGGGATGCC	989855	989949	989865	989959	190
Probe_104	AM_303516_000087	1	989866	990094	229	989866	989965	CCCCTGTGACCGGCTCCTCCCCGCTGGGCGCCACGCAGCTGGACACTGATGGAGCCCTGTGGCTTGGTGAGTGTTTTGGGGAGACTAGAGAGGGATGCCC	989995	990094	TCCACCCCCCAGCGCCCACCCTTGAGTCAGGGTGCATGTGAGCCGGCGGGCTGGGCTCTCTTCTCCCGCTGTAGCCCCTGCAGTTCCCAGTGCTGTGGGG	989871	989965	989995	990089	190
Probe_105	AM_303516_000104	1	989904	990217	314	989904	990003	CTGGACACTGATGGAGCCCTGTGGCTTGGTGAGTGTTTTGGGGAGACTAGAGAGGGATGCCCAAGGGTCTCATGATATCCGAGGGACAGACTCCACCCCC	990118	990217	GGGCCCCCTGCTGGTCACCTGCTCGTTGGGGTGCCCATCAGCATCACTGAGTCACAGCCGGGTGACTCCCACTGTCTGTGCTGCAGGGGGCCTGCCGGAG	989909	990003	990118	990212	190
Probe_106	AM_303516_000090	1	989922	990051	130	989922	990021	CTGTGGCTTGGTGAGTGTTTTGGGGAGACTAGAGAGGGATGCCCAAGGGTCTCATGATATCCGAGGGACAGACTCCACCCCCCAGCGCCCACCCTTGAGT	989952	990051	AGAGAGGGATGCCCAAGGGTCTCATGATATCCGAGGGACAGACTCCACCCCCCAGCGCCCACCCTTGAGTCAGGGTGCATGTGAGCCGGCGGGCTGGGCT	989927	990021	989952	990046	190
Probe_107	AM_303516_000098	1	990093	990307	215	990093	990192	GGCCGGGAGGCGGGTGCCCAGGTGTGGGCCCCCTGCTGGTCACCTGCTCGTTGGGGTGCCCATCAGCATCACTGAGTCACAGCCGGGTGACTCCCACTGT	990208	990307	CCTGCCGGAGCTGCCCGTGGGCCCAGCACTGCCCAAGGCCTACGGCACAGGCTTTGTGGGCTGCTTGCGGGACGTGGTGGTGGGCCGGCACCCGCTGCAC	990098	990192	990208	990302	190
Probe_108	AM_303516_000084	1	990176	990516	341	990176	990275	CGGGTGACTCCCACTGTCTGTGCTGCAGGGGGCCTGCCGGAGCTGCCCGTGGGCCCAGCACTGCCCAAGGCCTACGGCACAGGCTTTGTGGGCTGCTTGC	990417	990516	TGCTTTTTGATATGATTTTCTTGCCTGAGTGTTGGCCGGAGGGACTGCTGGCCCGGCCTCCCTTCCGTCCAGGCAGCCGTGCTGCAGACAGACCTAGTGC	990181	990275	990417	990511	190
Probe_109	AM_303516_000105	1	990199	990498	300	990199	990298	TGCAGGGGGCCTGCCGGAGCTGCCCGTGGGCCCAGCACTGCCCAAGGCCTACGGCACAGGCTTTGTGGGCTGCTTGCGGGACGTGGTGGTGGGCCGGCAC	990399	990498	CTATTTTTGTAAACTTGTTGCTTTTTGATATGATTTTCTTGCCTGAGTGTTGGCCGGAGGGACTGCTGGCCCGGCCTCCCTTCCGTCCAGGCAGCCGTGC	990204	990298	990399	990493	190
Probe_110	AM_303516_000094	1	990218	990337	120	990218	990317	CTGCCCGTGGGCCCAGCACTGCCCAAGGCCTACGGCACAGGCTTTGTGGGCTGCTTGCGGGACGTGGTGGTGGGCCGGCACCCGCTGCACCTGCTGGAGG	990238	990337	GCCCAAGGCCTACGGCACAGGCTTTGTGGGCTGCTTGCGGGACGTGGTGGTGGGCCGGCACCCGCTGCACCTGCTGGAGGACGCCGTCACCAAGCCAGAG	990223	990317	990238	990332	190
Probe_111	AM_303516_000101	1	990223	990441	219	990223	990322	CGTGGGCCCAGCACTGCCCAAGGCCTACGGCACAGGCTTTGTGGGCTGCTTGCGGGACGTGGTGGTGGGCCGGCACCCGCTGCACCTGCTGGAGGACGCC	990342	990441	GGCCCTGCCCCACCCCATGAGCTGGCACCAGAGCCCCGCGCCCGCTGTAATTATTTTCTATTTTTGTAAACTTGTTGCTTTTTGATATGATTTTCTTGCC	990228	990322	990342	990436	190
Probe_112	AM_303516_000102	1	990223	990441	219	990223	990322	CGTGGGCCCAGCACTGCCCAAGGCCTACGGCACAGGCTTTGTGGGCTGCTTGCGGGACGTGGTGGTGGGCCGGCACCCGCTGCACCTGCTGGAGGACGCC	990342	990441	GGCCCTGCCCCACCCCATGAGCTGGCACCAGAGCCCCGCGCCCGCTGTAATTATTTTCTATTTTTGTAAACTTGTTGCTTTTTGATATGATTTTCTTGCC	990228	990322	990342	990436	190
Probe_113	AM_303516_000088	1	990231	990376	146	990231	990330	CAGCACTGCCCAAGGCCTACGGCACAGGCTTTGTGGGCTGCTTGCGGGACGTGGTGGTGGGCCGGCACCCGCTGCACCTGCTGGAGGACGCCGTCACCAA	990277	990376	GGACGTGGTGGTGGGCCGGCACCCGCTGCACCTGCTGGAGGACGCCGTCACCAAGCCAGAGCTGCGGCCCTGCCCCACCCCATGAGCTGGCACCAGAGCC	990236	990330	990277	990371	190
Probe_114	AM_303516_000108	1	1132945	1133052	108	1132945	1133044	CAGCCTCCGCCGCTGGCCGCCCCTGCCCACCCGCCAGGCCAAGTCCTCCGGGCCACCCATGCCGCATGCCCCAGACCAGCCGGGCGCCCGCAGGCCTGCG	1132953	1133052	GCCGCTGGCCGCCCCTGCCCACCCGCCAGGCCAAGTCCTCCGGGCCACCCATGCCGCATGCCCCAGACCAGCCGGGCGCCCGCAGGCCTGCGCCACCTCC	1132950	1133044	1132953	1133047	190
Probe_115	AM_303516_000109	1	1132945	1133052	108	1132945	1133044	CAGCCTCCGCCGCTGGCCGCCCCTGCCCACCCGCCAGGCCAAGTCCTCCGGGCCACCCATGCCGCATGCCCCAGACCAGCCGGGCGCCCGCAGGCCTGCG	1132953	1133052	GCCGCTGGCCGCCCCTGCCCACCCGCCAGGCCAAGTCCTCCGGGCCACCCATGCCGCATGCCCCAGACCAGCCGGGCGCCCGCAGGCCTGCGCCACCTCC	1132950	1133044	1132953	1133047	190
Probe_116	AM_303516_000107	1	1133000	1133058	59	1133000	1133058	CCCATGCCGCATGCCCCAGACCAGCCGGGCGCCCGCAGGCCTGCGCCACCTCCCTTGGT	1133000	1133058	CCCATGCCGCATGCCCCAGACCAGCCGGGCGCCCGCAGGCCTGCGCCACCTCCCTTGGT	1133005	1133058	1133000	1133053	108
Probe_117	AM_303516_000110	1	1138918	1139020	103	1138918	1139017	TGCAGCCGGGTCCCGTGCTGGGCACTGCACACCCACGGACACAGCCTCCCGTCCTAAGACCCCACCCCATCAGGGCCAGCAAGGGAGGAAGGGGGCCATG	1138921	1139020	AGCCGGGTCCCGTGCTGGGCACTGCACACCCACGGACACAGCCTCCCGTCCTAAGACCCCACCCCATCAGGGCCAGCAAGGGAGGAAGGGGGCCATGACT	1138923	1139017	1138921	1139015	190
Probe_118	AM_303516_000111	1	1138942	1139047	106	1138942	1139041	CTGCACACCCACGGACACAGCCTCCCGTCCTAAGACCCCACCCCATCAGGGCCAGCAAGGGAGGAAGGGGGCCATGACTGTGTCTCTCTCTCCCTCCTGC	1138948	1139047	ACCCACGGACACAGCCTCCCGTCCTAAGACCCCACCCCATCAGGGCCAGCAAGGGAGGAAGGGGGCCATGACTGTGTCTCTCTCTCCCTCCTGCAGGGCC	1138947	1139041	1138948	1139042	190
Probe_119	AM_303516_000121	1	1147747	1148059	313	1147747	1147846	TGCCCCCAGGGCCTCCCAGCTGCGGAGGGTGAGGGTCCCACACACCCAGCTCCACCCACAGGGAAAGGCTGCCCCCAGGCAGCAGCTTCCTGCTCCCCAA	1147960	1148059	CCTCCTAACCACCCCAACCCCCCCCCAGCCCCTCCCAGCCCCTGGCCAGGCCCCTCACTTGGTCCAGGGCTTGCAGGCCTGGTTGTCGCCTGGGGAGAAG	1147752	1147846	1147960	1148054	190
Probe_120	AM_303516_000122	1	1147747	1148059	313	1147747	1147846	TGCCCCCAGGGCCTCCCAGCTGCGGAGGGTGAGGGTCCCACACACCCAGCTCCACCCACAGGGAAAGGCTGCCCCCAGGCAGCAGCTTCCTGCTCCCCAA	1147960	1148059	CCTCCTAACCACCCCAACCCCCCCCCAGCCCCTCCCAGCCCCTGGCCAGGCCCCTCACTTGGTCCAGGGCTTGCAGGCCTGGTTGTCGCCTGGGGAGAAG	1147752	1147846	1147960	1148054	190
Probe_121	AM_303516_000126	1	1147951	1148248	298	1147951	1148050	CTCCTCCGCCCTCCTAACCACCCCAACCCCCCCCCAGCCCCTCCCAGCCCCTGGCCAGGCCCCTCACTTGGTCCAGGGCTTGCAGGCCTGGTTGTCGCCT	1148149	1148248	AGCCTGTGGGGCAGGCACTTGCCCCCCATGGCTGGGTGGTGGGTTTGGCCTCTGGAAGCCCTCCCTGCCCACATCCCACCCGTGGGCCCTGACCCGGGAG	1147956	1148050	1148149	1148243	190
Probe_122	AM_303516_000113	1	1149169	1149370	202	1149169	1149268	CAGCAGAGGCCGGCGTCAGGCAGCGGTCAGGCCCCAGGCTTGCGCCCGTGGACCCCCCCAGGCGGCTCCTCTGCCAGGCTTGGCCGGCCCCTCACCCGCC	1149271	1149370	CTCCCCAGGACCAGCCTCCTGGCTGGCCCATCCCTGCCCCAGCCCCCAGTCCCTGGAGTGCCCGTGCGTGGCGACCCCTCCTGAGGCCTCACCTGGCCTG	1149174	1149268	1149271	1149365	190
Probe_123	AM_303516_000125	1	1149171	1149416	246	1149171	1149270	GCAGAGGCCGGCGTCAGGCAGCGGTCAGGCCCCAGGCTTGCGCCCGTGGACCCCCCCAGGCGGCTCCTCTGCCAGGCTTGGCCGGCCCCTCACCCGCCCC	1149317	1149416	CAGTCCCTGGAGTGCCCGTGCGTGGCGACCCCTCCTGAGGCCTCACCTGGCCTGCACTCGTGGCAGCACCGGTCGTTGCTGGGGTAGGTGTCCCCGACAC	1149176	1149270	1149317	1149411	190
Probe_124	AM_303516_000115	1	1149308	1149537	230	1149308	1149407	CCCAGCCCCCAGTCCCTGGAGTGCCCGTGCGTGGCGACCCCTCCTGAGGCCTCACCTGGCCTGCACTCGTGGCAGCACCGGTCGTTGCTGGGGTAGGTGT	1149438	1149537	TCAGCCCCAGGCCCAGGAGGAGCAGAGCCGCACACGGCCCGCGGCCCAGCCGCCGAGCCCCCACGCACATCCTCGTCTCTGCTGTCGCCAGAGTCTGGGT	1149313	1149407	1149438	1149532	190
Probe_125	AM_303516_000116	1	1149308	1149537	230	1149308	1149407	CCCAGCCCCCAGTCCCTGGAGTGCCCGTGCGTGGCGACCCCTCCTGAGGCCTCACCTGGCCTGCACTCGTGGCAGCACCGGTCGTTGCTGGGGTAGGTGT	1149438	1149537	TCAGCCCCAGGCCCAGGAGGAGCAGAGCCGCACACGGCCCGCGGCCCAGCCGCCGAGCCCCCACGCACATCCTCGTCTCTGCTGTCGCCAGAGTCTGGGT	1149313	1149407	1149438	1149532	190
Probe_126	AM_303516_000120	1	1149329	1149421	93	1149329	1149421	TGCCCGTGCGTGGCGACCCCTCCTGAGGCCTCACCTGGCCTGCACTCGTGGCAGCACCGGTCGTTGCTGGGGTAGGTGTCCCCGACACAGTGG	1149329	1149421	TGCCCGTGCGTGGCGACCCCTCCTGAGGCCTCACCTGGCCTGCACTCGTGGCAGCACCGGTCGTTGCTGGGGTAGGTGTCCCCGACACAGTGG	1149334	1149421	1149329	1149416	176
Probe_127	AM_303516_000124	1	1149355	1149440	86	1149355	1149440	GGCCTCACCTGGCCTGCACTCGTGGCAGCACCGGTCGTTGCTGGGGTAGGTGTCCCCGACACAGTGGAGCCCCGTCACGGTGCTCA	1149355	1149440	GGCCTCACCTGGCCTGCACTCGTGGCAGCACCGGTCGTTGCTGGGGTAGGTGTCCCCGACACAGTGGAGCCCCGTCACGGTGCTCA	1149360	1149440	1149355	1149435	162
Probe_128	AM_303516_000119	1	1149367	1149446	80	1149367	1149446	CCTGCACTCGTGGCAGCACCGGTCGTTGCTGGGGTAGGTGTCCCCGACACAGTGGAGCCCCGTCACGGTGCTCAGCCCCA	1149367	1149446	CCTGCACTCGTGGCAGCACCGGTCGTTGCTGGGGTAGGTGTCCCCGACACAGTGGAGCCCCGTCACGGTGCTCAGCCCCA	1149372	1149446	1149367	1149441	150
Probe_129	AM_303516_000117	1	1149367	1149448	82	1149367	1149448	CCTGCACTCGTGGCAGCACCGGTCGTTGCTGGGGTAGGTGTCCCCGACACAGTGGAGCCCCGTCACGGTGCTCAGCCCCAGG	1149367	1149448	CCTGCACTCGTGGCAGCACCGGTCGTTGCTGGGGTAGGTGTCCCCGACACAGTGGAGCCCCGTCACGGTGCTCAGCCCCAGG	1149372	1149448	1149367	1149443	154
Probe_130	AM_303516_000127	1	1149371	1149789	419	1149371	1149470	CACTCGTGGCAGCACCGGTCGTTGCTGGGGTAGGTGTCCCCGACACAGTGGAGCCCCGTCACGGTGCTCAGCCCCAGGCCCAGGAGGAGCAGAGCCGCAC	1149690	1149789	ATTCTGCCTTCTGACCTCTTCTGCCCAAGACCACCGTGTTCAGACCCCAGGGCACAGTAGGGCCTGGCCTGCGGCTCGACCCTCAGCAAAAAGGTCCATG	1149376	1149470	1149690	1149784	190
Probe_131	AM_303516_000123	1	1149433	1149565	133	1149433	1149532	GGTGCTCAGCCCCAGGCCCAGGAGGAGCAGAGCCGCACACGGCCCGCGGCCCAGCCGCCGAGCCCCCACGCACATCCTCGTCTCTGCTGTCGCCAGAGTC	1149466	1149565	CGCACACGGCCCGCGGCCCAGCCGCCGAGCCCCCACGCACATCCTCGTCTCTGCTGTCGCCAGAGTCTGGGTTTTCCTTGCGGGGTGTGGCTATAAGGAC	1149438	1149532	1149466	1149560	190
Probe_132	AM_303516_000112	1	1149481	1149774	294	1149481	1149580	GCCCAGCCGCCGAGCCCCCACGCACATCCTCGTCTCTGCTGTCGCCAGAGTCTGGGTTTTCCTTGCGGGGTGTGGCTATAAGGACTGTGGAGGAGGGGAG	1149675	1149774	CCCCAGCATTGGCTTATTCTGCCTTCTGACCTCTTCTGCCCAAGACCACCGTGTTCAGACCCCAGGGCACAGTAGGGCCTGGCCTGCGGCTCGACCCTCA	1149486	1149580	1149675	1149769	190
Probe_133	AM_303516_000114	1	1149482	1149627	146	1149482	1149581	CCCAGCCGCCGAGCCCCCACGCACATCCTCGTCTCTGCTGTCGCCAGAGTCTGGGTTTTCCTTGCGGGGTGTGGCTATAAGGACTGTGGAGGAGGGGAGG	1149528	1149627	GAGTCTGGGTTTTCCTTGCGGGGTGTGGCTATAAGGACTGTGGAGGAGGGGAGGGGAGAGGGGAGGAGGGCAGAGGAGGCGGGAGGAGGAAGGTGGCAGG	1149487	1149581	1149528	1149622	190
Probe_134	AM_303516_000118	1	1149493	1149650	158	1149493	1149592	AGCCCCCACGCACATCCTCGTCTCTGCTGTCGCCAGAGTCTGGGTTTTCCTTGCGGGGTGTGGCTATAAGGACTGTGGAGGAGGGGAGGGGAGAGGGGAG	1149551	1149650	TGTGGCTATAAGGACTGTGGAGGAGGGGAGGGGAGAGGGGAGGAGGGCAGAGGAGGCGGGAGGAGGAAGGTGGCAGGCCGGGGACCCTGGCTGTGGGCTG	1149498	1149592	1149551	1149645	190
Probe_135	AM_303516_000142	1	1167528	1167809	282	1167528	1167627	CCCCGGGGCTCGGCGTCTGCGGAAGGCCCCGGCGCGCTCCCAGGAGCGCCGTGCGCACGCGCACCGCCCCGAGCCGGCGGCGCCTGCGCACTCGCGAGTC	1167710	1167809	ACGCTGGCGCTGTGCGGGGCGGCGCTGCTCTACCTGGCGCGCTGCGCGGCCGAGCCCGGGGACCCCAGGGCGATGTCGGGCCGCAGCCCGCCTCCCCCCG	1167533	1167627	1167710	1167804	190
Probe_136	AM_303516_000145	1	1167534	1167706	173	1167534	1167633	GGCTCGGCGTCTGCGGAAGGCCCCGGCGCGCTCCCAGGAGCGCCGTGCGCACGCGCACCGCCCCGAGCCGGCGGCGCCTGCGCACTCGCGAGTCCGGCCT	1167607	1167706	GCGCCTGCGCACTCGCGAGTCCGGCCTGGGCCGCCGGCCCGGCGCGGGCGCCATGAAGCTGCTGCGGCGGGCGTGGCGGCGGCGGGCGGCGCTAGGCCTG	1167539	1167633	1167607	1167701	190
Probe_137	AM_303516_000131	1	1167633	1168124	492	1167633	1167732	TGGGCCGCCGGCCCGGCGCGGGCGCCATGAAGCTGCTGCGGCGGGCGTGGCGGCGGCGGGCGGCGCTAGGCCTGGGCACGCTGGCGCTGTGCGGGGCGGC	1168025	1168124	CCCGCGCTGCGCGACGCCTACGAAAACCTCACGGCCAAGGTGCTGGCCATGCTGGCCTGGCTGGACGAGCACGTGGCCTTCGAGTTCGTGCTCAAGGCGG	1167638	1167732	1168025	1168119	190
Probe_138	AM_303516_000146	1	1167644	1167702	59	1167644	1167702	CCCGGCGCGGGCGCCATGAAGCTGCTGCGGCGGGCGTGGCGGCGGCGGGCGGCGCTAGG	1167644	1167702	CCCGGCGCGGGCGCCATGAAGCTGCTGCGGCGGGCGTGGCGGCGGCGGGCGGCGCTAGG	1167649	1167702	1167644	1167697	108
Probe_139	AM_303516_000134	1	1167703	1167758	56	1167703	1167758	CCTGGGCACGCTGGCGCTGTGCGGGGCGGCGCTGCTCTACCTGGCGCGCTGCGCGG	1167703	1167758	CCTGGGCACGCTGGCGCTGTGCGGGGCGGCGCTGCTCTACCTGGCGCGCTGCGCGG	1167708	1167758	1167703	1167753	102
Probe_140	AM_303516_000141	1	1167762	1167912	151	1167762	1167861	AGCCCGGGGACCCCAGGGCGATGTCGGGCCGCAGCCCGCCTCCCCCCGCGCCCGCGCGCGCCGCCGCCTTCCTGGCAGTGCTGGTGGCCAGCGCGCCCCG	1167813	1167912	CCGCGCGCGCCGCCGCCTTCCTGGCAGTGCTGGTGGCCAGCGCGCCCCGCGCCGCCGAGCGCCGCAGCGTGATCCGCAGCACGTGGCTTGCGCGGCGCGG	1167767	1167861	1167813	1167907	190
Probe_141	AM_303516_000140	1	1167810	1167960	151	1167810	1167909	CGCCCGCGCGCGCCGCCGCCTTCCTGGCAGTGCTGGTGGCCAGCGCGCCCCGCGCCGCCGAGCGCCGCAGCGTGATCCGCAGCACGTGGCTTGCGCGGCG	1167861	1167960	GCGCCGCCGAGCGCCGCAGCGTGATCCGCAGCACGTGGCTTGCGCGGCGCGGGGCCCCGGGCGACGTGTGGGCGCGCTTTGCCGTGGGCACGGCCGGCCT	1167815	1167909	1167861	1167955	190
Probe_142	AM_303516_000147	1	1167947	1168226	280	1167947	1168046	GGCACGGCCGGCCTGGGCGCCGAGGAGCGGCGCGCCCTGGAGCGGGAGCAGGCGCGGCACGGGGACCTGCTGCTGCTGCCCGCGCTGCGCGACGCCTACG	1168127	1168226	GACGACTCCTTCGCGCGGCTGGACGCGCTGCTGGCCGAGCTGCGCGCCCGCGAGCCCGCGCGCCGCCGCCGCCTCTACTGGGGCTTCTTCTCGGGCCGCG	1167952	1168046	1168127	1168221	190
Probe_143	AM_303516_000133	1	1168061	1168207	147	1168061	1168160	AAGGTGCTGGCCATGCTGGCCTGGCTGGACGAGCACGTGGCCTTCGAGTTCGTGCTCAAGGCGGACGACGACTCCTTCGCGCGGCTGGACGCGCTGCTGG	1168108	1168207	GTTCGTGCTCAAGGCGGACGACGACTCCTTCGCGCGGCTGGACGCGCTGCTGGCCGAGCTGCGCGCCCGCGAGCCCGCGCGCCGCCGCCGCCTCTACTGG	1168066	1168160	1168108	1168202	190
Probe_144	AM_303516_000136	1	1168064	1168333	270	1168064	1168163	GTGCTGGCCATGCTGGCCTGGCTGGACGAGCACGTGGCCTTCGAGTTCGTGCTCAAGGCGGACGACGACTCCTTCGCGCGGCTGGACGCGCTGCTGGCCG	1168234	1168333	CAAGCCGGGGGGGCGCTGGCGCGAGGCCGCCTGGCAACTCTGCGACTACTACCTGCCCTACGCGCTGGGCGGCGGCTACGTGCTCTCGGCCGACCTGGTG	1168069	1168163	1168234	1168328	190
Probe_145	AM_303516_000138	1	1168161	1168221	61	1168161	1168221	CCGAGCTGCGCGCCCGCGAGCCCGCGCGCCGCCGCCGCCTCTACTGGGGCTTCTTCTCGGG	1168161	1168221	CCGAGCTGCGCGCCCGCGAGCCCGCGCGCCGCCGCCGCCTCTACTGGGGCTTCTTCTCGGG	1168166	1168221	1168161	1168216	112
Probe_146	AM_303516_000139	1	1168161	1168221	61	1168161	1168221	CCGAGCTGCGCGCCCGCGAGCCCGCGCGCCGCCGCCGCCTCTACTGGGGCTTCTTCTCGGG	1168161	1168221	CCGAGCTGCGCGCCCGCGAGCCCGCGCGCCGCCGCCGCCTCTACTGGGGCTTCTTCTCGGG	1168166	1168221	1168161	1168216	112
Probe_147	AM_303516_000129	1	1168166	1168573	408	1168166	1168265	CTGCGCGCCCGCGAGCCCGCGCGCCGCCGCCGCCTCTACTGGGGCTTCTTCTCGGGCCGCGGCCGCGTCAAGCCGGGGGGGCGCTGGCGCGAGGCCGCCT	1168474	1168573	CAACCAGTACCTGGTGACGCACAAGCAGAGCCTGGAGGACATGCTGGAGAAGCACGCGACGCTGGCGCGCGAGGGCCGCCTGTGCAAGCGCGAGGTGCAG	1168171	1168265	1168474	1168568	190
Probe_148	AM_303516_000130	1	1168166	1168573	408	1168166	1168265	CTGCGCGCCCGCGAGCCCGCGCGCCGCCGCCGCCTCTACTGGGGCTTCTTCTCGGGCCGCGGCCGCGTCAAGCCGGGGGGGCGCTGGCGCGAGGCCGCCT	1168474	1168573	CAACCAGTACCTGGTGACGCACAAGCAGAGCCTGGAGGACATGCTGGAGAAGCACGCGACGCTGGCGCGCGAGGGCCGCCTGTGCAAGCGCGAGGTGCAG	1168171	1168265	1168474	1168568	190
Probe_149	AM_303516_000137	1	1168227	1168349	123	1168227	1168326	GCCGCGTCAAGCCGGGGGGGCGCTGGCGCGAGGCCGCCTGGCAACTCTGCGACTACTACCTGCCCTACGCGCTGGGCGGCGGCTACGTGCTCTCGGCCGA	1168250	1168349	TGGCGCGAGGCCGCCTGGCAACTCTGCGACTACTACCTGCCCTACGCGCTGGGCGGCGGCTACGTGCTCTCGGCCGACCTGGTGCACTACCTGCGCCTCA	1168232	1168326	1168250	1168344	190
Probe_150	AM_303516_000128	1	1168249	1168354	106	1168249	1168348	CTGGCGCGAGGCCGCCTGGCAACTCTGCGACTACTACCTGCCCTACGCGCTGGGCGGCGGCTACGTGCTCTCGGCCGACCTGGTGCACTACCTGCGCCTC	1168255	1168354	CGAGGCCGCCTGGCAACTCTGCGACTACTACCTGCCCTACGCGCTGGGCGGCGGCTACGTGCTCTCGGCCGACCTGGTGCACTACCTGCGCCTCAGCCGC	1168254	1168348	1168255	1168349	190
Probe_151	AM_303516_000143	1	1168428	1168730	303	1168428	1168527	AGCACGACCCGCGCTTCGACACCGAATACCGGTCCCGCGGCTGCAGCAACCAGTACCTGGTGACGCACAAGCAGAGCCTGGAGGACATGCTGGAGAAGCA	1168631	1168730	AGGGAGGGCATCCCCTGAGCCGCCGCGGCCCGGCCCTCCGGGACACCTGCTTCACCCGGCGGCGCCTTGGGGCAGGTGCCGAGCGGGCGCACTACGCCCG	1168433	1168527	1168631	1168725	190
Probe_152	AM_303516_000135	1	1168467	1168648	182	1168467	1168566	GCTGCAGCAACCAGTACCTGGTGACGCACAAGCAGAGCCTGGAGGACATGCTGGAGAAGCACGCGACGCTGGCGCGCGAGGGCCGCCTGTGCAAGCGCGA	1168549	1168648	CCGCCTGTGCAAGCGCGAGGTGCAGCTGCGCCTGTCCTACGTGTACGACTGGTCCGCGCCGCCCTCGCAGTGCTGCCAGAGAAGGGAGGGCATCCCCTGA	1168472	1168566	1168549	1168643	190
Probe_153	AM_303516_000132	1	1168549	1168658	110	1168549	1168648	CCGCCTGTGCAAGCGCGAGGTGCAGCTGCGCCTGTCCTACGTGTACGACTGGTCCGCGCCGCCCTCGCAGTGCTGCCAGAGAAGGGAGGGCATCCCCTGA	1168559	1168658	AAGCGCGAGGTGCAGCTGCGCCTGTCCTACGTGTACGACTGGTCCGCGCCGCCCTCGCAGTGCTGCCAGAGAAGGGAGGGCATCCCCTGAGCCGCCGCGG	1168554	1168648	1168559	1168653	190
Probe_154	AM_303516_000144	1	1168571	1168699	129	1168571	1168670	CAGCTGCGCCTGTCCTACGTGTACGACTGGTCCGCGCCGCCCTCGCAGTGCTGCCAGAGAAGGGAGGGCATCCCCTGAGCCGCCGCGGCCCGGCCCTCCG	1168600	1168699	GTCCGCGCCGCCCTCGCAGTGCTGCCAGAGAAGGGAGGGCATCCCCTGAGCCGCCGCGGCCCGGCCCTCCGGGACACCTGCTTCACCCGGCGGCGCCTTG	1168576	1168670	1168600	1168694	190
Probe_155	AM_303516_000148	1	1168574	1168760	187	1168574	1168673	CTGCGCCTGTCCTACGTGTACGACTGGTCCGCGCCGCCCTCGCAGTGCTGCCAGAGAAGGGAGGGCATCCCCTGAGCCGCCGCGGCCCGGCCCTCCGGGA	1168661	1168760	CGGCCCTCCGGGACACCTGCTTCACCCGGCGGCGCCTTGGGGCAGGTGCCGAGCGGGCGCACTACGCCCGGGCCCCAAGGCCCCCGTCCCGCAGCCACGC	1168579	1168673	1168661	1168755	190
Probe_156	AM_303516_000152	1	1181856	1182022	167	1181856	1181955	CTGCCCCGCGAGGGCCCACGTGCGTCCCGGCCGCGTACCTTGGGGGCCTCGGGCAGCCCCTCGCGGGAGGACGCGCTGGCGGTGGCGTTGGGGGGATCTG	1181923	1182022	AGGACGCGCTGGCGGTGGCGTTGGGGGGATCTGCGCGCTGGCCAGGCTGCTGCGTCCTCTGTGCCTCCCGCCGGGCCCCGACGCCCCCGAGGAGCACGAG	1181861	1181955	1181923	1182017	190
Probe_157	AM_303516_000153	1	1181868	1181995	128	1181868	1181967	GGCCCACGTGCGTCCCGGCCGCGTACCTTGGGGGCCTCGGGCAGCCCCTCGCGGGAGGACGCGCTGGCGGTGGCGTTGGGGGGATCTGCGCGCTGGCCAG	1181896	1181995	TGGGGGCCTCGGGCAGCCCCTCGCGGGAGGACGCGCTGGCGGTGGCGTTGGGGGGATCTGCGCGCTGGCCAGGCTGCTGCGTCCTCTGTGCCTCCCGCCG	1181873	1181967	1181896	1181990	190
Probe_158	AM_303516_000151	1	1181898	1182194	297	1181898	1181997	GGGGCCTCGGGCAGCCCCTCGCGGGAGGACGCGCTGGCGGTGGCGTTGGGGGGATCTGCGCGCTGGCCAGGCTGCTGCGTCCTCTGTGCCTCCCGCCGGG	1182095	1182194	GCGGCGAGTCTCGGCGCCAGGGCGCAGTCATGGGGACGGCCGGCGCTCAGAGCCCCCGCGCGGGGGCGAGGCCCAGGGGCGCGCCCGGCCTCCGCCGCTG	1181903	1181997	1182095	1182189	190
Probe_159	AM_303516_000149	1	1182015	1182144	130	1182015	1182114	AGCACGAGCTGCGGCCCGAGGAGGACCACGACCGCGGCCCAGGCCCAGCGCCGCATGGCTCCGTCCCGAGGCGGCTCAGCGCGGCGAGTCTCGGCGCCAG	1182045	1182144	ACCGCGGCCCAGGCCCAGCGCCGCATGGCTCCGTCCCGAGGCGGCTCAGCGCGGCGAGTCTCGGCGCCAGGGCGCAGTCATGGGGACGGCCGGCGCTCAG	1182020	1182114	1182045	1182139	190
Probe_160	AM_303516_000150	1	1182015	1182144	130	1182015	1182114	AGCACGAGCTGCGGCCCGAGGAGGACCACGACCGCGGCCCAGGCCCAGCGCCGCATGGCTCCGTCCCGAGGCGGCTCAGCGCGGCGAGTCTCGGCGCCAG	1182045	1182144	ACCGCGGCCCAGGCCCAGCGCCGCATGGCTCCGTCCCGAGGCGGCTCAGCGCGGCGAGTCTCGGCGCCAGGGCGCAGTCATGGGGACGGCCGGCGCTCAG	1182020	1182114	1182045	1182139	190
Probe_161	AM_303516_000156	1	1199892	1200174	283	1199892	1199991	CCGTGATCCCAGCACTCTGGGAGGCCAAGGTGGGTAGATCACCTGAAGTCAGGAATTCGAGACCAGCCTGGTCAACATGGCGAAACTCCGTCTCTACTAA	1200075	1200174	GTCAGGAGTTCAACACCAGCCTGGGCAACACGGTGAAACCCTGTCTCTATTAAAAATACAAAAATTAGCCAGCCATGGTGGCACACACCTGTAATCCCAG	1199897	1199991	1200075	1200169	190
Probe_162	AM_303516_000157	1	1200106	1200460	355	1200106	1200205	GGTGAAACCCTGTCTCTATTAAAAATACAAAAATTAGCCAGCCATGGTGGCACACACCTGTAATCCCAGCTACTCAGGAGGCTGAGCCAGGAGAATCGCT	1200361	1200460	TTACTCAAAAAATGCCATTATCATGTGTCATTGACCCAGGAACCCAGTGGCTCTGAGCTCAGCACGCGATGCACCCAGGAATGTGGCCTTACGTTGTTAC	1200111	1200205	1200361	1200455	190
Probe_163	AM_303516_000158	1	1200106	1200460	355	1200106	1200205	GGTGAAACCCTGTCTCTATTAAAAATACAAAAATTAGCCAGCCATGGTGGCACACACCTGTAATCCCAGCTACTCAGGAGGCTGAGCCAGGAGAATCGCT	1200361	1200460	TTACTCAAAAAATGCCATTATCATGTGTCATTGACCCAGGAACCCAGTGGCTCTGAGCTCAGCACGCGATGCACCCAGGAATGTGGCCTTACGTTGTTAC	1200111	1200205	1200361	1200455	190
Probe_164	AM_303516_000155	1	1200141	1200415	275	1200141	1200240	AGCCAGCCATGGTGGCACACACCTGTAATCCCAGCTACTCAGGAGGCTGAGCCAGGAGAATCGCTTGAACCTGGAAGACGGAGGTTGCAGTGAGCCGAGG	1200316	1200415	TGTATACTAATGGGATGATGTATCAGCAGAGCCAGCTGGTATGTTTTACTCAAAAAATGCCATTATCATGTGTCATTGACCCAGGAACCCAGTGGCTCTG	1200146	1200240	1200316	1200410	190
Probe_165	AM_303516_000154	1	1200175	1200350	176	1200175	1200274	CTACTCAGGAGGCTGAGCCAGGAGAATCGCTTGAACCTGGAAGACGGAGGTTGCAGTGAGCCGAGGTCACACCGCTGCACTCCAGCCTGAGTGACAGAAA	1200251	1200350	GCACTCCAGCCTGAGTGACAGAAATAGTACTCAAAAGAAACTACTAATGGGATGACGTATAGTAATGTATACTAATGGGATGATGTATCAGCAGAGCCAG	1200180	1200274	1200251	1200345	190
Probe_166	AM_303516_000161	1	1216301	1216682	382	1216301	1216400	TAGTGCCTGTTCTGCGGAGGCTCCACTGGACAGTGCAGTTGATGCCCGGGGCCGAGGGGGCTCTGCCTGGGAGGCTGTTCACCTGCCTGGGTGCAGGACC	1216583	1216682	TGCCAGGCGCCTGCCATCTCCAGGGCAGTGCTGTCACAGAAGACAACACCGCTCCCTCGTTACCTGTGGCCCGGCCACCTCAGCGGCCCAAGGAGGTGAG	1216306	1216400	1216583	1216677	190
Probe_167	AM_303516_000163	1	1216427	1216651	225	1216427	1216526	CCTGCCCATGCCCACGGGAATCCCGACCTTGGGCTGCCTGTCTATTGCACCAGAACCGTCCCAGGGCTGACTCAGAGTGACCCTGAGTGGGGGACGCTCA	1216552	1216651	GGATAGGAGGTCCTGGCTGGGGTCCCACAGATGCCAGGCGCCTGCCATCTCCAGGGCAGTGCTGTCACAGAAGACAACACCGCTCCCTCGTTACCTGTGG	1216432	1216526	1216552	1216646	190
Probe_168	AM_303516_000160	1	1216474	1216674	201	1216474	1216573	CACCAGAACCGTCCCAGGGCTGACTCAGAGTGACCCTGAGTGGGGGACGCTCACCCCAGGGGAGGAAACGGGGCTCTGGGATAGGAGGTCCTGGCTGGGG	1216575	1216674	CCCACAGATGCCAGGCGCCTGCCATCTCCAGGGCAGTGCTGTCACAGAAGACAACACCGCTCCCTCGTTACCTGTGGCCCGGCCACCTCAGCGGCCCAAG	1216479	1216573	1216575	1216669	190
Probe_169	AM_303516_000162	1	1216513	1216664	152	1216513	1216612	GTGGGGGACGCTCACCCCAGGGGAGGAAACGGGGCTCTGGGATAGGAGGTCCTGGCTGGGGTCCCACAGATGCCAGGCGCCTGCCATCTCCAGGGCAGTG	1216565	1216664	TGGCTGGGGTCCCACAGATGCCAGGCGCCTGCCATCTCCAGGGCAGTGCTGTCACAGAAGACAACACCGCTCCCTCGTTACCTGTGGCCCGGCCACCTCA	1216518	1216612	1216565	1216659	190
Probe_170	AM_303516_000159	1	1216545	1216680	136	1216545	1216644	GGCTCTGGGATAGGAGGTCCTGGCTGGGGTCCCACAGATGCCAGGCGCCTGCCATCTCCAGGGCAGTGCTGTCACAGAAGACAACACCGCTCCCTCGTTA	1216581	1216680	GATGCCAGGCGCCTGCCATCTCCAGGGCAGTGCTGTCACAGAAGACAACACCGCTCCCTCGTTACCTGTGGCCCGGCCACCTCAGCGGCCCAAGGAGGTG	1216550	1216644	1216581	1216675	190
Probe_171	AM_303516_000165	1	1234986	1235276	291	1234986	1235085	AGGTGACCACCGCCTCAAAAGGAGATCCCAGCAGCGGCCCCACCCACACGTGCCCCTCCACTGCACACATCAAAGGGAGCAGCCTTGGTCCCCTAGAGAG	1235177	1235276	CCTGGTGTGCAGGGAGCCGGCTGCGCGGCCTCACCCGCTGCTGGATGGCGGCGTGCTTTCGCTCCATCTCACGCTTTTCCACCGCAGAGTCGATCACCAG	1234991	1235085	1235177	1235271	190
Probe_172	AM_303516_000166	1	1235186	1235391	206	1235186	1235285	CAGGGAGCCGGCTGCGCGGCCTCACCCGCTGCTGGATGGCGGCGTGCTTTCGCTCCATCTCACGCTTTTCCACCGCAGAGTCGATCACCAGCTGGTCCAG	1235292	1235391	GGGGTGGCATTAGGGAAGGTCACGGAGGCCTGGCCCAGCCCCACCCCTCCCAAAGGCTCACCTCGGCTGCCAGCTTCTTCATGTAGGGGTCCAGCTGGTG	1235191	1235285	1235292	1235386	190
Probe_173	AM_303516_000167	1	1235186	1235391	206	1235186	1235285	CAGGGAGCCGGCTGCGCGGCCTCACCCGCTGCTGGATGGCGGCGTGCTTTCGCTCCATCTCACGCTTTTCCACCGCAGAGTCGATCACCAGCTGGTCCAG	1235292	1235391	GGGGTGGCATTAGGGAAGGTCACGGAGGCCTGGCCCAGCCCCACCCCTCCCAAAGGCTCACCTCGGCTGCCAGCTTCTTCATGTAGGGGTCCAGCTGGTG	1235191	1235285	1235292	1235386	190
Probe_174	AM_303516_000164	1	1235205	1235319	115	1235205	1235304	CCTCACCCGCTGCTGGATGGCGGCGTGCTTTCGCTCCATCTCACGCTTTTCCACCGCAGAGTCGATCACCAGCTGGTCCAGCTGTTGGGGGTGGCATTAG	1235220	1235319	GATGGCGGCGTGCTTTCGCTCCATCTCACGCTTTTCCACCGCAGAGTCGATCACCAGCTGGTCCAGCTGTTGGGGGTGGCATTAGGGAAGGTCACGGAGG	1235210	1235304	1235220	1235314	190
Probe_175	AM_303516_000169	1	1290879	1291077	199	1290879	1290978	CTCCAGGCGGCCGCGGTCCCGCGCCTCGTACACGCGCTGCTCGCCCGCCGAGTACAAGTCCAGCAGGCGCCGCGCGGGGCCACCCCCGGGGCCGCGCAGG	1290978	1291077	GTCCCAGTGGAGCACGCGCTGGCGGTCGTGCAGCCGGTCCTGGGTCCACACCATGCGCGGGCTCTGGCAGCGCAGCACCGCCCGGGCGCCCGCCTCCCAG	1290884	1290978	1290978	1291072	190
Probe_176	AM_303516_000170	1	1290894	1291086	193	1290894	1290993	GTCCCGCGCCTCGTACACGCGCTGCTCGCCCGCCGAGTACAAGTCCAGCAGGCGCCGCGCGGGGCCACCCCCGGGGCCGCGCAGGTCCCAGTGGAGCACG	1290987	1291086	GAGCACGCGCTGGCGGTCGTGCAGCCGGTCCTGGGTCCACACCATGCGCGGGCTCTGGCAGCGCAGCACCGCCCGGGCGCCCGCCTCCCAGCTCACCGCG	1290899	1290993	1290987	1291081	190
Probe_177	AM_303516_000176	1	1290912	1291079	168	1290912	1291011	GCGCTGCTCGCCCGCCGAGTACAAGTCCAGCAGGCGCCGCGCGGGGCCACCCCCGGGGCCGCGCAGGTCCCAGTGGAGCACGCGCTGGCGGTCGTGCAGC	1290980	1291079	CCCAGTGGAGCACGCGCTGGCGGTCGTGCAGCCGGTCCTGGGTCCACACCATGCGCGGGCTCTGGCAGCGCAGCACCGCCCGGGCGCCCGCCTCCCAGCT	1290917	1291011	1290980	1291074	190
Probe_178	AM_303516_000172	1	1290970	1291169	200	1290970	1291069	CCGCGCAGGTCCCAGTGGAGCACGCGCTGGCGGTCGTGCAGCCGGTCCTGGGTCCACACCATGCGCGGGCTCTGGCAGCGCAGCACCGCCCGGGCGCCCG	1291070	1291169	CCTCCCAGCTCACCGCGGACTCGGACACCACGGAGCTGCCAGCAGCGGCGGGTACCGAGGACCCTGGTGGGGGAGGGGAGTCGGTGGGGGAAGGGGTGGG	1290975	1291069	1291070	1291164	190
Probe_179	AM_303516_000168	1	1291008	1291177	170	1291008	1291107	CAGCCGGTCCTGGGTCCACACCATGCGCGGGCTCTGGCAGCGCAGCACCGCCCGGGCGCCCGCCTCCCAGCTCACCGCGGACTCGGACACCACGGAGCTG	1291078	1291177	CTCACCGCGGACTCGGACACCACGGAGCTGCCAGCAGCGGCGGGTACCGAGGACCCTGGTGGGGGAGGGGAGTCGGTGGGGGAAGGGGTGGGCCCCCTAG	1291013	1291107	1291078	1291172	190
Probe_180	AM_303516_000178	1	1291037	1291167	131	1291037	1291136	GGCTCTGGCAGCGCAGCACCGCCCGGGCGCCCGCCTCCCAGCTCACCGCGGACTCGGACACCACGGAGCTGCCAGCAGCGGCGGGTACCGAGGACCCTGG	1291068	1291167	CGCCTCCCAGCTCACCGCGGACTCGGACACCACGGAGCTGCCAGCAGCGGCGGGTACCGAGGACCCTGGTGGGGGAGGGGAGTCGGTGGGGGAAGGGGTG	1291042	1291136	1291068	1291162	190
Probe_181	AM_303516_000171	1	1291102	1291287	186	1291102	1291201	GAGCTGCCAGCAGCGGCGGGTACCGAGGACCCTGGTGGGGGAGGGGAGTCGGTGGGGGAAGGGGTGGGCCCCCTAGGGCCCTGGTTGGGGGAGTCAGTGG	1291188	1291287	GGGGGAGTCAGTGGGGGAGGGGCAGGGCCCTGGTGGGGGAGGGATGTCTGTAAGGGACGGGCAGGACCAGAGGGCCCTGGTGGTGGAGGGGAAGTCCGTG	1291107	1291201	1291188	1291282	190
Probe_182	AM_303516_000173	1	1291897	1292168	272	1291897	1291996	GGGAGGGGGAGTTATTGGCAAGGGGAGGTGCCCAAGGGTCCTGATGAGCAAGGGGGAATCAGTGGGGGAGGGGCAGGGCCTGAGGACCCCCGGGGGCTGG	1292069	1292168	AGGAGAACAGCAGAGCCTGGAAGGAGAGGAGTGAGCTGGAGAGGCCACCCACAGCCCCACCCAGCCCCGAGACCCCCCACTTGGCCCCCAGAGTCCCTCC	1291902	1291996	1292069	1292163	190
Probe_183	AM_303516_000177	1	1291933	1292067	135	1291933	1292032	GGTCCTGATGAGCAAGGGGGAATCAGTGGGGGAGGGGCAGGGCCTGAGGACCCCCGGGGGCTGGGCCTGGCAAGATAGGAGGGGCTGAGGGGGAGTGGGG	1291968	1292067	GGCAGGGCCTGAGGACCCCCGGGGGCTGGGCCTGGCAAGATAGGAGGGGCTGAGGGGGAGTGGGGGTGGGCAGCTGGGGCTGGGGTCACTAACCTGAGTG	1291938	1292032	1291968	1292062	190
Probe_184	AM_303516_000174	1	1291998	1292112	115	1291998	1292097	CCTGGCAAGATAGGAGGGGCTGAGGGGGAGTGGGGGTGGGCAGCTGGGGCTGGGGTCACTAACCTGAGTGCAGGAGAACAGCAGAGCCTGGAAGGAGAGG	1292013	1292112	GGGGCTGAGGGGGAGTGGGGGTGGGCAGCTGGGGCTGGGGTCACTAACCTGAGTGCAGGAGAACAGCAGAGCCTGGAAGGAGAGGAGTGAGCTGGAGAGG	1292003	1292097	1292013	1292107	190
Probe_185	AM_303516_000175	1	1292068	1292207	140	1292068	1292167	CAGGAGAACAGCAGAGCCTGGAAGGAGAGGAGTGAGCTGGAGAGGCCACCCACAGCCCCACCCAGCCCCGAGACCCCCCACTTGGCCCCCAGAGTCCCTC	1292108	1292207	AGAGGCCACCCACAGCCCCACCCAGCCCCGAGACCCCCCACTTGGCCCCCAGAGTCCCTCCTGTAGTCCCAAAGTGGATGCTGTGACACCCACTTCAGTG	1292073	1292167	1292108	1292202	190
Probe_186	AM_303516_000186	1	1355292	1355688	397	1355292	1355391	GGCACAGCCGGGGGCGCGCTCAGGGCCTTCGTGCCTGGACACCGTCCCCCAGCCTGGCTCCAGCTGCCCCGGTGGCACGTCTCTGGGGATCCTGGCCCTG	1355589	1355688	GCCGCCAGCAGCTCCAGCACCGCCAGCCGCCCGCCCGCGGCCGCCCAGTGCGCCGCCGTCCAGCCGCGCGCGTCCTCCGCCTCCGCTGCCGCGGGTCCCG	1355297	1355391	1355589	1355683	190
Probe_187	AM_303516_000179	1	1355314	1355627	314	1355314	1355413	GGGCCTTCGTGCCTGGACACCGTCCCCCAGCCTGGCTCCAGCTGCCCCGGTGGCACGTCTCTGGGGATCCTGGCCCTGCGCCCCCTCCCATCACTGCCGG	1355528	1355627	CGCCGCCCCGCGCCCCGCAGCGGCAGCCACGAGCAGGGCGCCGTCCAGGCCCGCGCCGCCGGCCGCCAGCAGCTCCAGCACCGCCAGCCGCCCGCCCGCG	1355319	1355413	1355528	1355622	190
Probe_188	AM_303516_000189	1	1355355	1355599	245	1355355	1355454	CTGCCCCGGTGGCACGTCTCTGGGGATCCTGGCCCTGCGCCCCCTCCCATCACTGCCGGGCGGAGGGCGGGACGTACCTGGGAGCGGCCTAGGGCGGCCG	1355500	1355599	GCGCCCCGCGCGCCAGGAGGAAGCGCAGCGCCGCCCCGCGCCCCGCAGCGGCAGCCACGAGCAGGGCGCCGTCCAGGCCCGCGCCGCCGGCCGCCAGCAG	1355360	1355454	1355500	1355594	190
Probe_189	AM_303516_000190	1	1355355	1355599	245	1355355	1355454	CTGCCCCGGTGGCACGTCTCTGGGGATCCTGGCCCTGCGCCCCCTCCCATCACTGCCGGGCGGAGGGCGGGACGTACCTGGGAGCGGCCTAGGGCGGCCG	1355500	1355599	GCGCCCCGCGCGCCAGGAGGAAGCGCAGCGCCGCCCCGCGCCCCGCAGCGGCAGCCACGAGCAGGGCGCCGTCCAGGCCCGCGCCGCCGGCCGCCAGCAG	1355360	1355454	1355500	1355594	190
Probe_190	AM_303516_000188	1	1355447	1355749	303	1355447	1355546	GGCGGCCGCCAGACCCAGCGCTGTGGCCCCCGCGCCATCCCGGGCGTCCACCCGCGCCCCGCGCGCCAGGAGGAAGCGCAGCGCCGCCCCGCGCCCCGCA	1355650	1355749	AGCCGCGCGCGTCCTCCGCCTCCGCTGCCGCGGGTCCCGGGCCCGGAGCCTCCAGCAGGCGCGCGGCCAGCAGCGTGTGGCCCAGGGCAGCGGCCCAGTG	1355452	1355546	1355650	1355744	190
Probe_191	AM_303516_000194	1	1355473	1355576	104	1355473	1355572	CCCCCGCGCCATCCCGGGCGTCCACCCGCGCCCCGCGCGCCAGGAGGAAGCGCAGCGCCGCCCCGCGCCCCGCAGCGGCAGCCACGAGCAGGGCGCCGTC	1355477	1355576	CGCGCCATCCCGGGCGTCCACCCGCGCCCCGCGCGCCAGGAGGAAGCGCAGCGCCGCCCCGCGCCCCGCAGCGGCAGCCACGAGCAGGGCGCCGTCCAGG	1355478	1355572	1355477	1355571	190
Probe_192	AM_303516_000181	1	1355509	1355671	163	1355509	1355608	GCGCCAGGAGGAAGCGCAGCGCCGCCCCGCGCCCCGCAGCGGCAGCCACGAGCAGGGCGCCGTCCAGGCCCGCGCCGCCGGCCGCCAGCAGCTCCAGCAC	1355572	1355671	CCAGGCCCGCGCCGCCGGCCGCCAGCAGCTCCAGCACCGCCAGCCGCCCGCCCGCGGCCGCCCAGTGCGCCGCCGTCCAGCCGCGCGCGTCCTCCGCCTC	1355514	1355608	1355572	1355666	190
Probe_193	AM_303516_000185	1	1355600	1355809	210	1355600	1355699	CTCCAGCACCGCCAGCCGCCCGCCCGCGGCCGCCCAGTGCGCCGCCGTCCAGCCGCGCGCGTCCTCCGCCTCCGCTGCCGCGGGTCCCGGGCCCGGAGCC	1355710	1355809	GCGCGGCCAGCAGCGTGTGGCCCAGGGCAGCGGCCCAGTGCAGCGGCGTGAGGCCCGTCCCGGAGCGAGCCGCCGCCGAGGCCCCGCGCTGCAGCAGCAG	1355605	1355699	1355710	1355804	190
Probe_194	AM_303516_000191	1	1355682	1355976	295	1355682	1355781	GGTCCCGGGCCCGGAGCCTCCAGCAGGCGCGCGGCCAGCAGCGTGTGGCCCAGGGCAGCGGCCCAGTGCAGCGGCGTGAGGCCCGTCCCGGAGCGAGCCG	1355877	1355976	GCGCCCACCGGGGCCCCTCGCTGCAGCAGGAGACGCACCAGGGGCGCGTGGCCCCGCAGCACGGCCAGGTGGAGCGGGGTCCGGCCTGCGTGGTCCCTGA	1355687	1355781	1355877	1355971	190
Probe_195	AM_303516_000193	1	1355689	1355887	199	1355689	1355788	GGCCCGGAGCCTCCAGCAGGCGCGCGGCCAGCAGCGTGTGGCCCAGGGCAGCGGCCCAGTGCAGCGGCGTGAGGCCCGTCCCGGAGCGAGCCGCCGCCGA	1355788	1355887	AGGCCCCGCGCTGCAGCAGCAGCTCGGCCACCCGCGAGTGTCCGTGCCAGGCGGCCTCGTGCAGCGCGGTGCGCCCCGCCCGGTCCACCGCGCCCACCGG	1355694	1355788	1355788	1355882	190
Probe_196	AM_303516_000192	1	1355810	1356208	399	1355810	1355909	CTCGGCCACCCGCGAGTGTCCGTGCCAGGCGGCCTCGTGCAGCGCGGTGCGCCCCGCCCGGTCCACCGCGCCCACCGGGGCCCCTCGCTGCAGCAGGAGA	1356109	1356208	CCAGTGCTGGGACCCCCATCCTGCCCCACCCAGAGAAGGGACCCCTTCACCCCCCAGCGCAGGTGCACCTCTCCTCCACGCTGGCACCTTGCCGCAGCAG	1355815	1355909	1356109	1356203	190
Probe_197	AM_303516_000187	1	1355888	1356171	284	1355888	1355987	GGCCCCTCGCTGCAGCAGGAGACGCACCAGGGGCGCGTGGCCCCGCAGCACGGCCAGGTGGAGCGGGGTCCGGCCTGCGTGGTCCCTGAGGAGGGGGCAA	1356072	1356171	GTCCTACCCCATCCAGAGAAGGGACTCCTCCACCCACCCAGTGCTGGGACCCCCATCCTGCCCCACCCAGAGAAGGGACCCCTTCACCCCCCAGCGCAGG	1355893	1355987	1356072	1356166	190
Probe_198	AM_303516_000182	1	1355900	1356173	274	1355900	1355999	CAGCAGGAGACGCACCAGGGGCGCGTGGCCCCGCAGCACGGCCAGGTGGAGCGGGGTCCGGCCTGCGTGGTCCCTGAGGAGGGGGCAAGGGCGTCGGCGC	1356074	1356173	CCTACCCCATCCAGAGAAGGGACTCCTCCACCCACCCAGTGCTGGGACCCCCATCCTGCCCCACCCAGAGAAGGGACCCCTTCACCCCCCAGCGCAGGTG	1355905	1355999	1356074	1356168	190
Probe_199	AM_303516_000184	1	1355902	1356227	326	1355902	1356001	GCAGGAGACGCACCAGGGGCGCGTGGCCCCGCAGCACGGCCAGGTGGAGCGGGGTCCGGCCTGCGTGGTCCCTGAGGAGGGGGCAAGGGCGTCGGCGCGG	1356128	1356227	CCTGCCCCACCCAGAGAAGGGACCCCTTCACCCCCCAGCGCAGGTGCACCTCTCCTCCACGCTGGCACCTTGCCGCAGCAGCTGCGTCACCAGGCCTGCA	1355907	1356001	1356128	1356222	190
Probe_200	AM_303516_000180	1	1355961	1356221	261	1355961	1356060	CCTGCGTGGTCCCTGAGGAGGGGGCAAGGGCGTCGGCGCGGGGGTGGACCACTGACCAGAACCCCGCCCTGCCCCACCCCGTCCTGCCGCCCACCCAGCG	1356122	1356221	CCCCATCCTGCCCCACCCAGAGAAGGGACCCCTTCACCCCCCAGCGCAGGTGCACCTCTCCTCCACGCTGGCACCTTGCCGCAGCAGCTGCGTCACCAGG	1355966	1356060	1356122	1356216	190
Probe_201	AM_303516_000183	1	1356134	1356321	188	1356134	1356233	CCACCCAGAGAAGGGACCCCTTCACCCCCCAGCGCAGGTGCACCTCTCCTCCACGCTGGCACCTTGCCGCAGCAGCTGCGTCACCAGGCCTGCAGGGCCC	1356222	1356321	CCTGCAGGGCCCCTCCACACGGCCTGGAGCAGGTGCCCCCAGCCCTGGACAACACTAGGCCCCTCTGTCCTGGTTCCCAGGGCCTCTTCGGAGTCCAGCT	1356139	1356233	1356222	1356316	190
Probe_202	AM_303516_000200	1	1361495	1361678	184	1361495	1361594	CAGTGGCAGGAGCATGAGTGAGCAGGGGAGGGAGACGGAGGAGGAGGAGGGGGGAGGTGGTGCTTCCGACACAGCGCCCATGCTGCCCCGGGGACCTCCC	1361579	1361678	GCCCCGGGGACCTCCCGACCACCAGGCCTCAGCCCTGACGTGCCCAGGGTGGTCGGGGCCCCCGCTGCTGCCCGGCCGGCTGCTGGCCGGGCTCCTGCTG	1361500	1361594	1361579	1361673	190
Probe_203	AM_303516_000196	1	1361497	1361838	342	1361497	1361596	GTGGCAGGAGCATGAGTGAGCAGGGGAGGGAGACGGAGGAGGAGGAGGGGGGAGGTGGTGCTTCCGACACAGCGCCCATGCTGCCCCGGGGACCTCCCGA	1361739	1361838	TACCTGGGATTCCTGTGCCACTCGAGGGTGAGCCTGTGCCCCGTGGGCGGGGGACTAGCTGGGGTCCTGGGGAGTGGGCGTGCCCTGGGTCTGAAGGCAC	1361502	1361596	1361739	1361833	190
Probe_204	AM_303516_000198	1	1361610	1361726	117	1361610	1361709	GCCCTGACGTGCCCAGGGTGGTCGGGGCCCCCGCTGCTGCCCGGCCGGCTGCTGGCCGGGCTCCTGCTGCACCTCCTGCTGCCCGCCGCAGCCTTCCTGC	1361627	1361726	GTGGTCGGGGCCCCCGCTGCTGCCCGGCCGGCTGCTGGCCGGGCTCCTGCTGCACCTCCTGCTGCCCGCCGCAGCCTTCCTGCTGGTGCTCCTGCCCGCG	1361615	1361709	1361627	1361721	190
Probe_205	AM_303516_000199	1	1361610	1361726	117	1361610	1361709	GCCCTGACGTGCCCAGGGTGGTCGGGGCCCCCGCTGCTGCCCGGCCGGCTGCTGGCCGGGCTCCTGCTGCACCTCCTGCTGCCCGCCGCAGCCTTCCTGC	1361627	1361726	GTGGTCGGGGCCCCCGCTGCTGCCCGGCCGGCTGCTGGCCGGGCTCCTGCTGCACCTCCTGCTGCCCGCCGCAGCCTTCCTGCTGGTGCTCCTGCCCGCG	1361615	1361709	1361627	1361721	190
Probe_206	AM_303516_000197	1	1361679	1361959	281	1361679	1361778	CACCTCCTGCTGCCCGCCGCAGCCTTCCTGCTGGTGCTCCTGCCCGCGGCCGCCGTCGTCTACCTGGGATTCCTGTGCCACTCGAGGGTGAGCCTGTGCC	1361860	1361959	CCCTTGTCCTCAGAGACACGTGTGCCCCTCCCTGGCAGCCCCTTCTCCCAAGCACCCCCACCAGCCACAGCCAAAGAAGAGCTTTTGTTTTTCACCCAAG	1361684	1361778	1361860	1361954	190
Probe_207	AM_303516_000201	1	1361728	1361984	257	1361728	1361827	CCGCCGTCGTCTACCTGGGATTCCTGTGCCACTCGAGGGTGAGCCTGTGCCCCGTGGGCGGGGGACTAGCTGGGGTCCTGGGGAGTGGGCGTGCCCTGGG	1361885	1361984	CCCTCCCTGGCAGCCCCTTCTCCCAAGCACCCCCACCAGCCACAGCCAAAGAAGAGCTTTTGTTTTTCACCCAAGGGACAGCTCTGTCCCTTCCCTGAGG	1361733	1361827	1361885	1361979	190
Probe_208	AM_303516_000202	1	1361728	1361984	257	1361728	1361827	CCGCCGTCGTCTACCTGGGATTCCTGTGCCACTCGAGGGTGAGCCTGTGCCCCGTGGGCGGGGGACTAGCTGGGGTCCTGGGGAGTGGGCGTGCCCTGGG	1361885	1361984	CCCTCCCTGGCAGCCCCTTCTCCCAAGCACCCCCACCAGCCACAGCCAAAGAAGAGCTTTTGTTTTTCACCCAAGGGACAGCTCTGTCCCTTCCCTGAGG	1361733	1361827	1361885	1361979	190
Probe_209	AM_303516_000205	1	1361755	1361876	122	1361755	1361854	GCCACTCGAGGGTGAGCCTGTGCCCCGTGGGCGGGGGACTAGCTGGGGTCCTGGGGAGTGGGCGTGCCCTGGGTCTGAAGGCACTGTGCCCCCTTCCAGA	1361777	1361876	CCCCGTGGGCGGGGGACTAGCTGGGGTCCTGGGGAGTGGGCGTGCCCTGGGTCTGAAGGCACTGTGCCCCCTTCCAGAATTGCCCCTTGTCCTCAGAGAC	1361760	1361854	1361777	1361871	190
Probe_210	AM_303516_000195	1	1362579	1362975	397	1362579	1362678	GCCCTGCATCCTTTCCTCCACCCCGCTCTCTCTCCCCTCCCCGCTCCACCCTGCTCCCGCCCATCCATCCCTCACCGTCCGGCCCTCACCGCCCCTTCAT	1362876	1362975	GCCCCCAGCCCTCCATTACCCCGCCCCGCCCCCCACTGACGGCCCGCCCGGCCCCCAGGTCCACCCCGCTCCGGGTCCCCGGTGCCGCGCGCTGTTCTCA	1362584	1362678	1362876	1362970	190
Probe_211	AM_303516_000206	1	1362871	1363227	357	1362871	1362970	GCCCTGCCCCCAGCCCTCCATTACCCCGCCCCGCCCCCCACTGACGGCCCGCCCGGCCCCCAGGTCCACCCCGCTCCGGGTCCCCGGTGCCGCGCGCTGT	1363128	1363227	GCGCCCCGACGAGGACGAGCAACTCTGCGCCTGGGTGTGACCCGGCGGCCGCTGCGAAACCCCGGGAGGCCTCCGAGCTCGCGCGCGACCCCATCGCGTG	1362876	1362970	1363128	1363222	190
Probe_212	AM_303516_000204	1	1362895	1363049	155	1362895	1362994	CCCGCCCCGCCCCCCACTGACGGCCCGCCCGGCCCCCAGGTCCACCCCGCTCCGGGTCCCCGGTGCCGCGCGCTGTTCTCAGACCGCGGCTCCGCGGCGC	1362950	1363049	GTCCCCGGTGCCGCGCGCTGTTCTCAGACCGCGGCTCCGCGGCGCTCATCGTGTTCGGGCTTCTCTCGCTGCCGCCGCTGCTGGTGCTCGCCTCGGCCGT	1362900	1362994	1362950	1363044	190
Probe_213	AM_303516_000203	1	1362927	1363045	119	1362927	1363026	CCCCCAGGTCCACCCCGCTCCGGGTCCCCGGTGCCGCGCGCTGTTCTCAGACCGCGGCTCCGCGGCGCTCATCGTGTTCGGGCTTCTCTCGCTGCCGCCG	1362946	1363045	CCGGGTCCCCGGTGCCGCGCGCTGTTCTCAGACCGCGGCTCCGCGGCGCTCATCGTGTTCGGGCTTCTCTCGCTGCCGCCGCTGCTGGTGCTCGCCTCGG	1362932	1363026	1362946	1363040	190
Probe_214	AM_303516_000207	1	1371071	1371392	322	1371071	1371170	GCCCCGAGCGAGCGAGCGAGCGAGCGAGTTGCCGAGCGCGCCCCGTCCCTCGCGCGCGATGCTCCCCTGGACGGCGCTCGGCCTGGCCCTGAGCTTGCGG	1371293	1371392	GGACGGGCGGGCGGGCTGGGAGGCTGCGGGAGCCGGGCGGGGGCGCGGGCGGAGCGTCCTGCTCACCTGAGGCTGGCGGCCCAGGTGCTCCAGGCGACAC	1371076	1371170	1371293	1371387	190
Probe_215	AM_303516_000209	1	1371128	1371304	177	1371128	1371227	GATGCTCCCCTGGACGGCGCTCGGCCTGGCCCTGAGCTTGCGGCTGGCGCTGGCGCGGAGCGGCGCGGAGCGCGGTGAGTGCGGCGGGCGGCCGGGCCGG	1371205	1371304	AGTGCGGCGGGCGGCCGGGCCGGGGCTGGGGCTTCTGGTGACCGCTCTGCGCCGCTGCCCGCGCAAGGCCGTCGCTGTCCCCTGCTCCGGACGGGCGGGC	1371133	1371227	1371205	1371299	190
Probe_216	AM_303516_000208	1	1371163	1371362	200	1371163	1371262	GCTTGCGGCTGGCGCTGGCGCGGAGCGGCGCGGAGCGCGGTGAGTGCGGCGGGCGGCCGGGCCGGGGCTGGGGCTTCTGGTGACCGCTCTGCGCCGCTGC	1371263	1371362	CCGCGCAAGGCCGTCGCTGTCCCCTGCTCCGGACGGGCGGGCGGGCTGGGAGGCTGCGGGAGCCGGGCGGGGGCGCGGGCGGAGCGTCCTGCTCACCTGA	1371168	1371262	1371263	1371357	190
Probe_217	AM_303516_000211	1	1385779	1386170	392	1385779	1385878	GGGAAAGAGCCTCCTCCCGTCCACATGGGATGGCCTTCCTGATGTGGCTCTCCAAGACCATCCCTGGAGGGCATAAAACCTCACAAATGCATCAGGCCGT	1386071	1386170	AGGACGCCCTGAATCTGGCGCAGATGCAGGAGCAGACGCTGCAGTTGGAGCAACAGTCCAAGCTCAAAGTGAGTGGGGCCGGTGTGGGCGGGGAGGCCGG	1385784	1385878	1386071	1386165	190
Probe_218	AM_303516_000212	1	1385779	1386170	392	1385779	1385878	GGGAAAGAGCCTCCTCCCGTCCACATGGGATGGCCTTCCTGATGTGGCTCTCCAAGACCATCCCTGGAGGGCATAAAACCTCACAAATGCATCAGGCCGT	1386071	1386170	AGGACGCCCTGAATCTGGCGCAGATGCAGGAGCAGACGCTGCAGTTGGAGCAACAGTCCAAGCTCAAAGTGAGTGGGGCCGGTGTGGGCGGGGAGGCCGG	1385784	1385878	1386071	1386165	190
Probe_219	AM_303516_000210	1	1386048	1386155	108	1386048	1386147	CCTGCATCTGCAGGCCATGTCAAAGGACGCCCTGAATCTGGCGCAGATGCAGGAGCAGACGCTGCAGTTGGAGCAACAGTCCAAGCTCAAAGTGAGTGGG	1386056	1386155	TGCAGGCCATGTCAAAGGACGCCCTGAATCTGGCGCAGATGCAGGAGCAGACGCTGCAGTTGGAGCAACAGTCCAAGCTCAAAGTGAGTGGGGCCGGTGT	1386053	1386147	1386056	1386150	190
Probe_220	AM_303516_000217	1	1389722	1389911	190	1389722	1389821	CAGGTGGCTGGGCTGACGCTGCTGGCTGTCGGGGTCTACTCAGCCAAGAATGCGACAGCCGTCACTGGCCGCTACATCGAGGCTCGGCTGGGGAAGCCGT	1389812	1389911	GGGAAGCCGTCCCTAGTGAGGGAGACGTCCCGCATCACGGTGCTTGAGGCGCTGCGGCACCCCATCCAGGTAGCGGCGCAGGCCTGGCCCTCCCTGAGTG	1389727	1389821	1389812	1389906	190
Probe_221	AM_303516_000213	1	1389790	1389893	104	1389790	1389889	CCGCTACATCGAGGCTCGGCTGGGGAAGCCGTCCCTAGTGAGGGAGACGTCCCGCATCACGGTGCTTGAGGCGCTGCGGCACCCCATCCAGGTAGCGGCG	1389794	1389893	TACATCGAGGCTCGGCTGGGGAAGCCGTCCCTAGTGAGGGAGACGTCCCGCATCACGGTGCTTGAGGCGCTGCGGCACCCCATCCAGGTAGCGGCGCAGG	1389795	1389889	1389794	1389888	190
Probe_222	AM_303516_000214	1	1389790	1389893	104	1389790	1389889	CCGCTACATCGAGGCTCGGCTGGGGAAGCCGTCCCTAGTGAGGGAGACGTCCCGCATCACGGTGCTTGAGGCGCTGCGGCACCCCATCCAGGTAGCGGCG	1389794	1389893	TACATCGAGGCTCGGCTGGGGAAGCCGTCCCTAGTGAGGGAGACGTCCCGCATCACGGTGCTTGAGGCGCTGCGGCACCCCATCCAGGTAGCGGCGCAGG	1389795	1389889	1389794	1389888	190
Probe_223	AM_303516_000215	1	1390720	1390965	246	1390720	1390819	CCGGTCCTGGCTGTGATTCGGGGCAGCTCCGTTTCTGCGTGTTACCGAGCTTGTGTGTGCGTTGGTGGCTGTTCCGTGGCTGTGGCAGGTGACCCAATGG	1390866	1390965	ACCCCAGGACGTGCTGGAGGGTGTTGTGCTTAGTGTAAGTCGGTGTGCCTGGGACCGGGGAGGCGCAGGGAGGGGACCCCGGAGCTGGGCTGGGCTGTGG	1390725	1390819	1390866	1390960	190
Probe_224	AM_303516_000216	1	1390769	1390949	181	1390769	1390868	CTTGTGTGTGCGTTGGTGGCTGTTCCGTGGCTGTGGCAGGTGACCCAATGGTGCTTCCCCTTCCCCTCCAGCAGGTCAGCCGGCGGCTCCTCAGTCGACC	1390850	1390949	GGCGGCTCCTCAGTCGACCCCAGGACGTGCTGGAGGGTGTTGTGCTTAGTGTAAGTCGGTGTGCCTGGGACCGGGGAGGCGCAGGGAGGGGACCCCGGAG	1390774	1390868	1390850	1390944	190
Probe_225	AM_563588_000118	1	1391462	1391644	183	1391462	1391561	AGGCGGGGGACGTCTCCTGTCTGGCAGGCTGTGGCTTCCAGGCAGGGACGCTGGGCAGAGCCTCCACACTCCGGGTGGAGTGTGCAGGCTTTGCAGAGGC	1391545	1391644	GCAGGCTTTGCAGAGGCGGAGGGAACATCTGTTCTGTCTCCCCTCACTCTTCTTGTCCAGAAACTCGCCCTGCACTCAGGCATGGACTACGCCATCATGA	1391467	1391561	1391545	1391639	190
Probe_226	AM_563588_000119	1	1391463	1391645	183	1391463	1391562	GGCGGGGGACGTCTCCTGTCTGGCAGGCTGTGGCTTCCAGGCAGGGACGCTGGGCAGAGCCTCCACACTCCGGGTGGAGTGTGCAGGCTTTGCAGAGGCG	1391546	1391645	CAGGCTTTGCAGAGGCGGAGGGAACATCTGTTCTGTCTCCCCTCACTCTTCTTGTCCAGAAACTCGCCCTGCACTCAGGCATGGACTACGCCATCATGAC	1391468	1391562	1391546	1391640	190
Probe_227	AM_303516_000224	1	1406873	1407370	498	1406873	1406972	GGCTCCGGGGTGGTGCCGACGCGGCTGCGGGCCGGGACTGACGTTGCGCCGGGTTCGAGTACTCCCCTCCGGAGTTTTGTCCCGGTGCGGCTCCGGTACC	1407271	1407370	TGGCTCTTCGGCGTTAACAAGGGCCCCAAGGGTGAAGGCGCGGGGCCGCCGCCGCCTTTGCCGCCCGCGCAGCCCGGGGCCGAGGGCGGCGGGGACCGCG	1406878	1406972	1407271	1407365	190
Probe_228	AM_303516_000219	1	1407048	1407291	244	1407048	1407147	GCGGCGCCGTCGCTATGGCGTCACTGCCCTCGCGGCCAATCCAAGGGCTGCGCGCGTGTCCCTTACGCATTTCCGTCGCCGGGAGGAAGGGGTGTGTGTT	1407192	1407291	GCTGCTCCCAGCCGCGCCCGAGTCAGACTCGGGTGGGGGTCCCGGCGGCGGTAGCGGCGGCGGCGGTGCGAGCATGTCGTGGCTCTTCGGCGTTAACAAG	1407053	1407147	1407192	1407286	190
Probe_229	AM_303516_000220	1	1407048	1407291	244	1407048	1407147	GCGGCGCCGTCGCTATGGCGTCACTGCCCTCGCGGCCAATCCAAGGGCTGCGCGCGTGTCCCTTACGCATTTCCGTCGCCGGGAGGAAGGGGTGTGTGTT	1407192	1407291	GCTGCTCCCAGCCGCGCCCGAGTCAGACTCGGGTGGGGGTCCCGGCGGCGGTAGCGGCGGCGGCGGTGCGAGCATGTCGTGGCTCTTCGGCGTTAACAAG	1407053	1407147	1407192	1407286	190
Probe_230	AM_303516_000226	1	1407093	1407300	208	1407093	1407192	GGCTGCGCGCGTGTCCCTTACGCATTTCCGTCGCCGGGAGGAAGGGGTGTGTGTTTCGCCTGCGCAGTGGTCCTGGCCACCGGCTCGCGGCGCGTGGAGG	1407201	1407300	AGCCGCGCCCGAGTCAGACTCGGGTGGGGGTCCCGGCGGCGGTAGCGGCGGCGGCGGTGCGAGCATGTCGTGGCTCTTCGGCGTTAACAAGGGCCCCAAG	1407098	1407192	1407201	1407295	190
Probe_231	AM_303516_000227	1	1407093	1407300	208	1407093	1407192	GGCTGCGCGCGTGTCCCTTACGCATTTCCGTCGCCGGGAGGAAGGGGTGTGTGTTTCGCCTGCGCAGTGGTCCTGGCCACCGGCTCGCGGCGCGTGGAGG	1407201	1407300	AGCCGCGCCCGAGTCAGACTCGGGTGGGGGTCCCGGCGGCGGTAGCGGCGGCGGCGGTGCGAGCATGTCGTGGCTCTTCGGCGTTAACAAGGGCCCCAAG	1407098	1407192	1407201	1407295	190
Probe_232	AM_303516_000222	1	1407169	1407286	118	1407169	1407268	CCACCGGCTCGCGGCGCGTGGAGGCTGCTCCCAGCCGCGCCCGAGTCAGACTCGGGTGGGGGTCCCGGCGGCGGTAGCGGCGGCGGCGGTGCGAGCATGT	1407187	1407286	TGGAGGCTGCTCCCAGCCGCGCCCGAGTCAGACTCGGGTGGGGGTCCCGGCGGCGGTAGCGGCGGCGGCGGTGCGAGCATGTCGTGGCTCTTCGGCGTTA	1407174	1407268	1407187	1407281	190
Probe_233	AM_303516_000223	1	1407169	1407286	118	1407169	1407268	CCACCGGCTCGCGGCGCGTGGAGGCTGCTCCCAGCCGCGCCCGAGTCAGACTCGGGTGGGGGTCCCGGCGGCGGTAGCGGCGGCGGCGGTGCGAGCATGT	1407187	1407286	TGGAGGCTGCTCCCAGCCGCGCCCGAGTCAGACTCGGGTGGGGGTCCCGGCGGCGGTAGCGGCGGCGGCGGTGCGAGCATGTCGTGGCTCTTCGGCGTTA	1407174	1407268	1407187	1407281	190
Probe_234	AM_303516_000221	1	1407221	1407630	410	1407221	1407320	CGGGTGGGGGTCCCGGCGGCGGTAGCGGCGGCGGCGGTGCGAGCATGTCGTGGCTCTTCGGCGTTAACAAGGGCCCCAAGGGTGAAGGCGCGGGGCCGCC	1407531	1407630	CCCTGGCCCTTGCCGCTCCTCGCTGCTGTCGGCAGCCACTTCCCGGGCGAGACTGCGCCCCCGGAGCACCCCCGGCCGGAGCCGTCTCGCGTGCCGGGAG	1407226	1407320	1407531	1407625	190
Probe_235	AM_303516_000228	1	1407301	1407396	96	1407301	1407396	GGTGAAGGCGCGGGGCCGCCGCCGCCTTTGCCGCCCGCGCAGCCCGGGGCCGAGGGCGGCGGGGACCGCGGTTTGGGAGACCGGCCGGCGCCCAAG	1407301	1407396	GGTGAAGGCGCGGGGCCGCCGCCGCCTTTGCCGCCCGCGCAGCCCGGGGCCGAGGGCGGCGGGGACCGCGGTTTGGGAGACCGGCCGGCGCCCAAG	1407306	1407396	1407301	1407391	182
Probe_236	AM_303516_000218	1	1407345	1407557	213	1407345	1407444	CGGGGCCGAGGGCGGCGGGGACCGCGGTTTGGGAGACCGGCCGGCGCCCAAGGACAAATGGAGCAACTTCGACCCCACCGGCCTGGAGCGCGCCGCCAAG	1407458	1407557	TGGAGCACTCGCGTGAGTGCGGCGGGGCGGGGCGGGGCGGGCGGGCGGGCGGGACGGGCCGGGGAAGCGGGAGCCCTGGCCCTTGCCGCTCCTCGCTGCT	1407350	1407444	1407458	1407552	190
Probe_237	AM_303516_000225	1	1407371	1407751	381	1407371	1407470	GTTTGGGAGACCGGCCGGCGCCCAAGGACAAATGGAGCAACTTCGACCCCACCGGCCTGGAGCGCGCCGCCAAGGCGGCGCGCGAGCTGGAGCACTCGCG	1407652	1407751	CGTTTGCACCTCTGCAGCTGTCAGGAGCGGGTCAGGTGCGAAAAGCGGTGCGGAGGTGGCGCTCATAGGTTACAGGGGTCAGGGTCTGGGGCTGGCCGTG	1407376	1407470	1407652	1407746	190
Probe_238	AM_303516_000230	1	1412445	1412664	220	1412445	1412544	CAGCAGTGTGATCTGGGTGACTGTAGCCTCTGCCTCCGGGGTTCAAGCCATCCTCCCACCTGAGCCTCAGAGTTGCTGGGATTACAGGCGTGAACCACCG	1412565	1412664	TTTTTAGTAGAGGTTGGGTTTCACCATGTTGGCCAGGCTTTGGTATCCGTGTATCCTACACCTGCTCTCCGTGCCACATGCGCCCGCAGGTTACGCCAAG	1412450	1412544	1412565	1412659	190
Probe_239	AM_303516_000232	1	1412597	1412668	72	1412597	1412668	CCAGGCTTTGGTATCCGTGTATCCTACACCTGCTCTCCGTGCCACATGCGCCCGCAGGTTACGCCAAGGAGG	1412597	1412668	CCAGGCTTTGGTATCCGTGTATCCTACACCTGCTCTCCGTGCCACATGCGCCCGCAGGTTACGCCAAGGAGG	1412602	1412668	1412597	1412663	134
Probe_240	AM_303516_000231	1	1412658	1412744	87	1412658	1412744	CGCCAAGGAGGCCCTGAATCTGGCGCAGATGCAGGAGCAGACGCTGCAGTTGGAGCAACAGTCCAAGCTCAAAGTGAGTGGGGCCGG	1412658	1412744	CGCCAAGGAGGCCCTGAATCTGGCGCAGATGCAGGAGCAGACGCTGCAGTTGGAGCAACAGTCCAAGCTCAAAGTGAGTGGGGCCGG	1412663	1412744	1412658	1412739	164
Probe_241	AM_303516_000229	1	1412725	1412858	134	1412725	1412824	CTCAAAGTGAGTGGGGCCGGTGTGGGCGAGGAGGCCGGGGCGCACATGGGGTTCAGGCGTGGAGATTGGTGGGGCTGCTACTGGTGGGTAGGGCCAGGGG	1412759	1412858	CCGGGGCGCACATGGGGTTCAGGCGTGGAGATTGGTGGGGCTGCTACTGGTGGGTAGGGCCAGGGGCGTGTACATGGGCAGCAGTGGGGCCAGGGCCGAG	1412730	1412824	1412759	1412853	190
Probe_242	AM_303516_000233	1	1414386	1414598	213	1414386	1414485	GCTCCCGGCTGAGATGTGTCTTTGCCGCCCTCTTCTCCCCCAGAGGGCCCAGTATCAAGACAAGCTGGCCCGGCAGCGCTACGAGGACCAACTGAAGCAG	1414499	1414598	CCTCCCCTGCGAGGCGCCTGCGTCCCTGAGAACGTAGGTGGCTTTGTGGGACCAGTCAGTGGGTCAGAGGCCACGGGGCAAGAACGATGGGGTTGCTGAC	1414391	1414485	1414499	1414593	190
Probe_243	AM_303516_000234	1	1414386	1414598	213	1414386	1414485	GCTCCCGGCTGAGATGTGTCTTTGCCGCCCTCTTCTCCCCCAGAGGGCCCAGTATCAAGACAAGCTGGCCCGGCAGCGCTACGAGGACCAACTGAAGCAG	1414499	1414598	CCTCCCCTGCGAGGCGCCTGCGTCCCTGAGAACGTAGGTGGCTTTGTGGGACCAGTCAGTGGGTCAGAGGCCACGGGGCAAGAACGATGGGGTTGCTGAC	1414391	1414485	1414499	1414593	190
Probe_244	AM_303516_000235	1	1420393	1420582	190	1420393	1420492	CAGGTGGCTGGGCTGACGCTGCTGGCTGTCGGGGTCTACTCAGCCAAGAATGCGACAGCCGTCACTGGCCGCTTCATCGAGGCTCGGCTGGGGAAGCCGT	1420483	1420582	GGGAAGCCGTCCCTAGTGAGGGAGACGTCCCGCATCACGGTGCTGGAGGCGCTGCGGCACCCCATCCAGGTAGCGGCGCAGGCCTGGCCCTCCCTGAGTG	1420398	1420492	1420483	1420577	190
Probe_245	AM_303516_000238	1	1420520	1420848	329	1420520	1420619	CGGTGCTGGAGGCGCTGCGGCACCCCATCCAGGTAGCGGCGCAGGCCTGGCCCTCCCTGAGTGCAGTTCCTGGCTGAGTCCCTTCTGCCCCACGAGCACA	1420749	1420848	GCCTCGGTGTCCCTTGCTCAGGGCTCTTGATGGGGCCTGGGAGCACATCGGGGTCCTTGCAAGACCCGGGACTTGGGTGTGCGGCCGTCTGTCGGGGAAG	1420525	1420619	1420749	1420843	190
Probe_246	AM_303516_000239	1	1420520	1420848	329	1420520	1420619	CGGTGCTGGAGGCGCTGCGGCACCCCATCCAGGTAGCGGCGCAGGCCTGGCCCTCCCTGAGTGCAGTTCCTGGCTGAGTCCCTTCTGCCCCACGAGCACA	1420749	1420848	GCCTCGGTGTCCCTTGCTCAGGGCTCTTGATGGGGCCTGGGAGCACATCGGGGTCCTTGCAAGACCCGGGACTTGGGTGTGCGGCCGTCTGTCGGGGAAG	1420525	1420619	1420749	1420843	190
Probe_247	AM_303516_000236	1	1420521	1420856	336	1420521	1420620	GGTGCTGGAGGCGCTGCGGCACCCCATCCAGGTAGCGGCGCAGGCCTGGCCCTCCCTGAGTGCAGTTCCTGGCTGAGTCCCTTCTGCCCCACGAGCACAG	1420757	1420856	GTCCCTTGCTCAGGGCTCTTGATGGGGCCTGGGAGCACATCGGGGTCCTTGCAAGACCCGGGACTTGGGTGTGCGGCCGTCTGTCGGGGAAGCTGCTACA	1420526	1420620	1420757	1420851	190
Probe_248	AM_303516_000237	1	1420521	1420856	336	1420521	1420620	GGTGCTGGAGGCGCTGCGGCACCCCATCCAGGTAGCGGCGCAGGCCTGGCCCTCCCTGAGTGCAGTTCCTGGCTGAGTCCCTTCTGCCCCACGAGCACAG	1420757	1420856	GTCCCTTGCTCAGGGCTCTTGATGGGGCCTGGGAGCACATCGGGGTCCTTGCAAGACCCGGGACTTGGGTGTGCGGCCGTCTGTCGGGGAAGCTGCTACA	1420526	1420620	1420757	1420851	190
Probe_249	AM_303516_000240	1	1431140	1431203	64	1431140	1431203	CAGGATGTCTTGTGGTGGCGGTCGGCCGTTCTGCCCCCCAGGGCACCCCCTGTTGTAGGCACTG	1431140	1431203	CAGGATGTCTTGTGGTGGCGGTCGGCCGTTCTGCCCCCCAGGGCACCCCCTGTTGTAGGCACTG	1431145	1431203	1431140	1431198	118
Probe_250	AM_303516_000244	1	1447356	1447675	320	1447356	1447455	TTGTCCCGGCGTGGCTCCCGTAGCCAGATGCTTCGCCGCTCCCGCCCCGCTGGCTCCCAAAGCCTGTTCGGCAGTCGCGGCGCCGTCGCTATGGCGTCAC	1447576	1447675	GCTGCTCCCAGCCGCGCGCGAGTCAGACTCGGGTGGGGGTCCCGGCGGCGGTAGCGGCGGCGGCGGTGCGAGCATGTCGTGGCTCTTCGGCATTAACAAG	1447361	1447455	1447576	1447670	190
Probe_251	AM_303516_000245	1	1447356	1447675	320	1447356	1447455	TTGTCCCGGCGTGGCTCCCGTAGCCAGATGCTTCGCCGCTCCCGCCCCGCTGGCTCCCAAAGCCTGTTCGGCAGTCGCGGCGCCGTCGCTATGGCGTCAC	1447576	1447675	GCTGCTCCCAGCCGCGCGCGAGTCAGACTCGGGTGGGGGTCCCGGCGGCGGTAGCGGCGGCGGCGGTGCGAGCATGTCGTGGCTCTTCGGCATTAACAAG	1447361	1447455	1447576	1447670	190
Probe_252	AM_303516_000241	1	1447467	1447670	204	1447467	1447566	CCAATCCAAGGGCTGCGCGCGTGTCCCTTACGCGCTTCTATCGCCGGGAGGAAGGGGTGTGTGTGGCGCCTGCGCAGTGGCGGTGACCACCGGCTCGCGG	1447571	1447670	TGGAGGCTGCTCCCAGCCGCGCGCGAGTCAGACTCGGGTGGGGGTCCCGGCGGCGGTAGCGGCGGCGGCGGTGCGAGCATGTCGTGGCTCTTCGGCATTA	1447472	1447566	1447571	1447665	190
Probe_253	AM_303516_000246	1	1447477	1447684	208	1447477	1447576	GGCTGCGCGCGTGTCCCTTACGCGCTTCTATCGCCGGGAGGAAGGGGTGTGTGTGGCGCCTGCGCAGTGGCGGTGACCACCGGCTCGCGGCGCGTGGAGG	1447585	1447684	AGCCGCGCGCGAGTCAGACTCGGGTGGGGGTCCCGGCGGCGGTAGCGGCGGCGGCGGTGCGAGCATGTCGTGGCTCTTCGGCATTAACAAGGGCCCCAAG	1447482	1447576	1447585	1447679	190
Probe_254	AM_303516_000249	1	1447605	1448014	410	1447605	1447704	CGGGTGGGGGTCCCGGCGGCGGTAGCGGCGGCGGCGGTGCGAGCATGTCGTGGCTCTTCGGCATTAACAAGGGCCCCAAGGGTGAAGGCGCGGGGCCGCC	1447915	1448014	CCCTGGCCCTTGCCGCTCCTCGCCGCTGTCGGCAGCCACTTCCCGGGCGAGACTGCGCCCCCGGAGCACCCCCGGCCGGAGCCGTGTCGCGTGCCGGGAG	1447610	1447704	1447915	1448009	190
Probe_255	AM_303516_000247	1	1447685	1447780	96	1447685	1447780	GGTGAAGGCGCGGGGCCGCCGCCGCCTTTGCCGCCCGCGCAGCCCGGGGCCGAGGGCGGCGGGGACCGCGGGTTGGGAGACCGGCCGGCGCCCAAG	1447685	1447780	GGTGAAGGCGCGGGGCCGCCGCCGCCTTTGCCGCCCGCGCAGCCCGGGGCCGAGGGCGGCGGGGACCGCGGGTTGGGAGACCGGCCGGCGCCCAAG	1447690	1447780	1447685	1447775	182
Probe_256	AM_303516_000248	1	1447685	1447780	96	1447685	1447780	GGTGAAGGCGCGGGGCCGCCGCCGCCTTTGCCGCCCGCGCAGCCCGGGGCCGAGGGCGGCGGGGACCGCGGGTTGGGAGACCGGCCGGCGCCCAAG	1447685	1447780	GGTGAAGGCGCGGGGCCGCCGCCGCCTTTGCCGCCCGCGCAGCCCGGGGCCGAGGGCGGCGGGGACCGCGGGTTGGGAGACCGGCCGGCGCCCAAG	1447690	1447780	1447685	1447775	182
Probe_257	AM_303516_000243	1	1447729	1447941	213	1447729	1447828	CGGGGCCGAGGGCGGCGGGGACCGCGGGTTGGGAGACCGGCCGGCGCCCAAGGACAAATGGAGCAACTTCGACCCCACCGGCCTGGAGCGCGCCGCCAAG	1447842	1447941	TGGAGCACTCGCGTGAGTGCGGCGGGGCGGGGCGGCGCGGGCGGGCGGGCGGGACGGGCCGGGGAAGCGGGAGCCCTGGCCCTTGCCGCTCCTCGCCGCT	1447734	1447828	1447842	1447936	190
Probe_258	AM_303516_000242	1	1447755	1448135	381	1447755	1447854	GGTTGGGAGACCGGCCGGCGCCCAAGGACAAATGGAGCAACTTCGACCCCACCGGCCTGGAGCGCGCCGCCAAGGCGGCGCGCGAGCTGGAGCACTCGCG	1448036	1448135	CGTTTGCACCTCTGCAGCTGTCAGGAGCGGGTCAGGTGCGGAAAGCGGTGCGGAGGTGGCGCTCATAGGTTACAGGGGTCAGGGTCTGGGGCTGGCCGTG	1447760	1447854	1448036	1448130	190
Probe_259	AM_303516_000251	1	1452604	1452895	292	1452604	1452703	CGTGCCGGAGCCGTGCAGACACAGGAGCGGCTGTCAGGCAGTGCCAGCCCTGAGCAAGTGCCAGCTGGTGAGTGCTGTGCTCTGCAGGAGTATGAGGCCG	1452796	1452895	AGAGCGCAAGAGGCCGCGAGGGAGGCCGCCCGGCTGCGGGGAGCGGCCTGGGGCAGGACTGGGAGCTGGGTGTGGTCCCGGGGCACTCTGGAGTCAGCCA	1452609	1452703	1452796	1452890	190
Probe_260	AM_303516_000250	1	1453053	1453265	213	1453053	1453152	GCTCCCGGCTGAGATGTGTCTTTGCCGCCCTCTTCTCCCCCAGAGGGCCCAGTATCAAGACAAGCTGGCCCGGCAGCGCTACGAGGACCAACTGAAGCAG	1453166	1453265	CCTCCCCTGCGAGGCGCCTGCGTCCCTGAGAACGTAGGTGGCTTTGTGGGACCAGTCAGTGGGTCAGAGGCCACGGGGCAAGAACGCTGGGGTTGCTGAC	1453058	1453152	1453166	1453260	190
Probe_261	AM_303516_000258	1	1458005	1458341	337	1458005	1458104	TGCACGGCCCTGTGCTTCTCCCTCGGGCGGAGAGAGGGTGGGGGCAGCCCCGTGCGTCTCCTGCTCTAAGAGGGAGGGACGGTGGGGGCCGGTGCGCCAG	1458242	1458341	GCATCACGGTGCTTGAGGCGCTGCGGCACCCCATCCAGGTAGCAGCGCAGGCCTGGCCCTCCCTGAGTGCAGTTCCTGGCTGAGTCCCTTCTGCCCCACG	1458010	1458104	1458242	1458336	190
Probe_262	AM_303516_000259	1	1458121	1458310	190	1458121	1458220	CAGGTGGCTGGGCTGACGCTGCTGGCTGTTGGGGTCTACTCAGCCAAGAATGCCACGCTTGTCGCCGGCCGCTTCATCGAGGCTCGGCTGGGGAAGCCGT	1458211	1458310	GGGAAGCCGTCCCTAGTGAGGGAGACGTCCCGCATCACGGTGCTTGAGGCGCTGCGGCACCCCATCCAGGTAGCAGCGCAGGCCTGGCCCTCCCTGAGTG	1458126	1458220	1458211	1458305	190
Probe_263	AM_303516_000254	1	1458163	1458307	145	1458163	1458262	GCCAAGAATGCCACGCTTGTCGCCGGCCGCTTCATCGAGGCTCGGCTGGGGAAGCCGTCCCTAGTGAGGGAGACGTCCCGCATCACGGTGCTTGAGGCGC	1458208	1458307	CTGGGGAAGCCGTCCCTAGTGAGGGAGACGTCCCGCATCACGGTGCTTGAGGCGCTGCGGCACCCCATCCAGGTAGCAGCGCAGGCCTGGCCCTCCCTGA	1458168	1458262	1458208	1458302	190
Probe_264	AM_303516_000255	1	1458163	1458307	145	1458163	1458262	GCCAAGAATGCCACGCTTGTCGCCGGCCGCTTCATCGAGGCTCGGCTGGGGAAGCCGTCCCTAGTGAGGGAGACGTCCCGCATCACGGTGCTTGAGGCGC	1458208	1458307	CTGGGGAAGCCGTCCCTAGTGAGGGAGACGTCCCGCATCACGGTGCTTGAGGCGCTGCGGCACCCCATCCAGGTAGCAGCGCAGGCCTGGCCCTCCCTGA	1458168	1458262	1458208	1458302	190
Probe_265	AM_303516_000260	1	1458189	1458292	104	1458189	1458288	CCGCTTCATCGAGGCTCGGCTGGGGAAGCCGTCCCTAGTGAGGGAGACGTCCCGCATCACGGTGCTTGAGGCGCTGCGGCACCCCATCCAGGTAGCAGCG	1458193	1458292	TTCATCGAGGCTCGGCTGGGGAAGCCGTCCCTAGTGAGGGAGACGTCCCGCATCACGGTGCTTGAGGCGCTGCGGCACCCCATCCAGGTAGCAGCGCAGG	1458194	1458288	1458193	1458287	190
Probe_266	AM_303516_000261	1	1458189	1458292	104	1458189	1458288	CCGCTTCATCGAGGCTCGGCTGGGGAAGCCGTCCCTAGTGAGGGAGACGTCCCGCATCACGGTGCTTGAGGCGCTGCGGCACCCCATCCAGGTAGCAGCG	1458193	1458292	TTCATCGAGGCTCGGCTGGGGAAGCCGTCCCTAGTGAGGGAGACGTCCCGCATCACGGTGCTTGAGGCGCTGCGGCACCCCATCCAGGTAGCAGCGCAGG	1458194	1458288	1458193	1458287	190
Probe_267	AM_303516_000256	1	1458248	1458576	329	1458248	1458347	CGGTGCTTGAGGCGCTGCGGCACCCCATCCAGGTAGCAGCGCAGGCCTGGCCCTCCCTGAGTGCAGTTCCTGGCTGAGTCCCTTCTGCCCCACGAGCACA	1458477	1458576	GCCTCGGTGTCCCCTGCTCAGGGCTCTTGATGGGGCCTGGGAGCACATCGGGGTCCTTGCAAGACCCGGGACTTGGGTGTGCGGCCGTCTATCAGGGAAG	1458253	1458347	1458477	1458571	190
Probe_268	AM_303516_000257	1	1458248	1458576	329	1458248	1458347	CGGTGCTTGAGGCGCTGCGGCACCCCATCCAGGTAGCAGCGCAGGCCTGGCCCTCCCTGAGTGCAGTTCCTGGCTGAGTCCCTTCTGCCCCACGAGCACA	1458477	1458576	GCCTCGGTGTCCCCTGCTCAGGGCTCTTGATGGGGCCTGGGAGCACATCGGGGTCCTTGCAAGACCCGGGACTTGGGTGTGCGGCCGTCTATCAGGGAAG	1458253	1458347	1458477	1458571	190
Probe_269	AM_303516_000252	1	1458249	1458584	336	1458249	1458348	GGTGCTTGAGGCGCTGCGGCACCCCATCCAGGTAGCAGCGCAGGCCTGGCCCTCCCTGAGTGCAGTTCCTGGCTGAGTCCCTTCTGCCCCACGAGCACAG	1458485	1458584	GTCCCCTGCTCAGGGCTCTTGATGGGGCCTGGGAGCACATCGGGGTCCTTGCAAGACCCGGGACTTGGGTGTGCGGCCGTCTATCAGGGAAGCTGCTACA	1458254	1458348	1458485	1458579	190
Probe_270	AM_303516_000253	1	1458249	1458584	336	1458249	1458348	GGTGCTTGAGGCGCTGCGGCACCCCATCCAGGTAGCAGCGCAGGCCTGGCCCTCCCTGAGTGCAGTTCCTGGCTGAGTCCCTTCTGCCCCACGAGCACAG	1458485	1458584	GTCCCCTGCTCAGGGCTCTTGATGGGGCCTGGGAGCACATCGGGGTCCTTGCAAGACCCGGGACTTGGGTGTGCGGCCGTCTATCAGGGAAGCTGCTACA	1458254	1458348	1458485	1458579	190
Probe_271	AM_303516_000266	1	1474707	1475075	369	1474707	1474806	CAGGGCCCAGCCCTGTGCCAGCAGGCGCTTCCTGCCCCAGCCCTGATGAGGCTGGCTTGGGTCTCCACTGTGGACATCACACTGGGCTGCGGCTTTCCGG	1474976	1475075	GCGTGGGGCTGGTTCCCCCGCGCCCCGAGTGGGCCCCGCCACACATGTGCGCTCACGCGTGTCGAGCCGGCGCCGGTTGTGGACTCACCGGCCACAGTTG	1474712	1474806	1474976	1475070	190
Probe_272	AM_303516_000265	1	1474775	1475070	296	1474775	1474874	TGTGGACATCACACTGGGCTGCGGCTTTCCGGCCTCCAGGCTGGACCAGGAGGCCCCGTGACCCATTCCGCCATCACCCTGGAGGCCTCTAGGAACGGCG	1474971	1475070	GGCCTGCGTGGGGCTGGTTCCCCCGCGCCCCGAGTGGGCCCCGCCACACATGTGCGCTCACGCGTGTCGAGCCGGCGCCGGTTGTGGACTCACCGGCCAC	1474780	1474874	1474971	1475065	190
Probe_273	AM_303516_000267	1	1474957	1475101	145	1474957	1475056	GGAAGGCGGCTCGCGGCCTGCGTGGGGCTGGTTCCCCCGCGCCCCGAGTGGGCCCCGCCACACATGTGCGCTCACGCGTGTCGAGCCGGCGCCGGTTGTG	1475002	1475101	GAGTGGGCCCCGCCACACATGTGCGCTCACGCGTGTCGAGCCGGCGCCGGTTGTGGACTCACCGGCCACAGTTGCAGTGGCAGACGCGGTCCTCGCCCCG	1474962	1475056	1475002	1475096	190
Probe_274	AM_303516_000262	1	1475007	1475177	171	1475007	1475106	GGCCCCGCCACACATGTGCGCTCACGCGTGTCGAGCCGGCGCCGGTTGTGGACTCACCGGCCACAGTTGCAGTGGCAGACGCGGTCCTCGCCCCGCAGGT	1475078	1475177	GTGGCAGACGCGGTCCTCGCCCCGCAGGTGCGGGAGGATGTAGTTGTGGAATCGGTCCAGCAGCGCGTTCATGTCCATCAAGCACGCGATGGCCTGGAAG	1475012	1475106	1475078	1475172	190
Probe_275	AM_303516_000264	1	1475020	1475179	160	1475020	1475119	ATGTGCGCTCACGCGTGTCGAGCCGGCGCCGGTTGTGGACTCACCGGCCACAGTTGCAGTGGCAGACGCGGTCCTCGCCCCGCAGGTGCGGGAGGATGTA	1475080	1475179	GGCAGACGCGGTCCTCGCCCCGCAGGTGCGGGAGGATGTAGTTGTGGAATCGGTCCAGCAGCGCGTTCATGTCCATCAAGCACGCGATGGCCTGGAAGAG	1475025	1475119	1475080	1475174	190
Probe_276	AM_303516_000268	1	1475052	1475160	109	1475052	1475151	TTGTGGACTCACCGGCCACAGTTGCAGTGGCAGACGCGGTCCTCGCCCCGCAGGTGCGGGAGGATGTAGTTGTGGAATCGGTCCAGCAGCGCGTTCATGT	1475061	1475160	CACCGGCCACAGTTGCAGTGGCAGACGCGGTCCTCGCCCCGCAGGTGCGGGAGGATGTAGTTGTGGAATCGGTCCAGCAGCGCGTTCATGTCCATCAAGC	1475057	1475151	1475061	1475155	190
Probe_277	AM_303516_000263	1	1475067	1475169	103	1475067	1475166	CCACAGTTGCAGTGGCAGACGCGGTCCTCGCCCCGCAGGTGCGGGAGGATGTAGTTGTGGAATCGGTCCAGCAGCGCGTTCATGTCCATCAAGCACGCGA	1475070	1475169	CAGTTGCAGTGGCAGACGCGGTCCTCGCCCCGCAGGTGCGGGAGGATGTAGTTGTGGAATCGGTCCAGCAGCGCGTTCATGTCCATCAAGCACGCGATGG	1475072	1475166	1475070	1475164	190
Probe_278	AM_303516_000269	1	1475076	1475201	126	1475076	1475175	CAGTGGCAGACGCGGTCCTCGCCCCGCAGGTGCGGGAGGATGTAGTTGTGGAATCGGTCCAGCAGCGCGTTCATGTCCATCAAGCACGCGATGGCCTGGA	1475102	1475201	CAGGTGCGGGAGGATGTAGTTGTGGAATCGGTCCAGCAGCGCGTTCATGTCCATCAAGCACGCGATGGCCTGGAAGAGCTCATGACCGGTCAGCGCCAAG	1475081	1475175	1475102	1475196	190
Probe_279	AM_303516_000270	1	1475104	1475283	180	1475104	1475203	GGTGCGGGAGGATGTAGTTGTGGAATCGGTCCAGCAGCGCGTTCATGTCCATCAAGCACGCGATGGCCTGGAAGAGCTCATGACCGGTCAGCGCCAAGGA	1475184	1475283	TGACCGGTCAGCGCCAAGGAGCGGGCGGGACGAAGCGGGGCTGGGGGTGGGGAGCGCAGGCCGGGGTCGGGGCAGCGCAAGCGGGGAGCGAGAGCGCAGG	1475109	1475203	1475184	1475278	190
Probe_280	AM_303516_000277	1	1534950	1535120	171	1534950	1535049	TGCAGGCACAGGCGGTAGAGGACGCTGTCGTGCACGTCGGGCAGCAGGTAGTCGCGGCAGGAGGCCCCGAGGAGCACGCGCTCGCACGGGAAGCGCGTGT	1535021	1535120	GAGCACGCGCTCGCACGGGAAGCGCGTGTAGGCGCCGCGCCACGAGCAGTTGAGCGCGAAGGCGCGCACGCGGCGCGCGGCGGCCGGGGCCAGGCGCCAC	1534955	1535049	1535021	1535115	190
Probe_281	AM_303516_000273	1	1534982	1535122	141	1534982	1535081	CACGTCGGGCAGCAGGTAGTCGCGGCAGGAGGCCCCGAGGAGCACGCGCTCGCACGGGAAGCGCGTGTAGGCGCCGCGCCACGAGCAGTTGAGCGCGAAG	1535023	1535122	GCACGCGCTCGCACGGGAAGCGCGTGTAGGCGCCGCGCCACGAGCAGTTGAGCGCGAAGGCGCGCACGCGGCGCGCGGCGGCCGGGGCCAGGCGCCACTG	1534987	1535081	1535023	1535117	190
Probe_282	AM_303516_000274	1	1535012	1535119	108	1535012	1535111	GGCCCCGAGGAGCACGCGCTCGCACGGGAAGCGCGTGTAGGCGCCGCGCCACGAGCAGTTGAGCGCGAAGGCGCGCACGCGGCGCGCGGCGGCCGGGGCC	1535020	1535119	GGAGCACGCGCTCGCACGGGAAGCGCGTGTAGGCGCCGCGCCACGAGCAGTTGAGCGCGAAGGCGCGCACGCGGCGCGCGGCGGCCGGGGCCAGGCGCCA	1535017	1535111	1535020	1535114	190
Probe_283	AM_303516_000275	1	1535026	1535263	238	1535026	1535125	CGCGCTCGCACGGGAAGCGCGTGTAGGCGCCGCGCCACGAGCAGTTGAGCGCGAAGGCGCGCACGCGGCGCGCGGCGGCCGGGGCCAGGCGCCACTGCAG	1535164	1535263	AGCGGCCGGCCGGGGCGTGCAGCACGCAGCCCGGAGCCTGGCAGCGGAAGCCGCGCGCGGGGCTGCGGAAGCACAGGCGCCCGCCGCCCGCCTCGGGGCC	1535031	1535125	1535164	1535258	190
Probe_284	AM_303516_000278	1	1535110	1535168	59	1535110	1535168	CCAGGCGCCACTGCAGGAGGACGCTGCGGTTGCGCAGGACGCTGGCGCGCAGGGAGCGG	1535110	1535168	CCAGGCGCCACTGCAGGAGGACGCTGCGGTTGCGCAGGACGCTGGCGCGCAGGGAGCGG	1535115	1535168	1535110	1535163	108
Probe_285	AM_303516_000280	1	1535120	1535264	145	1535120	1535219	CTGCAGGAGGACGCTGCGGTTGCGCAGGACGCTGGCGCGCAGGGAGCGGCCGGCCGGGGCGTGCAGCACGCAGCCCGGAGCCTGGCAGCGGAAGCCGCGC	1535165	1535264	GCGGCCGGCCGGGGCGTGCAGCACGCAGCCCGGAGCCTGGCAGCGGAAGCCGCGCGCGGGGCTGCGGAAGCACAGGCGCCCGCCGCCCGCCTCGGGGCCC	1535125	1535219	1535165	1535259	190
Probe_286	AM_303516_000276	1	1535123	1535182	60	1535123	1535182	CAGGAGGACGCTGCGGTTGCGCAGGACGCTGGCGCGCAGGGAGCGGCCGGCCGGGGCGTG	1535123	1535182	CAGGAGGACGCTGCGGTTGCGCAGGACGCTGGCGCGCAGGGAGCGGCCGGCCGGGGCGTG	1535128	1535182	1535123	1535177	110
Probe_287	AM_303516_000279	1	1535173	1535261	89	1535173	1535261	CCGGGGCGTGCAGCACGCAGCCCGGAGCCTGGCAGCGGAAGCCGCGCGCGGGGCTGCGGAAGCACAGGCGCCCGCCGCCCGCCTCGGGG	1535173	1535261	CCGGGGCGTGCAGCACGCAGCCCGGAGCCTGGCAGCGGAAGCCGCGCGCGGGGCTGCGGAAGCACAGGCGCCCGCCGCCCGCCTCGGGG	1535178	1535261	1535173	1535256	168
Probe_288	AM_303516_000272	1	1535262	1535334	73	1535262	1535334	CCCTCGGGCAGCACCTTGTAGGGGCACCAGGGCGCGTCGGGGGTCGGCTCCCAGCCCGGCGGCGTCGGGGCGG	1535262	1535334	CCCTCGGGCAGCACCTTGTAGGGGCACCAGGGCGCGTCGGGGGTCGGCTCCCAGCCCGGCGGCGTCGGGGCGG	1535267	1535334	1535262	1535329	136
Probe_289	AM_303516_000281	1	1535274	1535501	228	1535274	1535373	ACCTTGTAGGGGCACCAGGGCGCGTCGGGGGTCGGCTCCCAGCCCGGCGGCGTCGGGGCGGCCGCGGCGCAGGGCGGCGGCGCGCAGGCGGCCAGCAGCA	1535402	1535501	GCGGGGCCACGGGGCGCGGCGCTGGGTCACGCGGGCCGCGCCGCCGCCGTCCCCGCTGCCCGCTCCCCGCGATCCCCGGCGCGCCGCGCCCTCCGCCGCC	1535279	1535373	1535402	1535496	190
Probe_290	AM_303516_000271	1	1535336	1535408	73	1535336	1535408	CGCGGCGCAGGGCGGCGGCGCGCAGGCGGCCAGCAGCAGCAGCAGCGGCGGGGCGCGCATCCTGCGGCGGGGC	1535336	1535408	CGCGGCGCAGGGCGGCGGCGCGCAGGCGGCCAGCAGCAGCAGCAGCGGCGGGGCGCGCATCCTGCGGCGGGGC	1535341	1535408	1535336	1535403	136
Probe_291	AM_303516_000286	1	1558717	1558935	219	1558717	1558816	CACTCTGACCGGGAGTGTCCCATGGTGGCCTGAGAATACCCTCTGCCCACAGGTCCCGAGCAGCCCGGCCCACCATGGACCCCTCTGCCCACAGGTCCCG	1558836	1558935	GACCCAGACCCCCAGGCGGGCGTGCAGGTGGGCATGCGGGTGGTGCGCGGCGTGGACTGGAAGTGGGGCCAGCAGGACGGCGGCGAGGGCGGCGTGGGCA	1558722	1558816	1558836	1558930	190
Probe_292	AM_303516_000284	1	1558785	1558903	119	1558785	1558884	CCCACCATGGACCCCTCTGCCCACAGGTCCCGAGCAGCCCCGCCCAACATGGACCCAGACCCCCAGGCGGGCGTGCAGGTGGGCATGCGGGTGGTGCGCG	1558804	1558903	CCCACAGGTCCCGAGCAGCCCCGCCCAACATGGACCCAGACCCCCAGGCGGGCGTGCAGGTGGGCATGCGGGTGGTGCGCGGCGTGGACTGGAAGTGGGG	1558790	1558884	1558804	1558898	190
Probe_293	AM_303516_000285	1	1558785	1558903	119	1558785	1558884	CCCACCATGGACCCCTCTGCCCACAGGTCCCGAGCAGCCCCGCCCAACATGGACCCAGACCCCCAGGCGGGCGTGCAGGTGGGCATGCGGGTGGTGCGCG	1558804	1558903	CCCACAGGTCCCGAGCAGCCCCGCCCAACATGGACCCAGACCCCCAGGCGGGCGTGCAGGTGGGCATGCGGGTGGTGCGCGGCGTGGACTGGAAGTGGGG	1558790	1558884	1558804	1558898	190
Probe_294	AM_303516_000282	1	1558790	1558955	166	1558790	1558889	CATGGACCCCTCTGCCCACAGGTCCCGAGCAGCCCCGCCCAACATGGACCCAGACCCCCAGGCGGGCGTGCAGGTGGGCATGCGGGTGGTGCGCGGCGTG	1558856	1558955	CGTGCAGGTGGGCATGCGGGTGGTGCGCGGCGTGGACTGGAAGTGGGGCCAGCAGGACGGCGGCGAGGGCGGCGTGGGCACGGTGGTGGAGCTTGGCCGC	1558795	1558889	1558856	1558950	190
Probe_295	AM_303516_000283	1	1558790	1558955	166	1558790	1558889	CATGGACCCCTCTGCCCACAGGTCCCGAGCAGCCCCGCCCAACATGGACCCAGACCCCCAGGCGGGCGTGCAGGTGGGCATGCGGGTGGTGCGCGGCGTG	1558856	1558955	CGTGCAGGTGGGCATGCGGGTGGTGCGCGGCGTGGACTGGAAGTGGGGCCAGCAGGACGGCGGCGAGGGCGGCGTGGGCACGGTGGTGGAGCTTGGCCGC	1558795	1558889	1558856	1558950	190
Probe_296	AM_303516_000303	1	1563846	1564079	234	1563846	1563945	AGCCCGTCCCCACCCCTCCCCAGGGCCGCTGTGACGTGAACGTGCGCAACCGGAAGCTGCAGTCCCCGCTGCATCTCGCCGTGCAACAGGCCCACGTGGG	1563980	1564079	GTCAACGCCGAGGACGAGGAGGGGGACACAGCCCTGCACGTGGCGCTGCAGCGTCATCAGCTGCTGCCCCTGGTGGCTGATGGGGCCGGGGGGGACCCAG	1563851	1563945	1563980	1564074	190
Probe_297	AM_303516_000295	1	1563902	1564039	138	1563902	1564001	CTGCAGTCCCCGCTGCATCTCGCCGTGCAACAGGCCCACGTGGGGCTGGTGCCGCTACTGGTGGACGCTGGGTGCAGTGTCAACGCCGAGGACGAGGAGG	1563940	1564039	CGTGGGGCTGGTGCCGCTACTGGTGGACGCTGGGTGCAGTGTCAACGCCGAGGACGAGGAGGGGGACACAGCCCTGCACGTGGCGCTGCAGCGTCATCAG	1563907	1564001	1563940	1564034	190
Probe_298	AM_303516_000298	1	1563907	1564029	123	1563907	1564006	GTCCCCGCTGCATCTCGCCGTGCAACAGGCCCACGTGGGGCTGGTGCCGCTACTGGTGGACGCTGGGTGCAGTGTCAACGCCGAGGACGAGGAGGGGGAC	1563930	1564029	AACAGGCCCACGTGGGGCTGGTGCCGCTACTGGTGGACGCTGGGTGCAGTGTCAACGCCGAGGACGAGGAGGGGGACACAGCCCTGCACGTGGCGCTGCA	1563912	1564006	1563930	1564024	190
Probe_299	AM_303516_000293	1	1563936	1564064	129	1563936	1564035	CCCACGTGGGGCTGGTGCCGCTACTGGTGGACGCTGGGTGCAGTGTCAACGCCGAGGACGAGGAGGGGGACACAGCCCTGCACGTGGCGCTGCAGCGTCA	1563965	1564064	GACGCTGGGTGCAGTGTCAACGCCGAGGACGAGGAGGGGGACACAGCCCTGCACGTGGCGCTGCAGCGTCATCAGCTGCTGCCCCTGGTGGCTGATGGGG	1563941	1564035	1563965	1564059	190
Probe_300	AM_303516_000292	1	1563991	1564097	107	1563991	1564090	GGACGAGGAGGGGGACACAGCCCTGCACGTGGCGCTGCAGCGTCATCAGCTGCTGCCCCTGGTGGCTGATGGGGCCGGGGGGGACCCAGGGCCCTTGCAG	1563998	1564097	GAGGGGGACACAGCCCTGCACGTGGCGCTGCAGCGTCATCAGCTGCTGCCCCTGGTGGCTGATGGGGCCGGGGGGGACCCAGGGCCCTTGCAGCTGCTGT	1563996	1564090	1563998	1564092	190
Probe_301	AM_303516_000297	1	1564030	1564178	149	1564030	1564129	GCGTCATCAGCTGCTGCCCCTGGTGGCTGATGGGGCCGGGGGGGACCCAGGGCCCTTGCAGCTGCTGTCCAGGGTGAGGAAGTGTGGCGTGGGGTGCTGG	1564079	1564178	GGGCCCTTGCAGCTGCTGTCCAGGGTGAGGAAGTGTGGCGTGGGGTGCTGGAGAGGCTGCGGTGGCGCCGGCAGCAGGCTCTGGGCAGGGCCTGTGCCAC	1564035	1564129	1564079	1564173	190
Probe_302	AM_303516_000310	1	1564054	1564194	141	1564054	1564153	GGCTGATGGGGCCGGGGGGGACCCAGGGCCCTTGCAGCTGCTGTCCAGGGTGAGGAAGTGTGGCGTGGGGTGCTGGAGAGGCTGCGGTGGCGCCGGCAGC	1564095	1564194	TGTCCAGGGTGAGGAAGTGTGGCGTGGGGTGCTGGAGAGGCTGCGGTGGCGCCGGCAGCAGGCTCTGGGCAGGGCCTGTGCCACTGTCCACCTTCCCCTC	1564059	1564153	1564095	1564189	190
Probe_303	AM_303516_000311	1	1564054	1564194	141	1564054	1564153	GGCTGATGGGGCCGGGGGGGACCCAGGGCCCTTGCAGCTGCTGTCCAGGGTGAGGAAGTGTGGCGTGGGGTGCTGGAGAGGCTGCGGTGGCGCCGGCAGC	1564095	1564194	TGTCCAGGGTGAGGAAGTGTGGCGTGGGGTGCTGGAGAGGCTGCGGTGGCGCCGGCAGCAGGCTCTGGGCAGGGCCTGTGCCACTGTCCACCTTCCCCTC	1564059	1564153	1564095	1564189	190
Probe_304	AM_303516_000309	1	1564080	1564299	220	1564080	1564179	GGCCCTTGCAGCTGCTGTCCAGGGTGAGGAAGTGTGGCGTGGGGTGCTGGAGAGGCTGCGGTGGCGCCGGCAGCAGGCTCTGGGCAGGGCCTGTGCCACT	1564200	1564299	ATGGCCCAGGGAGCCAGGCGTTCTGGGGGTGGAGCAGATGGGAGCCAAGTTCTATGTGATCCTTCAGCCTGCACCCCTAGGCAGCCTGGGAAAGGGGTGG	1564085	1564179	1564200	1564294	190
Probe_305	AM_303516_000301	1	1564088	1564270	183	1564088	1564187	CAGCTGCTGTCCAGGGTGAGGAAGTGTGGCGTGGGGTGCTGGAGAGGCTGCGGTGGCGCCGGCAGCAGGCTCTGGGCAGGGCCTGTGCCACTGTCCACCT	1564171	1564270	TGTGCCACTGTCCACCTTCCCCTCCAGTGATGGCCCAGGGAGCCAGGCGTTCTGGGGGTGGAGCAGATGGGAGCCAAGTTCTATGTGATCCTTCAGCCTG	1564093	1564187	1564171	1564265	190
Probe_306	AM_303516_000299	1	1564091	1564325	235	1564091	1564190	CTGCTGTCCAGGGTGAGGAAGTGTGGCGTGGGGTGCTGGAGAGGCTGCGGTGGCGCCGGCAGCAGGCTCTGGGCAGGGCCTGTGCCACTGTCCACCTTCC	1564226	1564325	GGGTGGAGCAGATGGGAGCCAAGTTCTATGTGATCCTTCAGCCTGCACCCCTAGGCAGCCTGGGAAAGGGGTGGTGCCCATGGGATGGGGAGAGGTGGAG	1564096	1564190	1564226	1564320	190
Probe_307	AM_303516_000291	1	1565444	1565738	295	1565444	1565543	GCCCTGACTCCAGCCCGCACACCACCTTATGCCTGATTTCCACGGCTCACCTCCTGCCCGCACCCGGGCCCCACCTCTGCCTCCAAATCACCCACCCCGC	1565639	1565738	CCTCCCAGCTCACACCCGTCCCCCACCCCGCAGACGGCTCTGAGGTGGCGAGCGCCGCCCCCGCCCCCGGCCCGCCGCGCCAGCTGGTGGAGGAGCTGCA	1565449	1565543	1565639	1565733	190
Probe_308	AM_303516_000294	1	1565444	1565749	306	1565444	1565543	GCCCTGACTCCAGCCCGCACACCACCTTATGCCTGATTTCCACGGCTCACCTCCTGCCCGCACCCGGGCCCCACCTCTGCCTCCAAATCACCCACCCCGC	1565650	1565749	ACACCCGTCCCCCACCCCGCAGACGGCTCTGAGGTGGCGAGCGCCGCCCCCGCCCCCGGCCCGCCGCGCCAGCTGGTGGAGGAGCTGCAGAGCCGCTACC	1565449	1565543	1565650	1565744	190
Probe_309	AM_303516_000287	1	1565488	1565681	194	1565488	1565587	GCTCACCTCCTGCCCGCACCCGGGCCCCACCTCTGCCTCCAAATCACCCACCCCGCCAGCCCCCCTTGCAGGTCACAACCCGTCCCAGGTGACACCCCGC	1565582	1565681	CCCCGCCCCCAGCCTCGCCCCCCCGCAGCTCCCTGCTCCCCGCATTCCCCCACCCGGCCTCCCAGCTCACACCCGTCCCCCACCCCGCAGACGGCTCTGA	1565493	1565587	1565582	1565676	190
Probe_310	AM_303516_000308	1	1565556	1565736	181	1565556	1565655	CAGGTCACAACCCGTCCCAGGTGACACCCCGCCCCCAGCCTCGCCCCCCCGCAGCTCCCTGCTCCCCGCATTCCCCCACCCGGCCTCCCAGCTCACACCC	1565637	1565736	GGCCTCCCAGCTCACACCCGTCCCCCACCCCGCAGACGGCTCTGAGGTGGCGAGCGCCGCCCCCGCCCCCGGCCCGCCGCGCCAGCTGGTGGAGGAGCTG	1565561	1565655	1565637	1565731	190
Probe_311	AM_303516_000305	1	1567414	1567802	389	1567414	1567513	CTGGTTCCCTTCAGGGGCAGCCTTGCCCCCTCTCCCGCCCCGTCTCCCTCCCCCCCACCACACCGGGCTGTAACCCGAGCCGCCGAGCCACTGCCTCCCC	1567703	1567802	CTGCTGGCCCGGCTGGGGGCCCCGGCGGTGCCGGCCTGGAGCGCAGCGCAGGTGAGCGGCGGGGGGGAGGCCAGGTGCCGGGTTGGGGGGGTCCTCACGT	1567419	1567513	1567703	1567797	190
Probe_312	AM_303516_000307	1	1567531	1567617	87	1567531	1567617	GGCTCTGCGGCCCGGGCCCCCGCGCCTTGCTGCCCCATGCAGCCCTGAGCCCCACAGCAAGTCTGCCATGGGCCGCGGGGCCCGTGT	1567531	1567617	GGCTCTGCGGCCCGGGCCCCCGCGCCTTGCTGCCCCATGCAGCCCTGAGCCCCACAGCAAGTCTGCCATGGGCCGCGGGGCCCGTGT	1567536	1567617	1567531	1567612	164
Probe_313	AM_303516_000296	1	1567601	1567989	389	1567601	1567700	GGCCGCGGGGCCCGTGTCCCCTCGGAGGCCCCGGGGGCAGGCGTCGAGCGCCGCTGGCTTGGAGCCGCGCTGGTCGCCCTGTGCCTCCTCCCCGCGCTGG	1567890	1567989	AGGGTTGGACGCCCCTGTGTCCAGTTGTTGGGAGGGGTGGGAGGCCTCGCCCTGCTGTTCAGCCCCTTCCCCTCCACTGGGCCGCGTTCCCAGGGACGTG	1567606	1567700	1567890	1567984	190
Probe_314	AM_303516_000289	1	1567608	1568003	396	1567608	1567707	GGGCCCGTGTCCCCTCGGAGGCCCCGGGGGCAGGCGTCGAGCGCCGCTGGCTTGGAGCCGCGCTGGTCGCCCTGTGCCTCCTCCCCGCGCTGGTGCTGCT	1567904	1568003	CTGTGTCCAGTTGTTGGGAGGGGTGGGAGGCCTCGCCCTGCTGTTCAGCCCCTTCCCCTCCACTGGGCCGCGTTCCCAGGGACGTGCAACAGGGCGCTCA	1567613	1567707	1567904	1567998	190
Probe_315	AM_303516_000302	1	1567609	1567719	111	1567609	1567708	GGCCCGTGTCCCCTCGGAGGCCCCGGGGGCAGGCGTCGAGCGCCGCTGGCTTGGAGCCGCGCTGGTCGCCCTGTGCCTCCTCCCCGCGCTGGTGCTGCTG	1567620	1567719	CCTCGGAGGCCCCGGGGGCAGGCGTCGAGCGCCGCTGGCTTGGAGCCGCGCTGGTCGCCCTGTGCCTCCTCCCCGCGCTGGTGCTGCTGGCCCGGCTGGG	1567614	1567708	1567620	1567714	190
Probe_316	AM_303516_000290	1	1567720	1567824	105	1567720	1567819	GGCCCCGGCGGTGCCGGCCTGGAGCGCAGCGCAGGTGAGCGGCGGGGGGGAGGCCAGGTGCCGGGTTGGGGGGGTCCTCACGTCTGTGGGTCTGGTCTAT	1567725	1567824	CGGCGGTGCCGGCCTGGAGCGCAGCGCAGGTGAGCGGCGGGGGGGAGGCCAGGTGCCGGGTTGGGGGGGTCCTCACGTCTGTGGGTCTGGTCTATCGGGG	1567725	1567819	1567725	1567819	190
Probe_317	AM_563588_000206	1	1569516	1569826	311	1569516	1569615	CTGGGCCTTGGCCATGGTCGGGGCTGAGGGGGCACTGACGGGGCTCTTTCCCCCACCCGGAGCAGAATTCCCCTTCCCCACGGTGGCCACCACCCCACCG	1569727	1569826	GGTCCTCGGGGTGGGCAGCCCGCGGGCGGCCTTGGGGCAGGGGTGCGGGGCAGGCAGCGGGGGGGGCTGTGCCTGCAGGAGACGCCCCGCCCCCCTGCAG	1569521	1569615	1569727	1569821	190
Probe_318	AM_563588_000208	1	1569516	1569826	311	1569516	1569615	CTGGGCCTTGGCCATGGTCGGGGCTGAGGGGGCACTGACGGGGCTCTTTCCCCCACCCGGAGCAGAATTCCCCTTCCCCACGGTGGCCACCACCCCACCG	1569727	1569826	GGTCCTCGGGGTGGGCAGCCCGCGGGCGGCCTTGGGGCAGGGGTGCGGGGCAGGCAGCGGGGGGGGCTGTGCCTGCAGGAGACGCCCCGCCCCCCTGCAG	1569521	1569615	1569727	1569821	190
Probe_319	AM_303516_000304	1	1569597	1569803	207	1569597	1569696	GGTGGCCACCACCCCACCGCCCCCCAGGACCAAAACCAGGCTGGTGCCCGAGGGCAGGAACGTGACCTTCCGCTGCGGCCAGAAGATCCTCCACAAGAAA	1569704	1569803	TGTAGTGAGTGAGCGCCCCGGGCGGTCCTCGGGGTGGGCAGCCCGCGGGCGGCCTTGGGGCAGGGGTGCGGGGCAGGCAGCGGGGGGGGCTGTGCCTGCA	1569602	1569696	1569704	1569798	190
Probe_320	AM_598245_000012	1	1569598	1569799	202	1569598	1569697	GTGGCCACCACCCCACCGCCCCCCAGGACCAAAACCAGGCTGGTGCCCGAGGGCAGGAACGTGACCTTCCGCTGCGGCCAGAAGATCCTCCACAAGAAAG	1569700	1569799	AAAGTGTAGTGAGTGAGCGCCCCGGGCGGTCCTCGGGGTGGGCAGCCCGCGGGCGGCCTTGGGGCAGGGGTGCGGGGCAGGCAGCGGGGGGGGCTGTGCC	1569603	1569697	1569700	1569794	190
Probe_321	AM_563588_000312	1	1569641	1569843	203	1569641	1569740	TGCCCGAGGGCAGGAACGTGACCTTCCGCTGCGGCCAGAAGATCCTCCACAAGAAAGGGAAAGTGTAGTGAGTGAGCGCCCCGGGCGGTCCTCGGGGTGG	1569744	1569843	GCCCGCGGGCGGCCTTGGGGCAGGGGTGCGGGGCAGGCAGCGGGGGGGGCTGTGCCTGCAGGAGACGCCCCGCCCCCCTGCAGCTGGTACAAGGACCAGG	1569646	1569740	1569744	1569838	190
Probe_322	AM_563588_000303	1	1569645	1569847	203	1569645	1569744	CGAGGGCAGGAACGTGACCTTCCGCTGCGGCCAGAAGATCCTCCACAAGAAAGGGAAAGTGTAGTGAGTGAGCGCCCCGGGCGGTCCTCGGGGTGGGCAG	1569748	1569847	GCGGGCGGCCTTGGGGCAGGGGTGCGGGGCAGGCAGCGGGGGGGGCTGTGCCTGCAGGAGACGCCCCGCCCCCCTGCAGCTGGTACAAGGACCAGGAGCC	1569650	1569744	1569748	1569842	190
Probe_323	AM_563588_000224	1	1569740	1569877	138	1569740	1569839	GGCAGCCCGCGGGCGGCCTTGGGGCAGGGGTGCGGGGCAGGCAGCGGGGGGGGCTGTGCCTGCAGGAGACGCCCCGCCCCCCTGCAGCTGGTACAAGGAC	1569778	1569877	AGGCAGCGGGGGGGGCTGTGCCTGCAGGAGACGCCCCGCCCCCCTGCAGCTGGTACAAGGACCAGGAGCCCCTGGAGTTCTCCTACCCCGGCTACCTGGC	1569745	1569839	1569778	1569872	190
Probe_324	AM_563588_000233	1	1569741	1569878	138	1569741	1569840	GCAGCCCGCGGGCGGCCTTGGGGCAGGGGTGCGGGGCAGGCAGCGGGGGGGGCTGTGCCTGCAGGAGACGCCCCGCCCCCCTGCAGCTGGTACAAGGACC	1569779	1569878	GGCAGCGGGGGGGGCTGTGCCTGCAGGAGACGCCCCGCCCCCCTGCAGCTGGTACAAGGACCAGGAGCCCCTGGAGTTCTCCTACCCCGGCTACCTGGCC	1569746	1569840	1569779	1569873	190
Probe_325	AM_563588_000245	1	1569747	1569894	148	1569747	1569846	CGCGGGCGGCCTTGGGGCAGGGGTGCGGGGCAGGCAGCGGGGGGGGCTGTGCCTGCAGGAGACGCCCCGCCCCCCTGCAGCTGGTACAAGGACCAGGAGC	1569795	1569894	GTGCCTGCAGGAGACGCCCCGCCCCCCTGCAGCTGGTACAAGGACCAGGAGCCCCTGGAGTTCTCCTACCCCGGCTACCTGGCCCTGGGCGAGGCGCACC	1569752	1569846	1569795	1569889	190
Probe_326	AM_563588_000242	1	1569751	1569897	147	1569751	1569850	GGCGGCCTTGGGGCAGGGGTGCGGGGCAGGCAGCGGGGGGGGCTGTGCCTGCAGGAGACGCCCCGCCCCCCTGCAGCTGGTACAAGGACCAGGAGCCCCT	1569798	1569897	CCTGCAGGAGACGCCCCGCCCCCCTGCAGCTGGTACAAGGACCAGGAGCCCCTGGAGTTCTCCTACCCCGGCTACCTGGCCCTGGGCGAGGCGCACCTGA	1569756	1569850	1569798	1569892	190
Probe_327	AM_563588_000236	1	1569756	1569876	121	1569756	1569855	CCTTGGGGCAGGGGTGCGGGGCAGGCAGCGGGGGGGGCTGTGCCTGCAGGAGACGCCCCGCCCCCCTGCAGCTGGTACAAGGACCAGGAGCCCCTGGAGT	1569777	1569876	CAGGCAGCGGGGGGGGCTGTGCCTGCAGGAGACGCCCCGCCCCCCTGCAGCTGGTACAAGGACCAGGAGCCCCTGGAGTTCTCCTACCCCGGCTACCTGG	1569761	1569855	1569777	1569871	190
Probe_328	AM_563588_000240	1	1569756	1569876	121	1569756	1569855	CCTTGGGGCAGGGGTGCGGGGCAGGCAGCGGGGGGGGCTGTGCCTGCAGGAGACGCCCCGCCCCCCTGCAGCTGGTACAAGGACCAGGAGCCCCTGGAGT	1569777	1569876	CAGGCAGCGGGGGGGGCTGTGCCTGCAGGAGACGCCCCGCCCCCCTGCAGCTGGTACAAGGACCAGGAGCCCCTGGAGTTCTCCTACCCCGGCTACCTGG	1569761	1569855	1569777	1569871	190
Probe_329	AM_563588_000256	1	1569877	1570198	322	1569877	1569976	CCCTGGGCGAGGCGCACCTGAGCATCATCGCCAACGCCGTCAATGAGGGCACCTACACCTGCGTGGTGCGCCGCCAGCAGCGCGTGCTGACCACCTACTC	1570099	1570198	GTCCACCGAGAGCTGGGCGTCCTCGGGGCTGGGCACCCCTGCTTCCCCGCACAGCGGACAACAGGTACAGCACAGGACGGGACGGGCTTTGCTAAGGTGG	1569882	1569976	1570099	1570193	190
Probe_330	AM_563588_000258	1	1569877	1570198	322	1569877	1569976	CCCTGGGCGAGGCGCACCTGAGCATCATCGCCAACGCCGTCAATGAGGGCACCTACACCTGCGTGGTGCGCCGCCAGCAGCGCGTGCTGACCACCTACTC	1570099	1570198	GTCCACCGAGAGCTGGGCGTCCTCGGGGCTGGGCACCCCTGCTTCCCCGCACAGCGGACAACAGGTACAGCACAGGACGGGACGGGCTTTGCTAAGGTGG	1569882	1569976	1570099	1570193	190
Probe_331	AM_303516_000313	1	1569914	1570044	131	1569914	1570013	CGTCAATGAGGGCACCTACACCTGCGTGGTGCGCCGCCAGCAGCGCGTGCTGACCACCTACTCCTGGCGAGTCCGTGTGCGGGGCTGAGCCCGGCTGATA	1569945	1570044	CGCCGCCAGCAGCGCGTGCTGACCACCTACTCCTGGCGAGTCCGTGTGCGGGGCTGAGCCCGGCTGATAAAGCACTTTCTCTCTGATGGCTCCTGGCTCA	1569919	1570013	1569945	1570039	190
Probe_332	AM_303516_000314	1	1569914	1570044	131	1569914	1570013	CGTCAATGAGGGCACCTACACCTGCGTGGTGCGCCGCCAGCAGCGCGTGCTGACCACCTACTCCTGGCGAGTCCGTGTGCGGGGCTGAGCCCGGCTGATA	1569945	1570044	CGCCGCCAGCAGCGCGTGCTGACCACCTACTCCTGGCGAGTCCGTGTGCGGGGCTGAGCCCGGCTGATAAAGCACTTTCTCTCTGATGGCTCCTGGCTCA	1569919	1570013	1569945	1570039	190
Probe_333	AM_598245_000007	1	1571307	1571803	497	1571307	1571406	TGTAGCCCAGGCCTCCCTCAGGGGGCCTCGGGCTGGTGCCCCGCTTCACACGCTGCTGCTCGCTCTTGGCGGGCCACGTGGGGAACATGGAGGGGTCGAT	1571704	1571803	AGGTCGAAGCCCTGGTCTGAGAGCAGAGCCCCGAAGCGCTTGCGGAGGTTGTTGTAGGGGTGCTCGCTGAAGGTCATCTTCTTGACTGCTGGGAGCTCGC	1571312	1571406	1571704	1571798	190
Probe_334	AM_303516_000306	1	1571311	1571807	497	1571311	1571410	GCCCAGGCCTCCCTCAGGGGGCCTCGGGCTGGTGCCCCGCTTCACACGCTGCTGCTCGCTCTTGGCGGGCCACGTGGGGAACATGGAGGGGTCGATGGGG	1571708	1571807	CGAAGCCCTGGTCTGAGAGCAGAGCCCCGAAGCGCTTGCGGAGGTTGTTGTAGGGGTGCTCGCTGAAGGTCATCTTCTTGACTGCTGGGAGCTCGCTGTA	1571316	1571410	1571708	1571802	190
Probe_335	AM_563588_000373	1	1576719	1577119	401	1576719	1576818	AATTATCCGGGCGTGCTGGCGCACACCTGTACTCCCAGCTACTTGGGAGGCTGAGGCGGGAGGATCACTTGAACCCGGGAGGCAGAGGTTGCAGTGAGCC	1577020	1577119	CACCGGCAGACTGCTCTGATGCCTCCTCAGAGTTGCTGCCGGTCTCCTCCTCCTCCTCTTCCTCTTCCTCCTCCTCCTCCTCTGATTCTTCACTGGTGCT	1576724	1576818	1577020	1577114	190
Probe_336	AM_563588_000374	1	1576719	1577119	401	1576719	1576818	AATTATCCGGGCGTGCTGGCGCACACCTGTACTCCCAGCTACTTGGGAGGCTGAGGCGGGAGGATCACTTGAACCCGGGAGGCAGAGGTTGCAGTGAGCC	1577020	1577119	CACCGGCAGACTGCTCTGATGCCTCCTCAGAGTTGCTGCCGGTCTCCTCCTCCTCCTCTTCCTCTTCCTCCTCCTCCTCCTCTGATTCTTCACTGGTGCT	1576724	1576818	1577020	1577114	190
Probe_337	AM_303516_000315	1	1576723	1577115	393	1576723	1576822	ATCCGGGCGTGCTGGCGCACACCTGTACTCCCAGCTACTTGGGAGGCTGAGGCGGGAGGATCACTTGAACCCGGGAGGCAGAGGTTGCAGTGAGCCGAGA	1577016	1577115	GCCTCACCGGCAGACTGCTCTGATGCCTCCTCAGAGTTGCTGCCGGTCTCCTCCTCCTCCTCTTCCTCTTCCTCCTCCTCCTCCTCTGATTCTTCACTGG	1576728	1576822	1577016	1577110	190
Probe_338	AM_303516_000316	1	1576723	1577115	393	1576723	1576822	ATCCGGGCGTGCTGGCGCACACCTGTACTCCCAGCTACTTGGGAGGCTGAGGCGGGAGGATCACTTGAACCCGGGAGGCAGAGGTTGCAGTGAGCCGAGA	1577016	1577115	GCCTCACCGGCAGACTGCTCTGATGCCTCCTCAGAGTTGCTGCCGGTCTCCTCCTCCTCCTCTTCCTCTTCCTCCTCCTCCTCCTCTGATTCTTCACTGG	1576728	1576822	1577016	1577110	190
Probe_339	AM_563588_000345	1	1577183	1577582	400	1577183	1577282	TGTAGAAAGACAGCAGAGCAGAGGGTGAACCTGGGCCTTCCTGGGCAGCAGTGGTCAAGGCCTTGGCCAGGCGGTTCCAGGTACCTGACGAGGACTCGGC	1577483	1577582	ATCCAGAGACGCTGGAAGCCACTTCTCTAACGGGGCCAGTGGCGAATGTCCCAGCGGATAAACACACGTCCTGTGTCCTGGCCGCACACAGACACTCACG	1577188	1577282	1577483	1577577	190
Probe_340	AM_563588_000343	1	1577187	1577581	395	1577187	1577286	GAAAGACAGCAGAGCAGAGGGTGAACCTGGGCCTTCCTGGGCAGCAGTGGTCAAGGCCTTGGCCAGGCGGTTCCAGGTACCTGACGAGGACTCGGCCGAG	1577482	1577581	CATCCAGAGACGCTGGAAGCCACTTCTCTAACGGGGCCAGTGGCGAATGTCCCAGCGGATAAACACACGTCCTGTGTCCTGGCCGCACACAGACACTCAC	1577192	1577286	1577482	1577576	190
Probe_341	AM_303516_000317	1	1585820	1586069	250	1585820	1585919	GAAGCTAGGCCCTGAAAACCCTGATGATGACCATGAGGGGCACCTGCTATGGCAGGAAAACTCATTTAGTTTTTCTCATCTTCTTTTTTTTATTTTGTGT	1585970	1586069	GAAGTGATCTGCCTGCCTCGGCCTCCCAAAGTGCTGGGATTACAGGCGTGAGCTGCCGCGTCCGGCCAATATGAACATTTCTCATCAGCGGCCCTCCTCA	1585825	1585919	1585970	1586064	190
Probe_342	AM_303516_000318	1	1585829	1585990	162	1585829	1585928	CCCTGAAAACCCTGATGATGACCATGAGGGGCACCTGCTATGGCAGGAAAACTCATTTAGTTTTTCTCATCTTCTTTTTTTTATTTTGTGTAGAGACGAG	1585891	1585990	TTTCTCATCTTCTTTTTTTTATTTTGTGTAGAGACGAGGTCTCCCTGTGTTGCCCAGGCTGGTCTTGAACTCCTGGGCTGAAGTGATCTGCCTGCCTCGG	1585834	1585928	1585891	1585985	190
Probe_343	AM_303516_000326	1	1600939	1601162	224	1600939	1601038	CAAACCCCGAGTGGCTCCCAGGGCAACTCAGCTAAGCAGGACCCGCAGCGGAGCTGGGCCCAACCAGCCAGCACACGGCCTGGAAACGGAAGTCATTCTG	1601063	1601162	CCCGGCAAGTAAGGACGGGACGCCTGTGTCTGAAACCCACCGTAAAGAAAACCCGGGCCGGGACGAGCATGGCCACCGCAGCGGCGCTGGTGTAGAACTG	1600944	1601038	1601063	1601157	190
Probe_344	AM_303516_000322	1	1600999	1601175	177	1600999	1601098	CAACCAGCCAGCACACGGCCTGGAAACGGAAGTCATTCTGCTCCTGAATCACCGGAGAAGGCAGCCCGGCAAGTAAGGACGGGACGCCTGTGTCTGAAAC	1601076	1601175	GACGGGACGCCTGTGTCTGAAACCCACCGTAAAGAAAACCCGGGCCGGGACGAGCATGGCCACCGCAGCGGCGCTGGTGTAGAACTGCAGCTCCGGGGCC	1601004	1601098	1601076	1601170	190
Probe_345	AM_303516_000323	1	1600999	1601175	177	1600999	1601098	CAACCAGCCAGCACACGGCCTGGAAACGGAAGTCATTCTGCTCCTGAATCACCGGAGAAGGCAGCCCGGCAAGTAAGGACGGGACGCCTGTGTCTGAAAC	1601076	1601175	GACGGGACGCCTGTGTCTGAAACCCACCGTAAAGAAAACCCGGGCCGGGACGAGCATGGCCACCGCAGCGGCGCTGGTGTAGAACTGCAGCTCCGGGGCC	1601004	1601098	1601076	1601170	190
Probe_346	AM_303516_000324	1	1600999	1601175	177	1600999	1601098	CAACCAGCCAGCACACGGCCTGGAAACGGAAGTCATTCTGCTCCTGAATCACCGGAGAAGGCAGCCCGGCAAGTAAGGACGGGACGCCTGTGTCTGAAAC	1601076	1601175	GACGGGACGCCTGTGTCTGAAACCCACCGTAAAGAAAACCCGGGCCGGGACGAGCATGGCCACCGCAGCGGCGCTGGTGTAGAACTGCAGCTCCGGGGCC	1601004	1601098	1601076	1601170	190
Probe_347	AM_303516_000325	1	1600999	1601175	177	1600999	1601098	CAACCAGCCAGCACACGGCCTGGAAACGGAAGTCATTCTGCTCCTGAATCACCGGAGAAGGCAGCCCGGCAAGTAAGGACGGGACGCCTGTGTCTGAAAC	1601076	1601175	GACGGGACGCCTGTGTCTGAAACCCACCGTAAAGAAAACCCGGGCCGGGACGAGCATGGCCACCGCAGCGGCGCTGGTGTAGAACTGCAGCTCCGGGGCC	1601004	1601098	1601076	1601170	190
Probe_348	AM_303516_000321	1	1601161	1601307	147	1601161	1601260	TGCAGCTCCGGGGCCCTGTGGGTGACAGAACACGCTGGGCCCCCCGTGTCGGGACAGGCCGAGTTCACACGCAGCTCCCTCACAGCAAGAACACCCAGGC	1601208	1601307	GTCGGGACAGGCCGAGTTCACACGCAGCTCCCTCACAGCAAGAACACCCAGGCACCCCAGCCCAGAAGACGTTCATTCTCTCTAGACAGGACTAGGGTGC	1601166	1601260	1601208	1601302	190
Probe_349	AM_303516_000319	1	1601163	1601309	147	1601163	1601262	CAGCTCCGGGGCCCTGTGGGTGACAGAACACGCTGGGCCCCCCGTGTCGGGACAGGCCGAGTTCACACGCAGCTCCCTCACAGCAAGAACACCCAGGCAC	1601210	1601309	CGGGACAGGCCGAGTTCACACGCAGCTCCCTCACAGCAAGAACACCCAGGCACCCCAGCCCAGAAGACGTTCATTCTCTCTAGACAGGACTAGGGTGCTG	1601168	1601262	1601210	1601304	190
Probe_350	AM_303516_000320	1	1601166	1601234	69	1601166	1601234	CTCCGGGGCCCTGTGGGTGACAGAACACGCTGGGCCCCCCGTGTCGGGACAGGCCGAGTTCACACGCAG	1601166	1601234	CTCCGGGGCCCTGTGGGTGACAGAACACGCTGGGCCCCCCGTGTCGGGACAGGCCGAGTTCACACGCAG	1601171	1601234	1601166	1601229	128
Probe_351	AM_303516_000327	1	1607613	1607952	340	1607613	1607712	CGTGGTGGACAGCATCTGCACCGCACCTGCGGGAGGGAGGGGGCCGAAGACAAGAGGGAGAATCACCCCTCCCATGCCTGCAGTGGGCTCCACCCCCGGC	1607853	1607952	TGTACTTGTTGAGGAAGAGCGTGCAGAAGCTGAAGAAGAACCACAGCGTGAGGTAGAGCAGCGCCCGCGAGCTCCACACACCCAAGTCTGACTCGATGAC	1607618	1607712	1607853	1607947	190
Probe_352	AM_563588_000378	1	1607617	1607956	340	1607617	1607716	GTGGACAGCATCTGCACCGCACCTGCGGGAGGGAGGGGGCCGAAGACAAGAGGGAGAATCACCCCTCCCATGCCTGCAGTGGGCTCCACCCCCGGCCTCC	1607857	1607956	CTTGTTGAGGAAGAGCGTGCAGAAGCTGAAGAAGAACCACAGCGTGAGGTAGAGCAGCGCCCGCGAGCTCCACACACCCAAGTCTGACTCGATGACCGTG	1607622	1607716	1607857	1607951	190
Probe_353	AM_563588_000398	1	1607691	1607953	263	1607691	1607790	TGCAGTGGGCTCCACCCCCGGCCTCCCATCCTGACCTGGGCTCCCCCGGCCCTCCCGGGTGGTTGCTGGCTGCTCCCTGTGGGGTGGCAGGTGGCCGGCT	1607854	1607953	GTACTTGTTGAGGAAGAGCGTGCAGAAGCTGAAGAAGAACCACAGCGTGAGGTAGAGCAGCGCCCGCGAGCTCCACACACCCAAGTCTGACTCGATGACC	1607696	1607790	1607854	1607948	190
Probe_354	AM_563588_000399	1	1607691	1607953	263	1607691	1607790	TGCAGTGGGCTCCACCCCCGGCCTCCCATCCTGACCTGGGCTCCCCCGGCCCTCCCGGGTGGTTGCTGGCTGCTCCCTGTGGGGTGGCAGGTGGCCGGCT	1607854	1607953	GTACTTGTTGAGGAAGAGCGTGCAGAAGCTGAAGAAGAACCACAGCGTGAGGTAGAGCAGCGCCCGCGAGCTCCACACACCCAAGTCTGACTCGATGACC	1607696	1607790	1607854	1607948	190
Probe_355	AM_303516_000328	1	1607693	1607875	183	1607693	1607792	CAGTGGGCTCCACCCCCGGCCTCCCATCCTGACCTGGGCTCCCCCGGCCCTCCCGGGTGGTTGCTGGCTGCTCCCTGTGGGGTGGCAGGTGGCCGGCTTC	1607776	1607875	GGCAGGTGGCCGGCTTCCACCCTGCCCGAGCCGCCGCCTACCTAGCATGCTGGGCTCGCCTCCCAGCAGGGACAGGATGTACTTGTTGAGGAAGAGCGTG	1607698	1607792	1607776	1607870	190
Probe_356	AM_303516_000329	1	1607693	1607875	183	1607693	1607792	CAGTGGGCTCCACCCCCGGCCTCCCATCCTGACCTGGGCTCCCCCGGCCCTCCCGGGTGGTTGCTGGCTGCTCCCTGTGGGGTGGCAGGTGGCCGGCTTC	1607776	1607875	GGCAGGTGGCCGGCTTCCACCCTGCCCGAGCCGCCGCCTACCTAGCATGCTGGGCTCGCCTCCCAGCAGGGACAGGATGTACTTGTTGAGGAAGAGCGTG	1607698	1607792	1607776	1607870	190
Probe_357	AM_563588_000478	1	1639929	1640329	401	1639929	1640028	AATTATCCGGGCGTGGTGGCGCACACCTGTACTCCCAGCTACTTGGGAGGCTGAGGCGGGAGGATCACTTGAACCCGGGAGGCAGAGGTTGCAGTGAGCC	1640230	1640329	CACCGGCAGACTGCTCTGATGCCTCCTCAGAGTTGCTGCCGGTCTCCTCCTCCTCCTCTTCCTCTTCCTCCTCCTCCTCCTCTGATTCTTCACTGGTGCT	1639934	1640028	1640230	1640324	190
Probe_358	AM_563588_000475	1	1639933	1640325	393	1639933	1640032	ATCCGGGCGTGGTGGCGCACACCTGTACTCCCAGCTACTTGGGAGGCTGAGGCGGGAGGATCACTTGAACCCGGGAGGCAGAGGTTGCAGTGAGCCGAGA	1640226	1640325	GCCTCACCGGCAGACTGCTCTGATGCCTCCTCAGAGTTGCTGCCGGTCTCCTCCTCCTCCTCTTCCTCTTCCTCCTCCTCCTCCTCTGATTCTTCACTGG	1639938	1640032	1640226	1640320	190
Probe_359	AM_563588_000445	1	1640393	1640792	400	1640393	1640492	TGTAGAAAGACAGCAGAGCAGAGGGTGAACCTGGGCCTTCCTGGGCAGCAGTGGTCAAGGCCTTGGCCAGGCGGTTCCAGGTACCTGACGAGGACTCGGC	1640693	1640792	ATCCACAGACGCTGGAAGCCACTTCTCTAACGGGGCCAGTGGCGAATGTCCCAGCGGATAAACACACGTCCTGTGTCCTGGCCGCACACAGACACTCACG	1640398	1640492	1640693	1640787	190
Probe_360	AM_563588_000481	1	1640397	1640791	395	1640397	1640496	GAAAGACAGCAGAGCAGAGGGTGAACCTGGGCCTTCCTGGGCAGCAGTGGTCAAGGCCTTGGCCAGGCGGTTCCAGGTACCTGACGAGGACTCGGCCGAG	1640692	1640791	CATCCACAGACGCTGGAAGCCACTTCTCTAACGGGGCCAGTGGCGAATGTCCCAGCGGATAAACACACGTCCTGTGTCCTGGCCGCACACAGACACTCAC	1640402	1640496	1640692	1640786	190
Probe_361	AM_303516_000331	1	1643680	1643924	245	1643680	1643779	CAGCTGCCCACCGCGCCGCCTACCTTCCCTGCGGGCCTCCCGCTCCTTGCGCCGCTCCTCCGCCCGCCGCTCGCGCTCCTTCTGCTCCCGCTGCTCCTTC	1643825	1643924	TGCTCCAAGCGGTCCCTGAAGAGGCACACGCCATCATTCCCCCTAAACAGAAGCTTGCTTATCGCGTTTTTGTCCACATTTGTAAGCTGGCTTTCTACGT	1643685	1643779	1643825	1643919	190
Probe_362	AM_303516_000332	1	1670471	1670810	340	1670471	1670570	CGTGGTGGACAGCATCTGCACCGCACCTGCGGGAGGGAGGGGGCCGAAGACAAGAGGGAGAATCACCCCTCCCGTGCCTGCAGTGGGCTCCACCCCCGGT	1670711	1670810	TGTACTTGTTGAGGAAGAGCGTGCAGAAGCTGAAGAAGAACCACAGCGTGAGGTAGAGCAGCGCCCGCGAGCTCCACACACCCAAGTCTGACTCGATGAC	1670476	1670570	1670711	1670805	190
Probe_363	AM_563588_000503	1	1670475	1670814	340	1670475	1670574	GTGGACAGCATCTGCACCGCACCTGCGGGAGGGAGGGGGCCGAAGACAAGAGGGAGAATCACCCCTCCCGTGCCTGCAGTGGGCTCCACCCCCGGTCTCC	1670715	1670814	CTTGTTGAGGAAGAGCGTGCAGAAGCTGAAGAAGAACCACAGCGTGAGGTAGAGCAGCGCCCGCGAGCTCCACACACCCAAGTCTGACTCGATGACCGTG	1670480	1670574	1670715	1670809	190
Probe_364	AM_563588_000513	1	1670549	1670811	263	1670549	1670648	TGCAGTGGGCTCCACCCCCGGTCTCCCATCCTGACCTGGGCTCCCCCGGCCCTCCCGGGTGGTTGCTGGCTGCTCCCTGTGGGGTGGCAGGTGGCCGGCT	1670712	1670811	GTACTTGTTGAGGAAGAGCGTGCAGAAGCTGAAGAAGAACCACAGCGTGAGGTAGAGCAGCGCCCGCGAGCTCCACACACCCAAGTCTGACTCGATGACC	1670554	1670648	1670712	1670806	190
Probe_365	AM_303516_000333	1	1670551	1670733	183	1670551	1670650	CAGTGGGCTCCACCCCCGGTCTCCCATCCTGACCTGGGCTCCCCCGGCCCTCCCGGGTGGTTGCTGGCTGCTCCCTGTGGGGTGGCAGGTGGCCGGCTTC	1670634	1670733	GGCAGGTGGCCGGCTTCCACCCTGCCCGAGCCGCCGCCTACCTAGCATGCTGGGCTCGCCTCCCAGCAGGGACAGGATGTACTTGTTGAGGAAGAGCGTG	1670556	1670650	1670634	1670728	190
Probe_366	AM_563588_000490	1	1670906	1671217	312	1670906	1671005	AGCCCCAGCTGAGAGGCGACCTGCCTTTCGGCTTCTCTTCGGAGCCAGGAACCAGCTCTTCCAGTGCTGGGGTTTTCACCGAGGACGACATGCTGAAGCC	1671118	1671217	TCCCAGGCAAAGCGTAGAAGCAGACGCTAAAATATTAAGAAAAGGAAACACATCACCCGTTTTGAACATTTAATGTCCTCAAAGGTTTCAACCACCAATT	1670911	1671005	1671118	1671212	190
Probe_367	AM_563588_000494	1	1670910	1671213	304	1670910	1671009	CCAGCTGAGAGGCGACCTGCCTTTCGGCTTCTCTTCGGAGCCAGGAACCAGCTCTTCCAGTGCTGGGGTTTTCACCGAGGACGACATGCTGAAGCCACAG	1671114	1671213	CCTCTCCCAGGCAAAGCGTAGAAGCAGACGCTAAAATATTAAGAAAAGGAAACACATCACCCGTTTTGAACATTTAATGTCCTCAAAGGTTTCAACCACC	1670915	1671009	1671114	1671208	190
Probe_368	AM_303516_000334	1	1688395	1688567	173	1688395	1688494	CCACGAGCCCACCAGCTCATTGTTGGTCACCCAGTCTGGTGCTTGCCATGGCGGCACACACAAACCCAGACACCCGGCAGATCCCCACTCAGTCCCCAGT	1688468	1688567	CCGGCAGATCCCCACTCAGTCCCCAGTTCCAGACAAGCAGCCGTTGCCCAGCACTTGAGGTGGTTCCCATGGTCTCACGGGGCGGTGATGTGGATGGAGG	1688400	1688494	1688468	1688562	190
Probe_369	AM_303516_000337	1	1688404	1688587	184	1688404	1688503	CACCAGCTCATTGTTGGTCACCCAGTCTGGTGCTTGCCATGGCGGCACACACAAACCCAGACACCCGGCAGATCCCCACTCAGTCCCCAGTTCCAGACAA	1688488	1688587	CCCCAGTTCCAGACAAGCAGCCGTTGCCCAGCACTTGAGGTGGTTCCCATGGTCTCACGGGGCGGTGATGTGGATGGAGGCCCCCCCAACTCCATGTGCA	1688409	1688503	1688488	1688582	190
Probe_370	AM_303516_000336	1	1688410	1688640	231	1688410	1688509	CTCATTGTTGGTCACCCAGTCTGGTGCTTGCCATGGCGGCACACACAAACCCAGACACCCGGCAGATCCCCACTCAGTCCCCAGTTCCAGACAAGCAGCC	1688541	1688640	CTCACGGGGCGGTGATGTGGATGGAGGCCCCCCCAACTCCATGTGCACCCCAGGCCCCCTTCCCCCCTGCCCCGCGTGCCTCCATGAGGTGCGTGCAGAG	1688415	1688509	1688541	1688635	190
Probe_371	AM_303516_000340	1	1688535	1688814	280	1688535	1688634	CATGGTCTCACGGGGCGGTGATGTGGATGGAGGCCCCCCCAACTCCATGTGCACCCCAGGCCCCCTTCCCCCCTGCCCCGCGTGCCTCCATGAGGTGCGT	1688715	1688814	ACGTCAGCCGCTGGCTCGCGGGGTCCTGAATGTGCCTTTAGGGGAGGAGAAAAGAGTTCACACCAGCTGCGATCTCCCTCTTGCGGAAAAGGTGTATGAC	1688540	1688634	1688715	1688809	190
Probe_372	AM_303516_000335	1	1689525	1689809	285	1689525	1689624	CAAGGGAGGGCGCAGCGGGGCTGGCCACCGTCGTCAGCGCTCACCGCCTATCCTCAGCCCCAAAGGACAAGTTCTTATACCACCGCGCCAGCCAGCTAGT	1689710	1689809	ACCCCCAGAACCACAACACAGACGCCGATGGCAGCCACAGGGCCACAGACCTTAGCCCATCGCTTGTGACCTTCGGAAGCTGGTCAGCACTCACCCTGTG	1689530	1689624	1689710	1689804	190
Probe_373	AM_303516_000338	1	1689752	1689917	166	1689752	1689851	CCACAGACCTTAGCCCATCGCTTGTGACCTTCGGAAGCTGGTCAGCACTCACCCTGTGCAGGCATTACTGGGAGGCGTGGGGTCACTCATGCCATCCCCT	1689818	1689917	ACTGGGAGGCGTGGGGTCACTCATGCCATCCCCTATGAGCTCAGCACCTGCCGGGTCACACATGTGGCTCGCGAGGTAGCCCCTGCCTGCTGGGAGCCGG	1689757	1689851	1689818	1689912	190
Probe_374	AM_303516_000339	1	1689752	1689917	166	1689752	1689851	CCACAGACCTTAGCCCATCGCTTGTGACCTTCGGAAGCTGGTCAGCACTCACCCTGTGCAGGCATTACTGGGAGGCGTGGGGTCACTCATGCCATCCCCT	1689818	1689917	ACTGGGAGGCGTGGGGTCACTCATGCCATCCCCTATGAGCTCAGCACCTGCCGGGTCACACATGTGGCTCGCGAGGTAGCCCCTGCCTGCTGGGAGCCGG	1689757	1689851	1689818	1689912	190
Probe_375	AM_303516_000341	1	1850546	1850703	158	1850546	1850645	GCCCGGGAGGGGCGTGGTCCGAGCAGGGACCCGCCCCGCGGTGGCCGAACCGAGAGAGAACGCCGCCCGACCCACCTGCGGCAGCGGCAGGAGCGGCAGG	1850604	1850703	AACGCCGCCCGACCCACCTGCGGCAGCGGCAGGAGCGGCAGGAGCGGCAGGAGCGGCAGCAGCAGCCGCAGTCCGCGGGCGGCCAGCGGCCCCCGGGCCA	1850551	1850645	1850604	1850698	190
Probe_376	AM_303516_000342	1	1850549	1850752	204	1850549	1850648	CGGGAGGGGCGTGGTCCGAGCAGGGACCCGCCCCGCGGTGGCCGAACCGAGAGAGAACGCCGCCCGACCCACCTGCGGCAGCGGCAGGAGCGGCAGGAGC	1850653	1850752	GGAGCGGCAGCAGCAGCCGCAGTCCGCGGGCGGCCAGCGGCCCCCGGGCCATGCTCTGAGGAGGTTGGAGCAAAGCCCGGCGGCGCGGCTTTATGGGGCC	1850554	1850648	1850653	1850747	190
Probe_377	AM_303516_000343	1	1919928	1919985	58	1919928	1919985	CAGCGGCCTCAGCCCCAGCTCACCTCATCTTCTCAGTGAAAAGCTCTTGCTCCTCATG	1919928	1919985	CAGCGGCCTCAGCCCCAGCTCACCTCATCTTCTCAGTGAAAAGCTCTTGCTCCTCATG	1919933	1919985	1919928	1919980	106
Probe_378	AM_303516_000344	1	1919934	1920433	500	1919934	1920033	CCTCAGCCCCAGCTCACCTCATCTTCTCAGTGAAAAGCTCTTGCTCCTCATGCATCTTATCCAGGGCGCTCAGGTTCTGCCGCAGGTGAAATGCCTGCGT	1920334	1920433	TGTCCCGGGTCCACGTCATCCTCAGCTTCCTGTAGAAGACATTTGATGTCAAACTCCGGATCCTCTAATTCATCTCTTTCTAGAAATCAAGGCAAGAGTT	1919939	1920033	1920334	1920428	190
Probe_379	AM_303516_000347	1	1950770	1950911	142	1950770	1950869	CGCCGCGCTCGCTCAGCTCCCGCCCGCCTGTGCCGCCTGTGCGGCCGCCGGGAGCCAAGTTTGCGCGGACCCCGTCCCGAGCCCGCCGCGGCCATGGACG	1950812	1950911	GGCCGCCGGGAGCCAAGTTTGCGCGGACCCCGTCCCGAGCCCGCCGCGGCCATGGACGCGCCCGCCCGGCTGCTGGCCCCGCTCCTGCTCCTCTGCGCGC	1950775	1950869	1950812	1950906	190
Probe_380	AM_303516_000350	1	1950786	1950916	131	1950786	1950885	CTCCCGCCCGCCTGTGCCGCCTGTGCGGCCGCCGGGAGCCAAGTTTGCGCGGACCCCGTCCCGAGCCCGCCGCGGCCATGGACGCGCCCGCCCGGCTGCT	1950817	1950916	CCGGGAGCCAAGTTTGCGCGGACCCCGTCCCGAGCCCGCCGCGGCCATGGACGCGCCCGCCCGGCTGCTGGCCCCGCTCCTGCTCCTCTGCGCGCAGCAG	1950791	1950885	1950817	1950911	190
Probe_381	AM_303516_000345	1	1950853	1950979	127	1950853	1950952	CGCCGCGGCCATGGACGCGCCCGCCCGGCTGCTGGCCCCGCTCCTGCTCCTCTGCGCGCAGCAGCTCCGCGGCACCAGGTGAGCGGGCGGGGTCCGCGCG	1950880	1950979	GCTGCTGGCCCCGCTCCTGCTCCTCTGCGCGCAGCAGCTCCGCGGCACCAGGTGAGCGGGCGGGGTCCGCGCGGCGCGGGGTCGGGGGCGGTGGGGGGCC	1950858	1950952	1950880	1950974	190
Probe_382	AM_303516_000349	1	1950862	1951117	256	1950862	1950961	CATGGACGCGCCCGCCCGGCTGCTGGCCCCGCTCCTGCTCCTCTGCGCGCAGCAGCTCCGCGGCACCAGGTGAGCGGGCGGGGTCCGCGCGGCGCGGGGT	1951018	1951117	GCGAGCCCCGGGCCCCGGACCCCAAGTCTGAGAGCCCCGCGTCCTCCCTCCCCGGGGTCTTGCCCCGCGGGCCCCTCGTTGGACTCGCCCGGACGCTGCC	1950867	1950961	1951018	1951112	190
Probe_383	AM_303516_000346	1	1950912	1951070	159	1950912	1951011	AGCAGCTCCGCGGCACCAGGTGAGCGGGCGGGGTCCGCGCGGCGCGGGGTCGGGGGCGGTGGGGGGCCCGCGTCGGCCCGAGATAGCGGCTGGGAGAGCG	1950971	1951070	TGGGGGGCCCGCGTCGGCCCGAGATAGCGGCTGGGAGAGCGGCCGGCGCGAGCCCCGGGCCCCGGACCCCAAGTCTGAGAGCCCCGCGTCCTCCCTCCCC	1950917	1951011	1950971	1951065	190
Probe_384	AM_303516_000348	1	1950920	1951045	126	1950920	1951019	CGCGGCACCAGGTGAGCGGGCGGGGTCCGCGCGGCGCGGGGTCGGGGGCGGTGGGGGGCCCGCGTCGGCCCGAGATAGCGGCTGGGAGAGCGGCCGGCGC	1950946	1951045	CCGCGCGGCGCGGGGTCGGGGGCGGTGGGGGGCCCGCGTCGGCCCGAGATAGCGGCTGGGAGAGCGGCCGGCGCGAGCCCCGGGCCCCGGACCCCAAGTC	1950925	1951019	1950946	1951040	190
Probe_385	AM_303516_000351	1	1982018	1982197	180	1982018	1982117	CATGGCCGGAGCTCCCGGGGCGCAGCGCTGACGGCGGCGGGGGGAGCGCGCCATGCCCAGCAGGACCGGCCCCAAGATGGAAGGGAGCGGCGGCCGCGTC	1982098	1982197	AAGGGAGCGGCGGCCGCGTCCGCCTCAAGGCGCATTACGGGGGGTGAGCGGCGGAGAGGGCGGGGAGCGGCGCGGGTGAGGCAGGGAGGGCGGGGAGGGC	1982023	1982117	1982098	1982192	190
Probe_386	AM_303516_000353	1	1982031	1982198	168	1982031	1982130	CCCGGGGCGCAGCGCTGACGGCGGCGGGGGGAGCGCGCCATGCCCAGCAGGACCGGCCCCAAGATGGAAGGGAGCGGCGGCCGCGTCCGCCTCAAGGCGC	1982099	1982198	AGGGAGCGGCGGCCGCGTCCGCCTCAAGGCGCATTACGGGGGGTGAGCGGCGGAGAGGGCGGGGAGCGGCGCGGGTGAGGCAGGGAGGGCGGGGAGGGCT	1982036	1982130	1982099	1982193	190
Probe_387	AM_303516_000352	1	1982111	1982258	148	1982111	1982210	CCGCGTCCGCCTCAAGGCGCATTACGGGGGGTGAGCGGCGGAGAGGGCGGGGAGCGGCGCGGGTGAGGCAGGGAGGGCGGGGAGGGCTCAGCCGTCGGGG	1982159	1982258	GGGGAGCGGCGCGGGTGAGGCAGGGAGGGCGGGGAGGGCTCAGCCGTCGGGGCTCCTGCGCGAGAGGGAGAGAGGGAAGGGGCGGCGAGGTCGCTGCGGG	1982116	1982210	1982159	1982253	190
Probe_388	AM_303516_000358	1	2116738	2116976	239	2116738	2116837	CATTTTCCACGGAAACAGAACTCGATGCACTGACCTGCTCCGCCAGGAAAGTGAGCGTGTAGCGTCCTGAGGAATAAAATGTTCCGATGATGTGGAAGCT	2116877	2116976	ATCTCAGACGCAACCCACACGTAGGGGGGCAGCTTAGGAGCCAGCGGGACACAGGTGGGGGCGGGAGTTGAAGTACCTGTGGGGACACACCGCAATCAAG	2116743	2116837	2116877	2116971	190
Probe_389	AM_303516_000359	1	2116738	2116976	239	2116738	2116837	CATTTTCCACGGAAACAGAACTCGATGCACTGACCTGCTCCGCCAGGAAAGTGAGCGTGTAGCGTCCTGAGGAATAAAATGTTCCGATGATGTGGAAGCT	2116877	2116976	ATCTCAGACGCAACCCACACGTAGGGGGGCAGCTTAGGAGCCAGCGGGACACAGGTGGGGGCGGGAGTTGAAGTACCTGTGGGGACACACCGCAATCAAG	2116743	2116837	2116877	2116971	190
Probe_390	AM_303516_000354	1	2116765	2117020	256	2116765	2116864	CACTGACCTGCTCCGCCAGGAAAGTGAGCGTGTAGCGTCCTGAGGAATAAAATGTTCCGATGATGTGGAAGCTCCTCTGATGCCTTTTTTCCGTGAGTGG	2116921	2117020	CGGGACACAGGTGGGGGCGGGAGTTGAAGTACCTGTGGGGACACACCGCAATCAAGAATTGTTTCCTAAAAACCCCGGTAAGTTCCTGTTGTTCTTCCTG	2116770	2116864	2116921	2117015	190
Probe_391	AM_303516_000356	1	2116849	2117245	397	2116849	2116948	TTTTTTCCGTGAGTGGCGCCTGCCCCACATCTCAGACGCAACCCACACGTAGGGGGGCAGCTTAGGAGCCAGCGGGACACAGGTGGGGGCGGGAGTTGAA	2117146	2117245	CAAAGCACAGTAGACCAAAAAAGAGAAAAAACTGAACACTAAATCTGCACAAATCATTTCTGACCACACTAAGCAGTGCCTGCACGATGCCTCGTGCGAC	2116854	2116948	2117146	2117240	190
Probe_392	AM_303516_000357	1	2116909	2117078	170	2116909	2117008	CTTAGGAGCCAGCGGGACACAGGTGGGGGCGGGAGTTGAAGTACCTGTGGGGACACACCGCAATCAAGAATTGTTTCCTAAAAACCCCGGTAAGTTCCTG	2116979	2117078	TTGTTTCCTAAAAACCCCGGTAAGTTCCTGTTGTTCTTCCTGCAGAGTGTGTCCCAGCCGCTGTGGTCTAGGGTGAAGTGACACCTTAAGCAGATGGCAG	2116914	2117008	2116979	2117073	190
Probe_393	AM_303516_000355	1	2116910	2117214	305	2116910	2117009	TTAGGAGCCAGCGGGACACAGGTGGGGGCGGGAGTTGAAGTACCTGTGGGGACACACCGCAATCAAGAATTGTTTCCTAAAAACCCCGGTAAGTTCCTGT	2117115	2117214	TGGATCATAGAGATTCTAAAACGTGGCCCACCAAAGCACAGTAGACCAAAAAAGAGAAAAAACTGAACACTAAATCTGCACAAATCATTTCTGACCACAC	2116915	2117009	2117115	2117209	190
Probe_394	AM_303516_000360	1	2125890	2126193	304	2125890	2125989	GCGATGATGGGAGAGGCGCGGGAGGGCCTGGGGCGGCGCGGGGGAAGCTCGGCGTGGGGTGGGGGCTCAAGGCGGGCGCTGAATGGCGGCGCGGGGTGGG	2126094	2126193	CCGGCCGCGCCCCCGCCCGGCTCCCGGCCTCACCCGCCCGCCGGGCGCGGCCTCCGGCGGCTCAACCCCAGCCGCGGCCTCCGCGCCGCCTCCATCCAAG	2125895	2125989	2126094	2126188	190
Probe_395	AM_303516_000362	1	2126028	2126321	294	2126028	2126127	CTCCCCAGGGGGAGAATAGAGCGGGAGGCCCGCGGGGGCGCCGGGAAGCACGTGGGAGCGGGAAAACCGGCCGCGCCCCCGCCCGGCTCCCGGCCTCACC	2126222	2126321	CCCGCCCCCGCCCCTCCAGGCCCCGCCCCCGCCCCGGCCCCGCCTCCAGACCTCTGCAGCGAGGCCGCCCCCCTCCGAGACAGTCGGAACCCCAGGGGCC	2126033	2126127	2126222	2126316	190
Probe_396	AM_303516_000364	1	2126058	2126165	108	2126058	2126157	CGCGGGGGCGCCGGGAAGCACGTGGGAGCGGGAAAACCGGCCGCGCCCCCGCCCGGCTCCCGGCCTCACCCGCCCGCCGGGCGCGGCCTCCGGCGGCTCA	2126066	2126165	CGCCGGGAAGCACGTGGGAGCGGGAAAACCGGCCGCGCCCCCGCCCGGCTCCCGGCCTCACCCGCCCGCCGGGCGCGGCCTCCGGCGGCTCAACCCCAGC	2126063	2126157	2126066	2126160	190
Probe_397	AM_303516_000363	1	2126166	2126344	179	2126166	2126265	CGCGGCCTCCGCGCCGCCTCCATCCAAGCCCGCGCCGGGCGGAAGTGAGCGCAAGCCCCGCCCCCGCCCCTCCAGGCCCCGCCCCCGCCCCGGCCCCGCC	2126245	2126344	CGCCCCCGCCCCGGCCCCGCCTCCAGACCTCTGCAGCGAGGCCGCCCCCCTCCGAGACAGTCGGAACCCCAGGGGCCCTGATCCCAGCCTGTAGGGAAAC	2126171	2126265	2126245	2126339	190
Probe_398	AM_303516_000361	1	2126171	2126241	71	2126171	2126241	CCTCCGCGCCGCCTCCATCCAAGCCCGCGCCGGGCGGAAGTGAGCGCAAGCCCCGCCCCCGCCCCTCCAGG	2126171	2126241	CCTCCGCGCCGCCTCCATCCAAGCCCGCGCCGGGCGGAAGTGAGCGCAAGCCCCGCCCCCGCCCCTCCAGG	2126176	2126241	2126171	2126236	132
Probe_399	AM_303516_000366	1	2160162	2160287	126	2160162	2160261	CGGGCGCGCGGGAGCGGGAGCGGCCGGGGGAGCCGGAGCGCACCATGGAGGCGGCGGCAGGCGGCCGCGGCTGTTTCCAGCCGCACCCGGGGCTGCAGAA	2160188	2160287	GGGGAGCCGGAGCGCACCATGGAGGCGGCGGCAGGCGGCCGCGGCTGTTTCCAGCCGCACCCGGGGCTGCAGAAGACGCTGGAGCAGTTCCACCTGAGCT	2160167	2160261	2160188	2160282	190
Probe_400	AM_303516_000368	1	2160203	2160331	129	2160203	2160302	ACCATGGAGGCGGCGGCAGGCGGCCGCGGCTGTTTCCAGCCGCACCCGGGGCTGCAGAAGACGCTGGAGCAGTTCCACCTGAGCTCCATGAGCTCGCTGG	2160232	2160331	CTGTTTCCAGCCGCACCCGGGGCTGCAGAAGACGCTGGAGCAGTTCCACCTGAGCTCCATGAGCTCGCTGGGCGGCCCGGCCGCTTTCTCGGCGCGCTGG	2160208	2160302	2160232	2160326	190
Probe_401	AM_303516_000370	1	2160255	2160514	260	2160255	2160354	TGCAGAAGACGCTGGAGCAGTTCCACCTGAGCTCCATGAGCTCGCTGGGCGGCCCGGCCGCTTTCTCGGCGCGCTGGGCGCAGGAGGCCTACAAGAAGGA	2160415	2160514	GCCGCCCGTGCTGCACCTGCCCGCCATCCAGCCGCCGCCGCCCGTGCTGCCCGGGCCCTTCTTCATGCCGTCCGACCGCTCCACCGAGCGCTGCGAGACC	2160260	2160354	2160415	2160509	190
Probe_402	AM_303516_000367	1	2160257	2160360	104	2160257	2160356	CAGAAGACGCTGGAGCAGTTCCACCTGAGCTCCATGAGCTCGCTGGGCGGCCCGGCCGCTTTCTCGGCGCGCTGGGCGCAGGAGGCCTACAAGAAGGAGA	2160261	2160360	AGACGCTGGAGCAGTTCCACCTGAGCTCCATGAGCTCGCTGGGCGGCCCGGCCGCTTTCTCGGCGCGCTGGGCGCAGGAGGCCTACAAGAAGGAGAGCGC	2160262	2160356	2160261	2160355	190
Probe_403	AM_303516_000369	1	2160295	2160640	346	2160295	2160394	CTCGCTGGGCGGCCCGGCCGCTTTCTCGGCGCGCTGGGCGCAGGAGGCCTACAAGAAGGAGAGCGCCAAGGAGGCGGGCGCGGCCGCGGTGCCGGCGCCG	2160541	2160640	CTTCGTGGTGGGAGGCGAGAAGCGCCTGTGTCTGCCGCAGATTCTCAACTCGGTGCTGCGCGACTTCTCGCTGCAGCAGATCAACGCGGTGTGCGACGAG	2160300	2160394	2160541	2160635	190
Probe_404	AM_303516_000365	1	2160297	2160399	103	2160297	2160396	CGCTGGGCGGCCCGGCCGCTTTCTCGGCGCGCTGGGCGCAGGAGGCCTACAAGAAGGAGAGCGCCAAGGAGGCGGGCGCGGCCGCGGTGCCGGCGCCGGT	2160300	2160399	TGGGCGGCCCGGCCGCTTTCTCGGCGCGCTGGGCGCAGGAGGCCTACAAGAAGGAGAGCGCCAAGGAGGCGGGCGCGGCCGCGGTGCCGGCGCCGGTGCC	2160302	2160396	2160300	2160394	190
Probe_405	AM_303516_000376	1	2267578	2267933	356	2267578	2267677	TGAGAGGCCCCGCACCCCTCCTGCCTCTCTGCTTCTGCATGCCCACAGCCTGGTCCGCCCGGCGGGTCTGGGAGTTGTGGTGATCGAAGCAGATGGACCG	2267834	2267933	TCCTCCTGGCCCAGCTGATGAGGAGGCCACAGCTGACCCTCCGAACACCTGCAGGTGGGGTGGGCTCATCCTACCTGCTGCCTCCAGGAGGCTCCTGTGC	2267583	2267677	2267834	2267928	190
Probe_406	AM_303516_000377	1	2267578	2267933	356	2267578	2267677	TGAGAGGCCCCGCACCCCTCCTGCCTCTCTGCTTCTGCATGCCCACAGCCTGGTCCGCCCGGCGGGTCTGGGAGTTGTGGTGATCGAAGCAGATGGACCG	2267834	2267933	TCCTCCTGGCCCAGCTGATGAGGAGGCCACAGCTGACCCTCCGAACACCTGCAGGTGGGGTGGGCTCATCCTACCTGCTGCCTCCAGGAGGCTCCTGTGC	2267583	2267677	2267834	2267928	190
Probe_407	AM_303516_000375	1	2267860	2267961	102	2267860	2267959	CCACAGCTGACCCTCCGAACACCTGCAGGTGGGGTGGGCTCATCCTACCTGCTGCCTCCAGGAGGCTCCTGTGCCGTGGGTGGTGTCCCCCTGGGGTGCA	2267862	2267961	ACAGCTGACCCTCCGAACACCTGCAGGTGGGGTGGGCTCATCCTACCTGCTGCCTCCAGGAGGCTCCTGTGCCGTGGGTGGTGTCCCCCTGGGGTGCAGG	2267865	2267959	2267862	2267956	190
Probe_408	AM_303516_000373	1	2267866	2268045	180	2267866	2267965	CTGACCCTCCGAACACCTGCAGGTGGGGTGGGCTCATCCTACCTGCTGCCTCCAGGAGGCTCCTGTGCCGTGGGTGGTGTCCCCCTGGGGTGCAGGCCGC	2267946	2268045	CCCCCTGGGGTGCAGGCCGCCTCTGGATCTGCCGCCTGCCTTCTAGAAAGATTGGGCAGGAGGAGGGGAGAAGGAAAGGCTCAGAAGGTGGGCCTAGGAG	2267871	2267965	2267946	2268040	190
Probe_409	AM_303516_000374	1	2267866	2268045	180	2267866	2267965	CTGACCCTCCGAACACCTGCAGGTGGGGTGGGCTCATCCTACCTGCTGCCTCCAGGAGGCTCCTGTGCCGTGGGTGGTGTCCCCCTGGGGTGCAGGCCGC	2267946	2268045	CCCCCTGGGGTGCAGGCCGCCTCTGGATCTGCCGCCTGCCTTCTAGAAAGATTGGGCAGGAGGAGGGGAGAAGGAAAGGCTCAGAAGGTGGGCCTAGGAG	2267871	2267965	2267946	2268040	190
Probe_410	AM_303516_000371	1	2267900	2268047	148	2267900	2267999	CATCCTACCTGCTGCCTCCAGGAGGCTCCTGTGCCGTGGGTGGTGTCCCCCTGGGGTGCAGGCCGCCTCTGGATCTGCCGCCTGCCTTCTAGAAAGATTG	2267948	2268047	CCCTGGGGTGCAGGCCGCCTCTGGATCTGCCGCCTGCCTTCTAGAAAGATTGGGCAGGAGGAGGGGAGAAGGAAAGGCTCAGAAGGTGGGCCTAGGAGCT	2267905	2267999	2267948	2268042	190
Probe_411	AM_303516_000372	1	2267900	2268047	148	2267900	2267999	CATCCTACCTGCTGCCTCCAGGAGGCTCCTGTGCCGTGGGTGGTGTCCCCCTGGGGTGCAGGCCGCCTCTGGATCTGCCGCCTGCCTTCTAGAAAGATTG	2267948	2268047	CCCTGGGGTGCAGGCCGCCTCTGGATCTGCCGCCTGCCTTCTAGAAAGATTGGGCAGGAGGAGGGGAGAAGGAAAGGCTCAGAAGGTGGGCCTAGGAGCT	2267905	2267999	2267948	2268042	190
Probe_412	AM_303516_000381	1	2316192	2316563	372	2316192	2316291	TGAGTATACACAAGGCACACATATGAATACACTCCTGTTTTTCTCTTTTCCCAACAGGGAACTGTGAGGGGAGAGAGAAACTTATCTTCCCACACGGGAT	2316464	2316563	GCCGGTCCCGGACCCAGTCGCCGTCGTACTTGTCACCGTTCCTGGGGGACACACGCACGGAGTCCACTCTCAACAGGGGGAGCCGGGTGGTGGCAGTGAC	2316197	2316291	2316464	2316558	190
Probe_413	AM_303516_000382	1	2316255	2316500	246	2316255	2316354	GTGAGGGGAGAGAGAAACTTATCTTCCCACACGGGATCAGGGAATCGCAGGGCCTGGCACATGGAGAAGCTGCCAGGGTGAGGCTCCCCATACACCCCAC	2316401	2316500	GCGCGCCCCCGGGTACCTTGTAGGTGGAGCCGTCGGCGCAGCGCAGCACCCCGTGTCCCTGACGCCGGTCCCGGACCCAGTCGCCGTCGTACTTGTCACC	2316260	2316354	2316401	2316495	190
Probe_414	AM_303516_000383	1	2316324	2316643	320	2316324	2316423	CTGCCAGGGTGAGGCTCCCCATACACCCCACGCGCCCTGCCCACCACGAGGCCTGTACCCTCTGGGCAGCAGGTGCCGCGCGCCCCCGGGTACCTTGTAG	2316544	2316643	AGCCGGGTGGTGGCAGTGACTCAGACCGGCTCCTCCCACCGGGCTCCGCAGGCACTGCGGGACCGAGGCAAAAATAGGCCCGAGCAGATGGCCCCAAGAG	2316329	2316423	2316544	2316638	190
Probe_415	AM_303516_000380	1	2316375	2316621	247	2316375	2316474	CCTGTACCCTCTGGGCAGCAGGTGCCGCGCGCCCCCGGGTACCTTGTAGGTGGAGCCGTCGGCGCAGCGCAGCACCCCGTGTCCCTGACGCCGGTCCCGG	2316522	2316621	GGAGTCCACTCTCAACAGGGGGAGCCGGGTGGTGGCAGTGACTCAGACCGGCTCCTCCCACCGGGCTCCGCAGGCACTGCGGGACCGAGGCAAAAATAGG	2316380	2316474	2316522	2316616	190
Probe_416	AM_303516_000378	1	2316393	2316585	193	2316393	2316492	CAGGTGCCGCGCGCCCCCGGGTACCTTGTAGGTGGAGCCGTCGGCGCAGCGCAGCACCCCGTGTCCCTGACGCCGGTCCCGGACCCAGTCGCCGTCGTAC	2316486	2316585	GTCGTACTTGTCACCGTTCCTGGGGGACACACGCACGGAGTCCACTCTCAACAGGGGGAGCCGGGTGGTGGCAGTGACTCAGACCGGCTCCTCCCACCGG	2316398	2316492	2316486	2316580	190
Probe_417	AM_303516_000379	1	2316393	2316585	193	2316393	2316492	CAGGTGCCGCGCGCCCCCGGGTACCTTGTAGGTGGAGCCGTCGGCGCAGCGCAGCACCCCGTGTCCCTGACGCCGGTCCCGGACCCAGTCGCCGTCGTAC	2316486	2316585	GTCGTACTTGTCACCGTTCCTGGGGGACACACGCACGGAGTCCACTCTCAACAGGGGGAGCCGGGTGGTGGCAGTGACTCAGACCGGCTCCTCCCACCGG	2316398	2316492	2316486	2316580	190
Probe_418	AM_303516_000386	1	2343610	2343878	269	2343610	2343709	GTGTCTGCGGCCTGTGCCTCTGGGGCCACCTGGCCAGGGAGGGCAGGAGGTGCCCCGCACATCCCTGAATGGCCGCAGGGCAGGCGAAGGAGACTGCCGG	2343779	2343878	CAACACCCCCTGGGCCGCTCGCGAGGACGTCCGGCCGCGCCCGGCCCTCACCCGCCAGGCTGTGCAGGGCGCCGCCCGCCGCGCTCCGCAGCCCACCGCG	2343615	2343709	2343779	2343873	190
Probe_419	AM_303516_000387	1	2343823	2343931	109	2343823	2343922	CCCTCACCCGCCAGGCTGTGCAGGGCGCCGCCCGCCGCGCTCCGCAGCCCACCGCGGTAGTACTCGTCCTTCTGCGCCGCGCGGATCACCTCCGGGGGGC	2343832	2343931	GCCAGGCTGTGCAGGGCGCCGCCCGCCGCGCTCCGCAGCCCACCGCGGTAGTACTCGTCCTTCTGCGCCGCGCGGATCACCTCCGGGGGGCTGGCGGCGG	2343828	2343922	2343832	2343926	190
Probe_420	AM_303516_000385	1	2343843	2343942	100	2343843	2343942	CAGGGCGCCGCCCGCCGCGCTCCGCAGCCCACCGCGGTAGTACTCGTCCTTCTGCGCCGCGCGGATCACCTCCGGGGGGCTGGCGGCGGCCGGGGCCATG	2343843	2343942	CAGGGCGCCGCCCGCCGCGCTCCGCAGCCCACCGCGGTAGTACTCGTCCTTCTGCGCCGCGCGGATCACCTCCGGGGGGCTGGCGGCGGCCGGGGCCATG	2343848	2343942	2343843	2343937	190
Probe_421	AM_303516_000388	1	2343879	2343942	64	2343879	2343942	GTAGTACTCGTCCTTCTGCGCCGCGCGGATCACCTCCGGGGGGCTGGCGGCGGCCGGGGCCATG	2343879	2343942	GTAGTACTCGTCCTTCTGCGCCGCGCGGATCACCTCCGGGGGGCTGGCGGCGGCCGGGGCCATG	2343884	2343942	2343879	2343937	118
Probe_422	AM_303516_000384	1	2343921	2344053	133	2343921	2344020	GCTGGCGGCGGCCGGGGCCATGGCCGCGGGTTCGGGTGGTCCCGAGCAGCCACGCCGGCCACGCCCACGCCCAGACGGGCGAGAACTGATGACGGCACGA	2343954	2344053	GGGTGGTCCCGAGCAGCCACGCCGGCCACGCCCACGCCCAGACGGGCGAGAACTGATGACGGCACGACGTGGCTCTGCGTGCGGCGCAGACCTCTGCGTC	2343926	2344020	2343954	2344048	190
Probe_423	AM_303516_000391	1	2407777	2408041	265	2407777	2407876	GTGGCCCTGGAGGGTGGATAGGCTGGCCTGGGGGCCATCAGGACAGCAGGTGACGGTCAGGCCAATGCCAGCCGGGCCTGGGCACAGCCCTGTGGGGGCT	2407942	2408041	CAGCGCTGCCACTGCCTGACCTCCGCTGCCCGAAGGCCGGTGGGCCTCTGTGGCCTCCGTGAAGCAGGCCCGGCTGTCGTCAGGCCATGTCTGGTCCATG	2407782	2407876	2407942	2408036	190
Probe_424	AM_303516_000392	1	2407777	2408041	265	2407777	2407876	GTGGCCCTGGAGGGTGGATAGGCTGGCCTGGGGGCCATCAGGACAGCAGGTGACGGTCAGGCCAATGCCAGCCGGGCCTGGGCACAGCCCTGTGGGGGCT	2407942	2408041	CAGCGCTGCCACTGCCTGACCTCCGCTGCCCGAAGGCCGGTGGGCCTCTGTGGCCTCCGTGAAGCAGGCCCGGCTGTCGTCAGGCCATGTCTGGTCCATG	2407782	2407876	2407942	2408036	190
Probe_425	AM_303516_000390	1	2407831	2408071	241	2407831	2407930	GGTCAGGCCAATGCCAGCCGGGCCTGGGCACAGCCCTGTGGGGGCTTCGGAGGGCCCTGAGGAGGAGGAGGAAGAGGCAGAGGAGAGAAGGCCCCACGGA	2407972	2408071	CGAAGGCCGGTGGGCCTCTGTGGCCTCCGTGAAGCAGGCCCGGCTGTCGTCAGGCCATGTCTGGTCCATGGCCCTCCCCCGACAGCCGGACCAAGGGAAC	2407836	2407930	2407972	2408066	190
Probe_426	AM_303516_000389	1	2407929	2408041	113	2407929	2408028	GAGGTCCTGTCGCCAGCGCTGCCACTGCCTGACCTCCGCTGCCCGAAGGCCGGTGGGCCTCTGTGGCCTCCGTGAAGCAGGCCCGGCTGTCGTCAGGCCA	2407942	2408041	CAGCGCTGCCACTGCCTGACCTCCGCTGCCCGAAGGCCGGTGGGCCTCTGTGGCCTCCGTGAAGCAGGCCCGGCTGTCGTCAGGCCATGTCTGGTCCATG	2407934	2408028	2407942	2408036	190
Probe_427	AM_303516_000397	1	2429774	2430002	229	2429774	2429873	AGGTGATCCATACTGGGCCAGGTGCACCCCGAGGTGCCCCCCTGGACCACTGCCTCCCTCCCTCCCCCTGGCACCGGCTCCAGTCTCCTATGTGGGGGCT	2429903	2430002	AGCAAGCAGGGGGCTTGCTGAGGGCTGGGCCACTGACCACCTCCCCGGCATCCCCTCAGGCGTGTTCAACCCCAACTCGGAGGACCCCCTGCCCGGGCAG	2429779	2429873	2429903	2429997	190
Probe_428	AM_303516_000399	1	2429808	2430018	211	2429808	2429907	TGCCCCCCTGGACCACTGCCTCCCTCCCTCCCCCTGGCACCGGCTCCAGTCTCCTATGTGGGGGCTGGGGAGGGGGCTGTTGGCAGCCATGCCCCAGCAA	2429919	2430018	GCTGAGGGCTGGGCCACTGACCACCTCCCCGGCATCCCCTCAGGCGTGTTCAACCCCAACTCGGAGGACCCCCTGCCCGGGCAGCTCAAGAAGCAGCTGG	2429813	2429907	2429919	2430013	190
Probe_429	AM_303516_000393	1	2429932	2430037	106	2429932	2430031	CCACTGACCACCTCCCCGGCATCCCCTCAGGCGTGTTCAACCCCAACTCGGAGGACCCCCTGCCCGGGCAGCTCAAGAAGCAGCTGGTGCTCCGGATCAT	2429938	2430037	ACCACCTCCCCGGCATCCCCTCAGGCGTGTTCAACCCCAACTCGGAGGACCCCCTGCCCGGGCAGCTCAAGAAGCAGCTGGTGCTCCGGATCATCAGTGG	2429937	2430031	2429938	2430032	190
Probe_430	AM_303516_000400	1	2429961	2430081	121	2429961	2430060	GGCGTGTTCAACCCCAACTCGGAGGACCCCCTGCCCGGGCAGCTCAAGAAGCAGCTGGTGCTCCGGATCATCAGTGGCCAGCAGCTTCCCAAGCCGCGCG	2429982	2430081	GAGGACCCCCTGCCCGGGCAGCTCAAGAAGCAGCTGGTGCTCCGGATCATCAGTGGCCAGCAGCTTCCCAAGCCGCGCGACTCCATGCTGGGGGACCGTG	2429966	2430060	2429982	2430076	190
Probe_431	AM_303516_000394	1	2429975	2430076	102	2429975	2430074	CAACTCGGAGGACCCCCTGCCCGGGCAGCTCAAGAAGCAGCTGGTGCTCCGGATCATCAGTGGCCAGCAGCTTCCCAAGCCGCGCGACTCCATGCTGGGG	2429977	2430076	ACTCGGAGGACCCCCTGCCCGGGCAGCTCAAGAAGCAGCTGGTGCTCCGGATCATCAGTGGCCAGCAGCTTCCCAAGCCGCGCGACTCCATGCTGGGGGA	2429980	2430074	2429977	2430071	190
Probe_432	AM_303516_000398	1	2430019	2430149	131	2430019	2430118	TGCTCCGGATCATCAGTGGCCAGCAGCTTCCCAAGCCGCGCGACTCCATGCTGGGGGACCGTGGGGAGGTGGGGGCCAGCCCCACACAGGCGGGAGGGGT	2430050	2430149	CAAGCCGCGCGACTCCATGCTGGGGGACCGTGGGGAGGTGGGGGCCAGCCCCACACAGGCGGGAGGGGTGGGAGTTGGGGGCGGGCCGGGCATCGCGATG	2430024	2430118	2430050	2430144	190
Probe_433	AM_303516_000396	1	2430045	2430144	100	2430045	2430144	CTTCCCAAGCCGCGCGACTCCATGCTGGGGGACCGTGGGGAGGTGGGGGCCAGCCCCACACAGGCGGGAGGGGTGGGAGTTGGGGGCGGGCCGGGCATCG	2430045	2430144	CTTCCCAAGCCGCGCGACTCCATGCTGGGGGACCGTGGGGAGGTGGGGGCCAGCCCCACACAGGCGGGAGGGGTGGGAGTTGGGGGCGGGCCGGGCATCG	2430050	2430144	2430045	2430139	190
Probe_434	AM_303516_000395	1	2430078	2430234	157	2430078	2430177	CGTGGGGAGGTGGGGGCCAGCCCCACACAGGCGGGAGGGGTGGGAGTTGGGGGCGGGCCGGGCATCGCGATGGGCCCTGATGCCACCCCCACTCCTGTGT	2430135	2430234	CCGGGCATCGCGATGGGCCCTGATGCCACCCCCACTCCTGTGTCCCAGATCATCGACCCCTTTGTGGAGGTGGAGATCATTGGGCTCCCTGTGGACTGCA	2430083	2430177	2430135	2430229	190
Probe_435	AM_303516_000402	1	2436493	2436653	161	2436493	2436592	GGGCCTGGGCCGGCAGGGACCCCCAGAAGAGGAGCGGGGCACCCCCGAGGGCGCCTGCTCCGTGGGCCACGAGGGCAGTGTGGATGCACCAGCACCCTCC	2436554	2436653	GTGGGCCACGAGGGCAGTGTGGATGCACCAGCACCCTCCAAGGGAGCCCTCGGGCCAGCATCCGCGGCTGCTGAAAACCTGGTCCTGCTCCGCCTCTGAC	2436498	2436592	2436554	2436648	190
Probe_436	AM_303516_000401	1	2436598	2436836	239	2436598	2436697	AGCCCTCGGGCCAGCATCCGCGGCTGCTGAAAACCTGGTCCTGCTCCGCCTCTGACCGTCAGTGGTGGGAACCTGGGCGGCTCTGGAGGCCCAGGGCAGG	2436737	2436836	CCCCCAAAACTGTGTCCCCCTGGCTGCCCTGTGTCCCCTCCACCCCTGCCTCCCTCCTGCCCCTGCTCCCGGGGAGGAAAGGCTAAAGCTGCTGGCCCGG	2436603	2436697	2436737	2436831	190
Probe_437	AM_303516_000405	1	2440277	2440519	243	2440277	2440376	TGCAGCGCCTCACTCGGCTGGGACCTCGTACTTGAAGATGACGCTGAAGAGCCGGCCGCCCAGCCGCTCGGCCAGCCACGCGTTCTTGATGACGGCCAGC	2440420	2440519	CAGCACGGCCCATGCCCTCGATGACCACCAGATCCGCGCCACGCTCCCGCACCAGTGCGGCCAGCCCCTTATCCAGGCGGCTTTGGGGAGGAAGAGGACG	2440282	2440376	2440420	2440514	190
Probe_438	AM_303516_000403	1	2440376	2440645	270	2440376	2440475	CTTGAGGCTCTCGCAGCGCAGGGCTGCGTGGTAGTTTGTGTGGACAGCACGGCCCATGCCCTCGATGACCACCAGATCCGCGCCACGCTCCCGCACCAGT	2440546	2440645	CCCCACTTCCCATACAGTGCGGCGACCAACGTGAAGGCTGAAACCCCTACCGCTCAATTCCCTGATGTGGAGGCCTCCAAACCCAGCCTCCGCCTGGTAG	2440381	2440475	2440546	2440640	190
Probe_439	AM_303516_000404	1	2440480	2440618	139	2440480	2440579	CCAGCCCCTTATCCAGGCGGCTTTGGGGAGGAAGAGGACGGTGAGACTGGGCAAGCAGACCCCAGACCCCACTTCCCATACAGTGCGGCGACCAACGTGA	2440519	2440618	GGTGAGACTGGGCAAGCAGACCCCAGACCCCACTTCCCATACAGTGCGGCGACCAACGTGAAGGCTGAAACCCCTACCGCTCAATTCCCTGATGTGGAGG	2440485	2440579	2440519	2440613	190
Probe_440	AM_303516_000406	1	2460731	2460967	237	2460731	2460830	CACACACATTCTCTGAGAATGGGGCTCCTGCGGGCCGGCCAGCTTGGGGCCAGAGCCTTCCGGAGAAGGGCGCGTCCAAGCCCGGGGCGGACGACGGCGG	2460868	2460967	CCTCTGGTCGTCGGGCCGCGCGCCCGCAGGTCCCGCCGGGTCACCAGGGCCGCCAGAGGCCGCAGGCGGGCTGGTGCGCGGCGGCGGCGGCGGCGGTGGC	2460736	2460830	2460868	2460962	190
Probe_441	AM_303516_000409	1	2460757	2461014	258	2460757	2460856	CCTGCGGGCCGGCCAGCTTGGGGCCAGAGCCTTCCGGAGAAGGGCGCGTCCAAGCCCGGGGCGGACGACGGCGGGAAGGCGCTTCCCTACAGGCGAGAGG	2460915	2461014	GGCCGCCAGAGGCCGCAGGCGGGCTGGTGCGCGGCGGCGGCGGCGGCGGTGGCCTTGGCGGAGAGCGCGGGCGGGGGCGCGGCGCCCGGCGCCTTGGGCT	2460762	2460856	2460915	2461009	190
Probe_442	AM_303516_000407	1	2460844	2461118	275	2460844	2460943	TACAGGCGAGAGGAGCAGGCTCGCCCTCTGGTCGTCGGGCCGCGCGCCCGCAGGTCCCGCCGGGTCACCAGGGCCGCCAGAGGCCGCAGGCGGGCTGGTG	2461019	2461118	GGCGGGCGCGGCGGGCGCGGCCGGGGGCCGCTGGAAGTGGTACAGCAGCTTCATCTGCGTGTCGCTGGCGGCGTGGAGCGTCAGGAACTGCACGGCCTCC	2460849	2460943	2461019	2461113	190
Probe_443	AM_303516_000408	1	2460917	2461124	208	2460917	2461016	CCGCCAGAGGCCGCAGGCGGGCTGGTGCGCGGCGGCGGCGGCGGCGGTGGCCTTGGCGGAGAGCGCGGGCGGGGGCGCGGCGCCCGGCGCCTTGGGCTCC	2461025	2461124	CGCGGCGGGCGCGGCCGGGGGCCGCTGGAAGTGGTACAGCAGCTTCATCTGCGTGTCGCTGGCGGCGTGGAGCGTCAGGAACTGCACGGCCTCCTGCAGG	2460922	2461016	2461025	2461119	190
Probe_444	AM_303516_000416	1	2517943	2518333	391	2517943	2518042	GTCCCGCAAGGCCCGGATTGAGGAGGCGGGAGGGACCGAAGCAGGCGGACCCAGGATTTGGCGCCGCGATCTCGAGGCTTGGCCTGGAGTAGGAGGGGAA	2518234	2518333	TATGAGCCGGGAGCGGGGATCCAGGAGCGAGGAGCCGGGAGCGGGGAACAGGGAGTCGGGGAGCCGGGAACCAGGGCTGGCAGCGGCCGCCATGAGCACG	2517948	2518042	2518234	2518328	190
Probe_445	AM_303516_000415	1	2518134	2518295	162	2518134	2518233	GGGCGGGCCCGGGGCGGAGACGAGCCCGAAGGGGCGGGGCCTCGGCGGCAGCAAGAAAGGCGGGACCGGGGCATCTCGGGGCGGGGCTTGGGGCTGGATC	2518196	2518295	GGACCGGGGCATCTCGGGGCGGGGCTTGGGGCTGGATCTATGAGCCGGGAGCGGGGATCCAGGAGCGAGGAGCCGGGAGCGGGGAACAGGGAGTCGGGGA	2518139	2518233	2518196	2518290	190
Probe_446	AM_303516_000414	1	2518160	2518331	172	2518160	2518259	CGAAGGGGCGGGGCCTCGGCGGCAGCAAGAAAGGCGGGACCGGGGCATCTCGGGGCGGGGCTTGGGGCTGGATCTATGAGCCGGGAGCGGGGATCCAGGA	2518232	2518331	TCTATGAGCCGGGAGCGGGGATCCAGGAGCGAGGAGCCGGGAGCGGGGAACAGGGAGTCGGGGAGCCGGGAACCAGGGCTGGCAGCGGCCGCCATGAGCA	2518165	2518259	2518232	2518326	190
Probe_447	AM_303516_000411	1	2518173	2518319	147	2518173	2518272	CCTCGGCGGCAGCAAGAAAGGCGGGACCGGGGCATCTCGGGGCGGGGCTTGGGGCTGGATCTATGAGCCGGGAGCGGGGATCCAGGAGCGAGGAGCCGGG	2518220	2518319	CTTGGGGCTGGATCTATGAGCCGGGAGCGGGGATCCAGGAGCGAGGAGCCGGGAGCGGGGAACAGGGAGTCGGGGAGCCGGGAACCAGGGCTGGCAGCGG	2518178	2518272	2518220	2518314	190
Probe_448	AM_303516_000412	1	2518173	2518319	147	2518173	2518272	CCTCGGCGGCAGCAAGAAAGGCGGGACCGGGGCATCTCGGGGCGGGGCTTGGGGCTGGATCTATGAGCCGGGAGCGGGGATCCAGGAGCGAGGAGCCGGG	2518220	2518319	CTTGGGGCTGGATCTATGAGCCGGGAGCGGGGATCCAGGAGCGAGGAGCCGGGAGCGGGGAACAGGGAGTCGGGGAGCCGGGAACCAGGGCTGGCAGCGG	2518178	2518272	2518220	2518314	190
Probe_449	AM_303516_000418	1	2518256	2518378	123	2518256	2518355	AGGAGCGAGGAGCCGGGAGCGGGGAACAGGGAGTCGGGGAGCCGGGAACCAGGGCTGGCAGCGGCCGCCATGAGCACGGTGGACCTTGCTCGCGTGGGCG	2518279	2518378	GAACAGGGAGTCGGGGAGCCGGGAACCAGGGCTGGCAGCGGCCGCCATGAGCACGGTGGACCTTGCTCGCGTGGGCGCGTGCATCCTGAAGCATGCGGTG	2518261	2518355	2518279	2518373	190
Probe_450	AM_303516_000417	1	2518296	2518447	152	2518296	2518395	GCCGGGAACCAGGGCTGGCAGCGGCCGCCATGAGCACGGTGGACCTTGCTCGCGTGGGCGCGTGCATCCTGAAGCATGCGGTGACCGGGGAGGTGAGGCC	2518348	2518447	CGTGGGCGCGTGCATCCTGAAGCATGCGGTGACCGGGGAGGTGAGGCCGGGTGGACGCAGGGCGGTGGGCGCGTCCCTGGCTCCTTGCCCGGGCGTCCTG	2518301	2518395	2518348	2518442	190
Probe_451	AM_303516_000410	1	2518332	2518561	230	2518332	2518431	CGGTGGACCTTGCTCGCGTGGGCGCGTGCATCCTGAAGCATGCGGTGACCGGGGAGGTGAGGCCGGGTGGACGCAGGGCGGTGGGCGCGTCCCTGGCTCC	2518462	2518561	GTGGGGGCCGCGGGGCCTGGGCGGGGCTGGGGGCAACGGGGCGCGCCCATGACCCAGCCGCCCGGCAGGCCGTGGAGCTGCGGAGCCTGTGGCGGGAGCA	2518337	2518431	2518462	2518556	190
Probe_452	AM_303516_000419	1	2518334	2518698	365	2518334	2518433	GTGGACCTTGCTCGCGTGGGCGCGTGCATCCTGAAGCATGCGGTGACCGGGGAGGTGAGGCCGGGTGGACGCAGGGCGGTGGGCGCGTCCCTGGCTCCTT	2518599	2518698	GTGGTGTGCCGCTGGATCGCCCAGGACCTCAGCAGCCTTGCTGGGCTCCTGGACCAACACGGCGTGCGCCTGGTGGGCGTAGGGCCCGAGGCCCTGGGTC	2518339	2518433	2518599	2518693	190
Probe_453	AM_303516_000413	1	2518360	2518700	341	2518360	2518459	CATCCTGAAGCATGCGGTGACCGGGGAGGTGAGGCCGGGTGGACGCAGGGCGGTGGGCGCGTCCCTGGCTCCTTGCCCGGGCGTCCTGGCAGCGATGGGG	2518601	2518700	GGTGTGCCGCTGGATCGCCCAGGACCTCAGCAGCCTTGCTGGGCTCCTGGACCAACACGGCGTGCGCCTGGTGGGCGTAGGGCCCGAGGCCCTGGGTCTG	2518365	2518459	2518601	2518695	190
Probe_454	AM_303516_000420	1	2560613	2561001	389	2560613	2560712	CTCGGCCCCGGGAGCCCCTGGGTGCCCAGTGCAGACCCACCTGCCCCATCTGACGGGCGGGCTCGGGCTGGGGGCAGGCGGACCCTGCAGCAGGTGCAGC	2560902	2561001	CTGGGCCTTCGGACTTCCCCATCAGCAGGGCTCTGGACGGGAGAGCACCGCGGAGGAACCTGCAGGCCCAGGGCAGGGGAGAGGGGAGAGGGGCGTGGAG	2560618	2560712	2560902	2560996	190
Probe_455	AM_303516_000422	1	2560698	2560961	264	2560698	2560797	TGCAGCAGGTGCAGCGGGGCGAGCGCGGAGAGCGGGCACGGGGACAGGCGGGGGCGGGGCACCCGCACTCACCTCTGCGGTCGGCGTAGAGGACACCCAA	2560862	2560961	CGCTTCTGCCCTGCACGGCCGGCGCTCTCCACCATCCCCACTGGGCCTTCGGACTTCCCCATCAGCAGGGCTCTGGACGGGAGAGCACCGCGGAGGAACC	2560703	2560797	2560862	2560956	190
Probe_456	AM_303516_000421	1	2560759	2560933	175	2560759	2560858	CCCGCACTCACCTCTGCGGTCGGCGTAGAGGACACCCAAGGCCACCAGGGCAGCGGTCACCAGCAGCAGCAGCAGCAGCAGCCCCCCCTCCAGGAACCCC	2560834	2560933	CAGCAGCCCCCCCTCCAGGAACCCCGGGCGCTTCTGCCCTGCACGGCCGGCGCTCTCCACCATCCCCACTGGGCCTTCGGACTTCCCCATCAGCAGGGCT	2560764	2560858	2560834	2560928	190
Probe_457	AM_303516_000429	1	2576714	2577005	292	2576714	2576813	CTTGGGGCCGCCGCATACCCTGTGCCATGAGAATGTCTGCCAGGAGGAGGTGCCAGTGCGGTTGCCCTGAGTCGATTTTGATCAGCGCCTCCCCCACAGC	2576906	2577005	TGATGAGGGCCTGGGCTTCCGGCTTCAGAGAGCGGAGCTCAGGGACCACAGTCCCGGGGCCGAGCTTCAGAGCAGAGACGATGTCGTCCACGGCTTCCTG	2576719	2576813	2576906	2577000	190
Probe_458	AM_303516_000425	1	2576904	2577003	100	2576904	2577003	TGTGATGAGGGCCTGGGCTTCCGGCTTCAGAGAGCGGAGCTCAGGGACCACAGTCCCGGGGCCGAGCTTCAGAGCAGAGACGATGTCGTCCACGGCTTCC	2576904	2577003	TGTGATGAGGGCCTGGGCTTCCGGCTTCAGAGAGCGGAGCTCAGGGACCACAGTCCCGGGGCCGAGCTTCAGAGCAGAGACGATGTCGTCCACGGCTTCC	2576909	2577003	2576904	2576998	190
Probe_459	AM_303516_000426	1	2576904	2577003	100	2576904	2577003	TGTGATGAGGGCCTGGGCTTCCGGCTTCAGAGAGCGGAGCTCAGGGACCACAGTCCCGGGGCCGAGCTTCAGAGCAGAGACGATGTCGTCCACGGCTTCC	2576904	2577003	TGTGATGAGGGCCTGGGCTTCCGGCTTCAGAGAGCGGAGCTCAGGGACCACAGTCCCGGGGCCGAGCTTCAGAGCAGAGACGATGTCGTCCACGGCTTCC	2576909	2577003	2576904	2576998	190
Probe_460	AM_303516_000423	1	2576945	2577285	341	2576945	2577044	CAGGGACCACAGTCCCGGGGCCGAGCTTCAGAGCAGAGACGATGTCGTCCACGGCTTCCTGCAAGGAGGGAGGGCGGGCGGGTGCAGAGTTGTCCTAAGT	2577186	2577285	CCCTCCTGATTCTGGTTAGCATTTGAGGGGACTCAGCTCACTGACCTTGACTCTGAAAGTTGTCAGGCTCAGAACCCCTTTTCTGAGGCCAAACGCTGCT	2576950	2577044	2577186	2577280	190
Probe_461	AM_303516_000424	1	2576945	2577285	341	2576945	2577044	CAGGGACCACAGTCCCGGGGCCGAGCTTCAGAGCAGAGACGATGTCGTCCACGGCTTCCTGCAAGGAGGGAGGGCGGGCGGGTGCAGAGTTGTCCTAAGT	2577186	2577285	CCCTCCTGATTCTGGTTAGCATTTGAGGGGACTCAGCTCACTGACCTTGACTCTGAAAGTTGTCAGGCTCAGAACCCCTTTTCTGAGGCCAAACGCTGCT	2576950	2577044	2577186	2577280	190
Probe_462	AM_303516_000430	1	2576956	2577169	214	2576956	2577055	GTCCCGGGGCCGAGCTTCAGAGCAGAGACGATGTCGTCCACGGCTTCCTGCAAGGAGGGAGGGCGGGCGGGTGCAGAGTTGTCCTAAGTAGAGAAACTGG	2577070	2577169	TAGGAGGACTGGCTCTGTCTTTCTCATTCCCTGATCTTCTCCCTGGGGTCCTAGAGGGTCTGAACACCCAGCTTCCTGCCCCTTCCTGCTTCTCTGTGGC	2576961	2577055	2577070	2577164	190
Probe_463	AM_303516_000427	1	2576965	2577273	309	2576965	2577064	CCGAGCTTCAGAGCAGAGACGATGTCGTCCACGGCTTCCTGCAAGGAGGGAGGGCGGGCGGGTGCAGAGTTGTCCTAAGTAGAGAAACTGGGCAGAGGGT	2577174	2577273	GCCTCCTACCATCCCTCCTGATTCTGGTTAGCATTTGAGGGGACTCAGCTCACTGACCTTGACTCTGAAAGTTGTCAGGCTCAGAACCCCTTTTCTGAGG	2576970	2577064	2577174	2577268	190
Probe_464	AM_303516_000428	1	2576970	2577140	171	2576970	2577069	CTTCAGAGCAGAGACGATGTCGTCCACGGCTTCCTGCAAGGAGGGAGGGCGGGCGGGTGCAGAGTTGTCCTAAGTAGAGAAACTGGGCAGAGGGTCAGAG	2577041	2577140	AAGTAGAGAAACTGGGCAGAGGGTCAGAGTAGGAGGACTGGCTCTGTCTTTCTCATTCCCTGATCTTCTCCCTGGGGTCCTAGAGGGTCTGAACACCCAG	2576975	2577069	2577041	2577135	190
Probe_465	AM_303516_000431	1	2703926	2704081	156	2703926	2704025	CAGTCGCCTGGTCCAAAGCCCAGACTGTGGGGTCCAGCGCCAGGGCCACGGGAGGCCTGTGCCCTCTTCCCAGCTGGGCCCATTTCCACCTGCCCTCTGT	2703982	2704081	CTGTGCCCTCTTCCCAGCTGGGCCCATTTCCACCTGCCCTCTGTCACCCCCCAGGCCTCCTCACCTGGTTGGCGTCATAGAAGAAGCCCCTCCTCAGCTG	2703931	2704025	2703982	2704076	190
Probe_466	AM_303516_000437	1	2703952	2704079	128	2703952	2704051	GTGGGGTCCAGCGCCAGGGCCACGGGAGGCCTGTGCCCTCTTCCCAGCTGGGCCCATTTCCACCTGCCCTCTGTCACCCCCCAGGCCTCCTCACCTGGTT	2703980	2704079	GCCTGTGCCCTCTTCCCAGCTGGGCCCATTTCCACCTGCCCTCTGTCACCCCCCAGGCCTCCTCACCTGGTTGGCGTCATAGAAGAAGCCCCTCCTCAGC	2703957	2704051	2703980	2704074	190
Probe_467	AM_303516_000438	1	2703952	2704079	128	2703952	2704051	GTGGGGTCCAGCGCCAGGGCCACGGGAGGCCTGTGCCCTCTTCCCAGCTGGGCCCATTTCCACCTGCCCTCTGTCACCCCCCAGGCCTCCTCACCTGGTT	2703980	2704079	GCCTGTGCCCTCTTCCCAGCTGGGCCCATTTCCACCTGCCCTCTGTCACCCCCCAGGCCTCCTCACCTGGTTGGCGTCATAGAAGAAGCCCCTCCTCAGC	2703957	2704051	2703980	2704074	190
Probe_468	AM_303516_000439	1	2703952	2704079	128	2703952	2704051	GTGGGGTCCAGCGCCAGGGCCACGGGAGGCCTGTGCCCTCTTCCCAGCTGGGCCCATTTCCACCTGCCCTCTGTCACCCCCCAGGCCTCCTCACCTGGTT	2703980	2704079	GCCTGTGCCCTCTTCCCAGCTGGGCCCATTTCCACCTGCCCTCTGTCACCCCCCAGGCCTCCTCACCTGGTTGGCGTCATAGAAGAAGCCCCTCCTCAGC	2703957	2704051	2703980	2704074	190
Probe_469	AM_303516_000440	1	2703952	2704079	128	2703952	2704051	GTGGGGTCCAGCGCCAGGGCCACGGGAGGCCTGTGCCCTCTTCCCAGCTGGGCCCATTTCCACCTGCCCTCTGTCACCCCCCAGGCCTCCTCACCTGGTT	2703980	2704079	GCCTGTGCCCTCTTCCCAGCTGGGCCCATTTCCACCTGCCCTCTGTCACCCCCCAGGCCTCCTCACCTGGTTGGCGTCATAGAAGAAGCCCCTCCTCAGC	2703957	2704051	2703980	2704074	190
Probe_470	AM_303516_000433	1	2703972	2704074	103	2703972	2704071	CACGGGAGGCCTGTGCCCTCTTCCCAGCTGGGCCCATTTCCACCTGCCCTCTGTCACCCCCCAGGCCTCCTCACCTGGTTGGCGTCATAGAAGAAGCCCC	2703975	2704074	GGGAGGCCTGTGCCCTCTTCCCAGCTGGGCCCATTTCCACCTGCCCTCTGTCACCCCCCAGGCCTCCTCACCTGGTTGGCGTCATAGAAGAAGCCCCTCC	2703977	2704071	2703975	2704069	190
Probe_471	AM_303516_000434	1	2703972	2704074	103	2703972	2704071	CACGGGAGGCCTGTGCCCTCTTCCCAGCTGGGCCCATTTCCACCTGCCCTCTGTCACCCCCCAGGCCTCCTCACCTGGTTGGCGTCATAGAAGAAGCCCC	2703975	2704074	GGGAGGCCTGTGCCCTCTTCCCAGCTGGGCCCATTTCCACCTGCCCTCTGTCACCCCCCAGGCCTCCTCACCTGGTTGGCGTCATAGAAGAAGCCCCTCC	2703977	2704071	2703975	2704069	190
Probe_472	AM_303516_000435	1	2703972	2704074	103	2703972	2704071	CACGGGAGGCCTGTGCCCTCTTCCCAGCTGGGCCCATTTCCACCTGCCCTCTGTCACCCCCCAGGCCTCCTCACCTGGTTGGCGTCATAGAAGAAGCCCC	2703975	2704074	GGGAGGCCTGTGCCCTCTTCCCAGCTGGGCCCATTTCCACCTGCCCTCTGTCACCCCCCAGGCCTCCTCACCTGGTTGGCGTCATAGAAGAAGCCCCTCC	2703977	2704071	2703975	2704069	190
Probe_473	AM_303516_000436	1	2703972	2704074	103	2703972	2704071	CACGGGAGGCCTGTGCCCTCTTCCCAGCTGGGCCCATTTCCACCTGCCCTCTGTCACCCCCCAGGCCTCCTCACCTGGTTGGCGTCATAGAAGAAGCCCC	2703975	2704074	GGGAGGCCTGTGCCCTCTTCCCAGCTGGGCCCATTTCCACCTGCCCTCTGTCACCCCCCAGGCCTCCTCACCTGGTTGGCGTCATAGAAGAAGCCCCTCC	2703977	2704071	2703975	2704069	190
Probe_474	AM_303516_000432	1	2704006	2704257	252	2704006	2704105	CATTTCCACCTGCCCTCTGTCACCCCCCAGGCCTCCTCACCTGGTTGGCGTCATAGAAGAAGCCCCTCCTCAGCTGCAGCAGGGCCAGTCGTGCCAGCAC	2704158	2704257	TCCTCCAGGCGGCCCAGGCGGTACAGGGCATCAGCCGCCAGGAGGCGAGAGGCCTCGTCCTCTGAATCCAGCTCCATCAGCAGTGTGGCCAGCTGGTGCA	2704011	2704105	2704158	2704252	190
Probe_475	AM_303516_000441	1	3312992	3313182	191	3312992	3313091	TGAGAGGCTCTCCAGACACCAACAAACCACACTCACCCTTTCTCTCTGGTCTCTCCATCCTAGATTTACTATAAAGTCATTAAGGACATTGAGCCAGGTG	3313083	3313182	AGCCAGGTGAGGAGCTGCTGGTGCACGTGAAGGAAGGCGTCTACCCCCTGGGCACAGTGCCGCCCGGCCTGGACGGTAAGACCCCTCCCCCAAACCGGGC	3312997	3313091	3313083	3313177	190
Probe_476	AM_303516_000442	1	3313106	3313312	207	3313106	3313205	CACGTGAAGGAAGGCGTCTACCCCCTGGGCACAGTGCCGCCCGGCCTGGACGGTAAGACCCCTCCCCCAAACCGGGCCACGGCCCCTGGGAGCCCCCAGC	3313213	3313312	GAAGAGGAGCAGATGCCTGGGAGGACCGAGGGCCTCTCATCACCTCAAGCCACCTAATGAGGGCCAGGCGGCCCCCAAGTGCTAGGTGCCTCCATTTTTG	3313111	3313205	3313213	3313307	190
Probe_477	AM_303516_000443	1	3313106	3313312	207	3313106	3313205	CACGTGAAGGAAGGCGTCTACCCCCTGGGCACAGTGCCGCCCGGCCTGGACGGTAAGACCCCTCCCCCAAACCGGGCCACGGCCCCTGGGAGCCCCCAGC	3313213	3313312	GAAGAGGAGCAGATGCCTGGGAGGACCGAGGGCCTCTCATCACCTCAAGCCACCTAATGAGGGCCAGGCGGCCCCCAAGTGCTAGGTGCCTCCATTTTTG	3313111	3313205	3313213	3313307	190
Probe_478	AM_303516_000448	1	3319473	3319578	106	3319473	3319572	TGAGGAGCTCAAGCCCGAGGGCCTTGGCGGTGGCAGCGGCCAAGCCCACGAGTGCAAGGACTGCGAGCGGATGTTCCCCAACAAGTACAGGTGCCACGCC	3319479	3319578	GCTCAAGCCCGAGGGCCTTGGCGGTGGCAGCGGCCAAGCCCACGAGTGCAAGGACTGCGAGCGGATGTTCCCCAACAAGTACAGGTGCCACGCCCTCCTC	3319478	3319572	3319479	3319573	190
Probe_479	AM_303516_000451	1	3319483	3319582	100	3319483	3319582	AAGCCCGAGGGCCTTGGCGGTGGCAGCGGCCAAGCCCACGAGTGCAAGGACTGCGAGCGGATGTTCCCCAACAAGTACAGGTGCCACGCCCTCCTCTGAG	3319483	3319582	AAGCCCGAGGGCCTTGGCGGTGGCAGCGGCCAAGCCCACGAGTGCAAGGACTGCGAGCGGATGTTCCCCAACAAGTACAGGTGCCACGCCCTCCTCTGAG	3319488	3319582	3319483	3319577	190
Probe_480	AM_303516_000444	1	3319512	3319697	186	3319512	3319611	CCAAGCCCACGAGTGCAAGGACTGCGAGCGGATGTTCCCCAACAAGTACAGGTGCCACGCCCTCCTCTGAGTCTTCCTCCCCTTCCCGTACCCTCCTCTG	3319598	3319697	CGTACCCTCCTCTGAGTCTTCCTCCCCTTCCCGTGCCCTCCTCTGAGTCTTCCTCCCCTCCCTTCCCCCGCCTCGCCCCCCAACAGGTGTAGACAAAGGG	3319517	3319611	3319598	3319692	190
Probe_481	AM_303516_000445	1	3319512	3319697	186	3319512	3319611	CCAAGCCCACGAGTGCAAGGACTGCGAGCGGATGTTCCCCAACAAGTACAGGTGCCACGCCCTCCTCTGAGTCTTCCTCCCCTTCCCGTACCCTCCTCTG	3319598	3319697	CGTACCCTCCTCTGAGTCTTCCTCCCCTTCCCGTGCCCTCCTCTGAGTCTTCCTCCCCTCCCTTCCCCCGCCTCGCCCCCCAACAGGTGTAGACAAAGGG	3319517	3319611	3319598	3319692	190
Probe_482	AM_303516_000446	1	3319512	3319697	186	3319512	3319611	CCAAGCCCACGAGTGCAAGGACTGCGAGCGGATGTTCCCCAACAAGTACAGGTGCCACGCCCTCCTCTGAGTCTTCCTCCCCTTCCCGTACCCTCCTCTG	3319598	3319697	CGTACCCTCCTCTGAGTCTTCCTCCCCTTCCCGTGCCCTCCTCTGAGTCTTCCTCCCCTCCCTTCCCCCGCCTCGCCCCCCAACAGGTGTAGACAAAGGG	3319517	3319611	3319598	3319692	190
Probe_483	AM_303516_000447	1	3319512	3319697	186	3319512	3319611	CCAAGCCCACGAGTGCAAGGACTGCGAGCGGATGTTCCCCAACAAGTACAGGTGCCACGCCCTCCTCTGAGTCTTCCTCCCCTTCCCGTACCCTCCTCTG	3319598	3319697	CGTACCCTCCTCTGAGTCTTCCTCCCCTTCCCGTGCCCTCCTCTGAGTCTTCCTCCCCTCCCTTCCCCCGCCTCGCCCCCCAACAGGTGTAGACAAAGGG	3319517	3319611	3319598	3319692	190
Probe_484	AM_303516_000449	1	3319527	3319767	241	3319527	3319626	CAAGGACTGCGAGCGGATGTTCCCCAACAAGTACAGGTGCCACGCCCTCCTCTGAGTCTTCCTCCCCTTCCCGTACCCTCCTCTGAGTCTTCCTCCCCTT	3319668	3319767	CCTCGCCCCCCAACAGGTGTAGACAAAGGGCCCCCTGGTGGGACACACCCTGGGGATATGTGCCCCTTCTGGGACACTGGCGCTGCGGGCAGAGCAGGTG	3319532	3319626	3319668	3319762	190
Probe_485	AM_303516_000450	1	3319527	3319767	241	3319527	3319626	CAAGGACTGCGAGCGGATGTTCCCCAACAAGTACAGGTGCCACGCCCTCCTCTGAGTCTTCCTCCCCTTCCCGTACCCTCCTCTGAGTCTTCCTCCCCTT	3319668	3319767	CCTCGCCCCCCAACAGGTGTAGACAAAGGGCCCCCTGGTGGGACACACCCTGGGGATATGTGCCCCTTCTGGGACACTGGCGCTGCGGGCAGAGCAGGTG	3319532	3319626	3319668	3319762	190
Probe_486	AM_303516_000452	1	3347369	3347690	322	3347369	3347468	CCTTTGGGGGTCCATGGGAAGGACAGAGACACCCAAACTCAGTCAATCTCCTCCTGCATCATTTCAGGGCGGACATGCAGATCGTGGACGGCAGTGCCCA	3347591	3347690	CCGAGCCCCAGGCCGCCTACGAGGATGAGGAGGATGAGGAGCCAGCCGCCTCCCTGGCCGTGGGCTTTGACCACACCCGAAGGTGGGGGCAGCCGTGTGC	3347374	3347468	3347591	3347685	190
Probe_487	AM_303516_000454	1	3347407	3347648	242	3347407	3347506	TCAGTCAATCTCCTCCTGCATCATTTCAGGGCGGACATGCAGATCGTGGACGGCAGTGCCCAGTGTCCAGGCCTAGCCAGTGAGAAGCAGGAGGACGTGG	3347549	3347648	GCCTGGCCGGGAAGTCGCAGGATGACACCGTGTCCCCCGCACCCGAGCCCCAGGCCGCCTACGAGGATGAGGAGGATGAGGAGCCAGCCGCCTCCCTGGC	3347412	3347506	3347549	3347643	190
Probe_488	AM_303516_000459	1	3347578	3347960	383	3347578	3347677	GTGTCCCCCGCACCCGAGCCCCAGGCCGCCTACGAGGATGAGGAGGATGAGGAGCCAGCCGCCTCCCTGGCCGTGGGCTTTGACCACACCCGAAGGTGGG	3347861	3347960	TTAACCCCCCCACCCACCCCCAGGGGCCCTGGAGGCTGGAAGCAGAGTGTGGAGGGGAAGGCATTTCCCTGCACTGAGCAGACATGGAGGCCCCCGGCCC	3347583	3347677	3347861	3347955	190
Probe_489	AM_303516_000457	1	3347648	3347805	158	3347648	3347747	CCGTGGGCTTTGACCACACCCGAAGGTGGGGGCAGCCGTGTGCTCCAGGATGGGGCAGGGAGGGAACGTGGGCGTCCATCACGAGGGGGACCTCCCTCTT	3347706	3347805	GGAGGGAACGTGGGCGTCCATCACGAGGGGGACCTCCCTCTTCAGCCACTCGTGAGCCCATCCCTGGCTCAGCCCCTACTCCAGCACAGCCACCTCAGGG	3347653	3347747	3347706	3347800	190
Probe_490	AM_303516_000458	1	3347649	3347773	125	3347649	3347748	CGTGGGCTTTGACCACACCCGAAGGTGGGGGCAGCCGTGTGCTCCAGGATGGGGCAGGGAGGGAACGTGGGCGTCCATCACGAGGGGGACCTCCCTCTTC	3347674	3347773	TGGGGGCAGCCGTGTGCTCCAGGATGGGGCAGGGAGGGAACGTGGGCGTCCATCACGAGGGGGACCTCCCTCTTCAGCCACTCGTGAGCCCATCCCTGGC	3347654	3347748	3347674	3347768	190
Probe_491	AM_303516_000453	1	3348277	3348535	259	3348277	3348376	TGAGCCCCCTGCCTGCTGCCTGATGCGTGTGCACGCACTCACCCCCTCCCTGACCTCTGTCCGTCACTCTCCTGCATCCGTGTGCCTTCCCGTCCAGGCG	3348436	3348535	CATGCAGGCCCGGAGCTGGGCTTGCAGCATCAGAGAGGCGGCCAAGGCCAGGCTGCTGACAGCAGGCCTTCCCTCTCCCCGGTCATTGGTGCAGGTGTGC	3348282	3348376	3348436	3348530	190
Probe_492	AM_303516_000456	1	3348451	3348561	111	3348451	3348550	CTGGGCTTGCAGCATCAGAGAGGCGGCCAAGGCCAGGCTGCTGACAGCAGGCCTTCCCTCTCCCCGGTCATTGGTGCAGGTGTGCTGAGGACCACGAAGG	3348462	3348561	GCATCAGAGAGGCGGCCAAGGCCAGGCTGCTGACAGCAGGCCTTCCCTCTCCCCGGTCATTGGTGCAGGTGTGCTGAGGACCACGAAGGCGGTCTGTTAG	3348456	3348550	3348462	3348556	190
Probe_493	AM_303516_000455	1	3348502	3348631	130	3348502	3348601	CCTTCCCTCTCCCCGGTCATTGGTGCAGGTGTGCTGAGGACCACGAAGGCGGTCTGTTAGCTTTGGAGCCGATGCCGACTTTTGGGAAGGGGCTGGACCT	3348532	3348631	GTGCTGAGGACCACGAAGGCGGTCTGTTAGCTTTGGAGCCGATGCCGACTTTTGGGAAGGGGCTGGACCTCCGCAGAGCAGCTGAGGAAGCATTTGAAGT	3348507	3348601	3348532	3348626	190
Probe_494	AM_303516_000460	1	3348527	3348685	159	3348527	3348626	CAGGTGTGCTGAGGACCACGAAGGCGGTCTGTTAGCTTTGGAGCCGATGCCGACTTTTGGGAAGGGGCTGGACCTCCGCAGAGCAGCTGAGGAAGCATTT	3348586	3348685	GGAAGGGGCTGGACCTCCGCAGAGCAGCTGAGGAAGCATTTGAAGTTAAAGATGTGCTTAATTCCACCTTAGATTCTGAGGCTTTAAAACATACACTGTG	3348532	3348626	3348586	3348680	190
Probe_495	AM_303516_000461	1	3410917	3411256	340	3410917	3411016	CACAGGCCCCCAACTCACGGTGCTCGCAGGCCTGGCCATAGAAGCCGGGGCCGCAGCGGCAGGTGCCCGTGGCAGGCTCACACGTGCTGTTGTTGTGGCA	3411157	3411256	CGCTGGCCCCGCACACTCACCCAGCTCGCAGTGCCGCCCCGTCCAGCCCAGGCCACAGGAGCAGCTGCCGTTGCTGGCGTGGCACAGGCCCCCATTTCTG	3410922	3411016	3411157	3411251	190
Probe_496	AM_303516_000467	1	3411132	3411272	141	3411132	3411231	CCTCCCTGAGGGGATGCTGGGGTCCCGCTGGCCCCGCACACTCACCCAGCTCGCAGTGCCGCCCCGTCCAGCCCAGGCCACAGGAGCAGCTGCCGTTGCT	3411173	3411272	TCACCCAGCTCGCAGTGCCGCCCCGTCCAGCCCAGGCCACAGGAGCAGCTGCCGTTGCTGGCGTGGCACAGGCCCCCATTTCTGCAGGAGCAGGTGTGCT	3411137	3411231	3411173	3411267	190
Probe_497	AM_303516_000468	1	3411138	3411406	269	3411138	3411237	TGAGGGGATGCTGGGGTCCCGCTGGCCCCGCACACTCACCCAGCTCGCAGTGCCGCCCCGTCCAGCCCAGGCCACAGGAGCAGCTGCCGTTGCTGGCGTG	3411307	3411406	TGGAGACAGAAGGCAGGTGCTGCCTGGAGCTCTGGCCGAGGGCTGGGCTCCCTCTGGGGATATGTCCCCACAGGCTGACAGTCACTCGGTAAATGCTTCC	3411143	3411237	3411307	3411401	190
Probe_498	AM_303516_000469	1	3411138	3411406	269	3411138	3411237	TGAGGGGATGCTGGGGTCCCGCTGGCCCCGCACACTCACCCAGCTCGCAGTGCCGCCCCGTCCAGCCCAGGCCACAGGAGCAGCTGCCGTTGCTGGCGTG	3411307	3411406	TGGAGACAGAAGGCAGGTGCTGCCTGGAGCTCTGGCCGAGGGCTGGGCTCCCTCTGGGGATATGTCCCCACAGGCTGACAGTCACTCGGTAAATGCTTCC	3411143	3411237	3411307	3411401	190
Probe_499	AM_303516_000462	1	3411143	3411337	195	3411143	3411242	GGATGCTGGGGTCCCGCTGGCCCCGCACACTCACCCAGCTCGCAGTGCCGCCCCGTCCAGCCCAGGCCACAGGAGCAGCTGCCGTTGCTGGCGTGGCACA	3411238	3411337	GCACAGGCCCCCATTTCTGCAGGAGCAGGTGTGCTCGCAGCCCACGCCAAACCGGTTCTGGGGGCAGCCTGGAGACAGAAGGCAGGTGCTGCCTGGAGCT	3411148	3411242	3411238	3411332	190
Probe_500	AM_303516_000464	1	3411221	3411335	115	3411221	3411320	CTGCCGTTGCTGGCGTGGCACAGGCCCCCATTTCTGCAGGAGCAGGTGTGCTCGCAGCCCACGCCAAACCGGTTCTGGGGGCAGCCTGGAGACAGAAGGC	3411236	3411335	TGGCACAGGCCCCCATTTCTGCAGGAGCAGGTGTGCTCGCAGCCCACGCCAAACCGGTTCTGGGGGCAGCCTGGAGACAGAAGGCAGGTGCTGCCTGGAG	3411226	3411320	3411236	3411330	190
Probe_501	AM_303516_000465	1	3411255	3411386	132	3411255	3411354	TGCAGGAGCAGGTGTGCTCGCAGCCCACGCCAAACCGGTTCTGGGGGCAGCCTGGAGACAGAAGGCAGGTGCTGCCTGGAGCTCTGGCCGAGGGCTGGGC	3411287	3411386	AACCGGTTCTGGGGGCAGCCTGGAGACAGAAGGCAGGTGCTGCCTGGAGCTCTGGCCGAGGGCTGGGCTCCCTCTGGGGATATGTCCCCACAGGCTGACA	3411260	3411354	3411287	3411381	190
Probe_502	AM_303516_000466	1	3411255	3411386	132	3411255	3411354	TGCAGGAGCAGGTGTGCTCGCAGCCCACGCCAAACCGGTTCTGGGGGCAGCCTGGAGACAGAAGGCAGGTGCTGCCTGGAGCTCTGGCCGAGGGCTGGGC	3411287	3411386	AACCGGTTCTGGGGGCAGCCTGGAGACAGAAGGCAGGTGCTGCCTGGAGCTCTGGCCGAGGGCTGGGCTCCCTCTGGGGATATGTCCCCACAGGCTGACA	3411260	3411354	3411287	3411381	190
Probe_503	AM_303516_000463	1	3411257	3411483	227	3411257	3411356	CAGGAGCAGGTGTGCTCGCAGCCCACGCCAAACCGGTTCTGGGGGCAGCCTGGAGACAGAAGGCAGGTGCTGCCTGGAGCTCTGGCCGAGGGCTGGGCTC	3411384	3411483	ACAGTCACTCGGTAAATGCTTCCTGAGGCCCATCAGTGCCAGTCTCTGCCTGCTGGGCGGGCACATGCCAGGGAGTGGCACCAGCCGCATCCTCTCATTC	3411262	3411356	3411384	3411478	190
Probe_504	AM_303516_000472	1	3415729	3416094	366	3415729	3415828	CAGGGGCACAGTGGCACTGCCCGTGGACAGGGTCACAGGAGGCCCCGTTAAAGCAGGCACAGGCCTGGCTGCAATTGTGCCCGTAGGTGTGGGCTGGGCA	3415995	3416094	AAGGACCAACGCTCTGGCCCGAGTGAGCAAAGCATCACTCTCAGGGGGGTTGCCTGGTAGCTTCAGACACTCAGGACAGGTGGCAGGAGGGAGTCTCCTA	3415734	3415828	3415995	3416089	190
Probe_505	AM_303516_000471	1	3415750	3415961	212	3415750	3415849	CGTGGACAGGGTCACAGGAGGCCCCGTTAAAGCAGGCACAGGCCTGGCTGCAATTGTGCCCGTAGGTGTGGGCTGGGCAGGCTGCAGGTGGAGAGGGCTG	3415862	3415961	GGTGGGCAGGACCCCAGGGGTTGGCAGCAGATCACAGCCAGCTGGGCAGATCTGCCGGGGTCCCCTCGGCTGCTATGGCCAACTCTCCCCTCCCTCTGGC	3415755	3415849	3415862	3415956	190
Probe_506	AM_303516_000473	1	3415792	3415939	148	3415792	3415891	CCTGGCTGCAATTGTGCCCGTAGGTGTGGGCTGGGCAGGCTGCAGGTGGAGAGGGCTGGTCAGAGCCAGGGGTGGGCAGGACCCCAGGGGTTGGCAGCAG	3415840	3415939	GAGAGGGCTGGTCAGAGCCAGGGGTGGGCAGGACCCCAGGGGTTGGCAGCAGATCACAGCCAGCTGGGCAGATCTGCCGGGGTCCCCTCGGCTGCTATGG	3415797	3415891	3415840	3415934	190
Probe_507	AM_303516_000470	1	3415810	3416170	361	3415810	3415909	CGTAGGTGTGGGCTGGGCAGGCTGCAGGTGGAGAGGGCTGGTCAGAGCCAGGGGTGGGCAGGACCCCAGGGGTTGGCAGCAGATCACAGCCAGCTGGGCA	3416071	3416170	CAGGTGGCAGGAGGGAGTCTCCTACGGAGGACCTGGCACCCCCTCCTGCAGCACCCCGGGCTGAGCAGGGACCTCACGCACTCTCGGCACAGCGGGGGCC	3415815	3415909	3416071	3416165	190
Probe_508	AM_303516_000474	1	3426378	3426667	290	3426378	3426477	CTGGGGCAAACTCGAGAAGGCAGAGGCCGGTGCTCCGCGGAGGGCGGGAGACTCACGGCTGCAGCCCCTACGGTCCTCGTGCAGCCGGTAGCCGGCCTCG	3426568	3426667	CCGGGACCACTGAGGCCTGTGCTCCCAGGTGGGGAACCAGGAAGGCCCCTGCCCACCCAGTCCTACCCACAGGACTGAAGCCCTGGTGGCCCTGCCAGAG	3426383	3426477	3426568	3426662	190
Probe_509	AM_303516_000480	1	3426413	3426529	117	3426413	3426512	CGCGGAGGGCGGGAGACTCACGGCTGCAGCCCCTACGGTCCTCGTGCAGCCGGTAGCCGGCCTCGCAGGAGCACTGGAAGGAGCCGGCCAGGTTGGTGCA	3426430	3426529	TCACGGCTGCAGCCCCTACGGTCCTCGTGCAGCCGGTAGCCGGCCTCGCAGGAGCACTGGAAGGAGCCGGCCAGGTTGGTGCAGTGGTGCTCGCAGCCGC	3426418	3426512	3426430	3426524	190
Probe_510	AM_303516_000478	1	3426422	3426737	316	3426422	3426521	CGGGAGACTCACGGCTGCAGCCCCTACGGTCCTCGTGCAGCCGGTAGCCGGCCTCGCAGGAGCACTGGAAGGAGCCGGCCAGGTTGGTGCAGTGGTGCTC	3426638	3426737	AGGACTGAAGCCCTGGTGGCCCTGCCAGAGCTGAGTAGCATCTCTTCAACCAGCCAGTAAAACTCACCCTCAGCCACAGAGGCCACTCTGGCCATCCTCC	3426427	3426521	3426638	3426732	190
Probe_511	AM_303516_000479	1	3426422	3426737	316	3426422	3426521	CGGGAGACTCACGGCTGCAGCCCCTACGGTCCTCGTGCAGCCGGTAGCCGGCCTCGCAGGAGCACTGGAAGGAGCCGGCCAGGTTGGTGCAGTGGTGCTC	3426638	3426737	AGGACTGAAGCCCTGGTGGCCCTGCCAGAGCTGAGTAGCATCTCTTCAACCAGCCAGTAAAACTCACCCTCAGCCACAGAGGCCACTCTGGCCATCCTCC	3426427	3426521	3426638	3426732	190
Probe_512	AM_303516_000476	1	3427312	3427487	176	3427312	3427411	CCACCCCAGCTGTGCAGTGGCAGGGCAGTGCTCACCCTCACAGCCGCAGCCATCGGCACTGAGCCGGTAGCCGGCGTAGCAGCCGCACTCGTACCCGCCA	3427388	3427487	TAGCAGCCGCACTCGTACCCGCCAGGGTTGTTGGTGCACACCTGCTGGCAGCACGGGCTGTCTGCACAGTCGTCGACATCTGTGGAGCACACGCCACGGG	3427317	3427411	3427388	3427482	190
Probe_513	AM_303516_000477	1	3427312	3427487	176	3427312	3427411	CCACCCCAGCTGTGCAGTGGCAGGGCAGTGCTCACCCTCACAGCCGCAGCCATCGGCACTGAGCCGGTAGCCGGCGTAGCAGCCGCACTCGTACCCGCCA	3427388	3427487	TAGCAGCCGCACTCGTACCCGCCAGGGTTGTTGGTGCACACCTGCTGGCAGCACGGGCTGTCTGCACAGTCGTCGACATCTGTGGAGCACACGCCACGGG	3427317	3427411	3427388	3427482	190
Probe_514	AM_303516_000475	1	3427321	3427582	262	3427321	3427420	CTGTGCAGTGGCAGGGCAGTGCTCACCCTCACAGCCGCAGCCATCGGCACTGAGCCGGTAGCCGGCGTAGCAGCCGCACTCGTACCCGCCAGGGTTGTTG	3427483	3427582	ACGGGCCCCCTGGTACCAGGCACCTGCACGTGCACACGCCCCCACCCACACACAACTGCATACGACCACACACAACCCACGCGCCCGACTGCACCTGCAG	3427326	3427420	3427483	3427577	190
Probe_515	AM_303516_000482	1	3541496	3541696	201	3541496	3541595	GAGCCAGAGGCGGGGCCGGCAAGGCGGAGCCAATCGCGGCGGTCCGCGGGGCGGGGCCGGGGGCGCGGCCGGGTGGTGGCGGTGGCTGCGGCGACGGCGG	3541597	3541696	CGCGTCGGCGTCAGGGTCGGGGTCGGTAAGGGGTGCGGCAATGCTGCAACTGCGGGACTCGGTGGACTCGGCCGGTACGAGCCCCACGGCGGTGCTGGCG	3541501	3541595	3541597	3541691	190
Probe_516	AM_303516_000486	1	3541540	3541680	141	3541540	3541639	CGCGGGGCGGGGCCGGGGGCGCGGCCGGGTGGTGGCGGTGGCTGCGGCGACGGCGGTCGCGTCGGCGTCAGGGTCGGGGTCGGTAAGGGGTGCGGCAATG	3541581	3541680	CTGCGGCGACGGCGGTCGCGTCGGCGTCAGGGTCGGGGTCGGTAAGGGGTGCGGCAATGCTGCAACTGCGGGACTCGGTGGACTCGGCCGGTACGAGCCC	3541545	3541639	3541581	3541675	190
Probe_517	AM_303516_000488	1	3541564	3541667	104	3541564	3541663	CCGGGTGGTGGCGGTGGCTGCGGCGACGGCGGTCGCGTCGGCGTCAGGGTCGGGGTCGGTAAGGGGTGCGGCAATGCTGCAACTGCGGGACTCGGTGGAC	3541568	3541667	GTGGTGGCGGTGGCTGCGGCGACGGCGGTCGCGTCGGCGTCAGGGTCGGGGTCGGTAAGGGGTGCGGCAATGCTGCAACTGCGGGACTCGGTGGACTCGG	3541569	3541663	3541568	3541662	190
Probe_518	AM_303516_000487	1	3541656	3541879	224	3541656	3541755	CGGTGGACTCGGCCGGTACGAGCCCCACGGCGGTGCTGGCGGCCGGCGAGGAGGTGGGGGCAGGCGGCGGCCCGGGCGGGGGGCGGCCGGGGGCGGGGAC	3541780	3541879	TCTCAGCATCCACGACCCCACGCGCCGCGCCCGCGTCAAGGAGTACTTCGTGTTCCGGGTGAGGCAGGGGCCAGGGCCGGGGCGGGGGCCGAGGGCGCGG	3541661	3541755	3541780	3541874	190
Probe_519	AM_303516_000483	1	3541681	3541781	101	3541681	3541780	CACGGCGGTGCTGGCGGCCGGCGAGGAGGTGGGGGCAGGCGGCGGCCCGGGCGGGGGGCGGCCGGGGGCGGGGACGCCGCTGCGCCAGACACTCTGGCCT	3541682	3541781	ACGGCGGTGCTGGCGGCCGGCGAGGAGGTGGGGGCAGGCGGCGGCCCGGGCGGGGGGCGGCCGGGGGCGGGGACGCCGCTGCGCCAGACACTCTGGCCTC	3541686	3541780	3541682	3541776	190
Probe_520	AM_303516_000485	1	3541686	3541938	253	3541686	3541785	CGGTGCTGGCGGCCGGCGAGGAGGTGGGGGCAGGCGGCGGCCCGGGCGGGGGGCGGCCGGGGGCGGGGACGCCGCTGCGCCAGACACTCTGGCCTCTCAG	3541839	3541938	TGAGGCAGGGGCCAGGGCCGGGGCGGGGGCCGAGGGCGCGGGGCGGGATGGGGGCGGGTGGGGTCGGAGGCGGGCGCCGGGCGGTCCCGCAGGGAGCGAG	3541691	3541785	3541839	3541933	190
Probe_521	AM_303516_000491	1	3541782	3542037	256	3541782	3541881	TCAGCATCCACGACCCCACGCGCCGCGCCCGCGTCAAGGAGTACTTCGTGTTCCGGGTGAGGCAGGGGCCAGGGCCGGGGCGGGGGCCGAGGGCGCGGGG	3541938	3542037	GCTGTGACCTGTGATCTTTGCCCCCGTCCCCCACCCCGCAACCCGCCCAGCCCGGCAGCATCGAGCAGGCAGTGGAGGAGATCCGCGTGGTGGTGCGGCC	3541787	3541881	3541938	3542032	190
Probe_522	AM_303516_000489	1	3542107	3542476	370	3542107	3542206	GGGGGGACTCGCCCCGAGCCGCCGCGCAGCACCTTGCGAGGACTTCCCGGGGTGCTCGTGCCACGCTCAGGCGCCCCGTGCCGCCCCTGCTGCCCTTCCA	3542377	3542476	GTGGTGCGGATAGCGCTCAACGCAGTAGACACCATTTCCTACGGAGAATTCCAGTTTCCCCCTAAATCGCTCAACAAGTAAGCCTGTTCAGAGTCCAGTA	3542112	3542206	3542377	3542471	190
Probe_523	AM_303516_000481	1	3542254	3542486	233	3542254	3542353	TGAGGCCCCTCCTCTGCCTACAGGGTGGATCACTGGAACAATGAGAAGGAGCGGCTGGTGCTGGTCACGGAGCAGTCCCTGCTTATCTGTAAATACGACT	3542387	3542486	TAGCGCTCAACGCAGTAGACACCATTTCCTACGGAGAATTCCAGTTTCCCCCTAAATCGCTCAACAAGTAAGCCTGTTCAGAGTCCAGTATCACTGGACC	3542259	3542353	3542387	3542481	190
Probe_524	AM_303516_000490	1	3542259	3542521	263	3542259	3542358	CCCCTCCTCTGCCTACAGGGTGGATCACTGGAACAATGAGAAGGAGCGGCTGGTGCTGGTCACGGAGCAGTCCCTGCTTATCTGTAAATACGACTTCATC	3542422	3542521	GAATTCCAGTTTCCCCCTAAATCGCTCAACAAGTAAGCCTGTTCAGAGTCCAGTATCACTGGACCTAAGCACCAGAGTGGACCTTACAATTCAGCCCTTT	3542264	3542358	3542422	3542516	190
Probe_525	AM_303516_000484	1	3542275	3542522	248	3542275	3542374	AGGGTGGATCACTGGAACAATGAGAAGGAGCGGCTGGTGCTGGTCACGGAGCAGTCCCTGCTTATCTGTAAATACGACTTCATCAGTCTCCAGTGCCAGC	3542423	3542522	AATTCCAGTTTCCCCCTAAATCGCTCAACAAGTAAGCCTGTTCAGAGTCCAGTATCACTGGACCTAAGCACCAGAGTGGACCTTACAATTCAGCCCTTTT	3542280	3542374	3542423	3542517	190
Probe_526	AM_303516_000492	1	3553521	3553665	145	3553521	3553620	AGCAGGACAACTTTATTCCAGTCTGGGGGACGCCTTACCCGCAGGAGCTGCCAATCACTGCAGACGAAGATGCTCACGTAATCTTTGCAGTCGCGCCGTT	3553566	3553665	AGCTGCCAATCACTGCAGACGAAGATGCTCACGTAATCTTTGCAGTCGCGCCGTTCTGCCAGCGCCATGTAGCGGCCGTCCCTGGTGAAGGTGATTCCTG	3553526	3553620	3553566	3553660	190
Probe_527	AM_303516_000493	1	3553579	3553724	146	3553579	3553678	TGCAGACGAAGATGCTCACGTAATCTTTGCAGTCGCGCCGTTCTGCCAGCGCCATGTAGCGGCCGTCCCTGGTGAAGGTGATTCCTGTGGGAAGAGGCAA	3553625	3553724	CAGCGCCATGTAGCGGCCGTCCCTGGTGAAGGTGATTCCTGTGGGAAGAGGCAAATGCACTGAAATCAAGCGGCCACAAAATCAAGCAAGAGAAACCACA	3553584	3553678	3553625	3553719	190
Probe_528	AM_303516_000505	1	3679017	3679317	301	3679017	3679116	TGCCCTCCACTGCCACAGCACCCACATCCCCCAGCCCCTTGGCAGGAGGATGCAGGTCCCCTCCCCAGACATGAGAGGCCGCTGTCCCTTCTAGGACAGG	3679218	3679317	GGCTGAGCCTCCTGAAGGCCTTCTCCAGACATGAGGAGGAGCTGCAGCACTGGTGGCAGGTGCGGGCCGCCTGGAGAGCAGGCACGCAGTGGGGGACCCG	3679022	3679116	3679218	3679312	190
Probe_529	AM_303516_000506	1	3679017	3679317	301	3679017	3679116	TGCCCTCCACTGCCACAGCACCCACATCCCCCAGCCCCTTGGCAGGAGGATGCAGGTCCCCTCCCCAGACATGAGAGGCCGCTGTCCCTTCTAGGACAGG	3679218	3679317	GGCTGAGCCTCCTGAAGGCCTTCTCCAGACATGAGGAGGAGCTGCAGCACTGGTGGCAGGTGCGGGCCGCCTGGAGAGCAGGCACGCAGTGGGGGACCCG	3679022	3679116	3679218	3679312	190
Probe_530	AM_303516_000511	1	3679095	3679235	141	3679095	3679194	CCGCTGTCCCTTCTAGGACAGGCAGTGGTCTGTCCCTGGGGTGCTGCAGGAGGGGCTGGAAAGCTGAGGGTCCCACGGGCGTCTTGCAGGAGCAGCTCTC	3679136	3679235	TGCTGCAGGAGGGGCTGGAAAGCTGAGGGTCCCACGGGCGTCTTGCAGGAGCAGCTCTCAGACGCTTCGCTGAAGCTGGGCAGGCTGAGCCTCCTGAAGG	3679100	3679194	3679136	3679230	190
Probe_531	AM_303516_000504	1	3679153	3679234	82	3679153	3679234	GAAAGCTGAGGGTCCCACGGGCGTCTTGCAGGAGCAGCTCTCAGACGCTTCGCTGAAGCTGGGCAGGCTGAGCCTCCTGAAG	3679153	3679234	GAAAGCTGAGGGTCCCACGGGCGTCTTGCAGGAGCAGCTCTCAGACGCTTCGCTGAAGCTGGGCAGGCTGAGCCTCCTGAAG	3679158	3679234	3679153	3679229	154
Probe_532	AM_303516_000499	1	3679181	3679261	81	3679181	3679261	CAGGAGCAGCTCTCAGACGCTTCGCTGAAGCTGGGCAGGCTGAGCCTCCTGAAGGCCTTCTCCAGACATGAGGAGGAGCTG	3679181	3679261	CAGGAGCAGCTCTCAGACGCTTCGCTGAAGCTGGGCAGGCTGAGCCTCCTGAAGGCCTTCTCCAGACATGAGGAGGAGCTG	3679186	3679261	3679181	3679256	152
Probe_533	AM_303516_000500	1	3679181	3679261	81	3679181	3679261	CAGGAGCAGCTCTCAGACGCTTCGCTGAAGCTGGGCAGGCTGAGCCTCCTGAAGGCCTTCTCCAGACATGAGGAGGAGCTG	3679181	3679261	CAGGAGCAGCTCTCAGACGCTTCGCTGAAGCTGGGCAGGCTGAGCCTCCTGAAGGCCTTCTCCAGACATGAGGAGGAGCTG	3679186	3679261	3679181	3679256	152
Probe_534	AM_303516_000512	1	3679224	3679348	125	3679224	3679323	GCCTCCTGAAGGCCTTCTCCAGACATGAGGAGGAGCTGCAGCACTGGTGGCAGGTGCGGGCCGCCTGGAGAGCAGGCACGCAGTGGGGGACCCGGGCCCA	3679249	3679348	TGAGGAGGAGCTGCAGCACTGGTGGCAGGTGCGGGCCGCCTGGAGAGCAGGCACGCAGTGGGGGACCCGGGCCCAGGAGCCACCTAGGCTGCTTAACTAA	3679229	3679323	3679249	3679343	190
Probe_535	AM_303516_000501	1	3679264	3679378	115	3679264	3679363	GCACTGGTGGCAGGTGCGGGCCGCCTGGAGAGCAGGCACGCAGTGGGGGACCCGGGCCCAGGAGCCACCTAGGCTGCTTAACTAAGAGGCCCAGGCCCCA	3679279	3679378	GCGGGCCGCCTGGAGAGCAGGCACGCAGTGGGGGACCCGGGCCCAGGAGCCACCTAGGCTGCTTAACTAAGAGGCCCAGGCCCCAAGTGTCCCTGCTGCA	3679269	3679363	3679279	3679373	190
Probe_536	AM_303516_000503	1	3679743	3679915	173	3679743	3679842	CCTGGAAGGGGAGCCCGATGGGGTGGAGGACACGGGTGCCTGGGGAGGTGTGAGCCAGATGGGATCCGTGCATGAGGAGGGAAGCGAGGAGGAGGAAGAG	3679816	3679915	GAGGAGGGAAGCGAGGAGGAGGAAGAGGAGGAAGGGGACAGGGATGAGGACTCAGAGGAAAGGGAGCTGCCGGAGGAAGAGGAGATCCCCAGGAGAAGGG	3679748	3679842	3679816	3679910	190
Probe_537	AM_303516_000502	1	3679813	3680032	220	3679813	3679912	CATGAGGAGGGAAGCGAGGAGGAGGAAGAGGAGGAAGGGGACAGGGATGAGGACTCAGAGGAAAGGGAGCTGCCGGAGGAAGAGGAGATCCCCAGGAGAA	3679933	3680032	TCGTTTGAGGAGGAGCTGCTGGCCCAGCTGGAGGAGTACGAGCAGGTCATCCTGGACTTCCAGTTCAACCTGGAGGCCACCAGGACCAGATACTCCCTTG	3679818	3679912	3679933	3680027	190
Probe_538	AM_303516_000494	1	3679870	3680077	208	3679870	3679969	GAGGAAAGGGAGCTGCCGGAGGAAGAGGAGATCCCCAGGAGAAGGGCCTCCTCCCTGGCCGAGTCGTTTGAGGAGGAGCTGCTGGCCCAGCTGGAGGAGT	3679978	3680077	GTCATCCTGGACTTCCAGTTCAACCTGGAGGCCACCAGGACCAGATACTCCCTTGCAACAGGTAGGGCCTCGGCGGGGGGCACTGGGCTTTGGCCACTCA	3679875	3679969	3679978	3680072	190
Probe_539	AM_303516_000495	1	3679870	3680077	208	3679870	3679969	GAGGAAAGGGAGCTGCCGGAGGAAGAGGAGATCCCCAGGAGAAGGGCCTCCTCCCTGGCCGAGTCGTTTGAGGAGGAGCTGCTGGCCCAGCTGGAGGAGT	3679978	3680077	GTCATCCTGGACTTCCAGTTCAACCTGGAGGCCACCAGGACCAGATACTCCCTTGCAACAGGTAGGGCCTCGGCGGGGGGCACTGGGCTTTGGCCACTCA	3679875	3679969	3679978	3680072	190
Probe_540	AM_303516_000496	1	3679870	3680077	208	3679870	3679969	GAGGAAAGGGAGCTGCCGGAGGAAGAGGAGATCCCCAGGAGAAGGGCCTCCTCCCTGGCCGAGTCGTTTGAGGAGGAGCTGCTGGCCCAGCTGGAGGAGT	3679978	3680077	GTCATCCTGGACTTCCAGTTCAACCTGGAGGCCACCAGGACCAGATACTCCCTTGCAACAGGTAGGGCCTCGGCGGGGGGCACTGGGCTTTGGCCACTCA	3679875	3679969	3679978	3680072	190
Probe_541	AM_303516_000497	1	3679870	3680077	208	3679870	3679969	GAGGAAAGGGAGCTGCCGGAGGAAGAGGAGATCCCCAGGAGAAGGGCCTCCTCCCTGGCCGAGTCGTTTGAGGAGGAGCTGCTGGCCCAGCTGGAGGAGT	3679978	3680077	GTCATCCTGGACTTCCAGTTCAACCTGGAGGCCACCAGGACCAGATACTCCCTTGCAACAGGTAGGGCCTCGGCGGGGGGCACTGGGCTTTGGCCACTCA	3679875	3679969	3679978	3680072	190
Probe_542	AM_303516_000498	1	3679960	3680096	137	3679960	3680059	CTGGAGGAGTACGAGCAGGTCATCCTGGACTTCCAGTTCAACCTGGAGGCCACCAGGACCAGATACTCCCTTGCAACAGGTAGGGCCTCGGCGGGGGGCA	3679997	3680096	TCAACCTGGAGGCCACCAGGACCAGATACTCCCTTGCAACAGGTAGGGCCTCGGCGGGGGGCACTGGGCTTTGGCCACTCAGTGGTTCCCGGCCCAGGAG	3679965	3680059	3679997	3680091	190
Probe_543	AM_303516_000507	1	3680033	3680349	317	3680033	3680132	CAACAGGTAGGGCCTCGGCGGGGGGCACTGGGCTTTGGCCACTCAGTGGTTCCCGGCCCAGGAGCTGGGACGCCCAGACGCTGCCTGCTCTGGTCAGTGA	3680250	3680349	GCCTCTGCCTCTGTGCCCAGGAGTGATTGCGTCTTTACAACAACAAGTGGATTTCCAAGAAACCCAGCTGCGAAAGATCAATACGGAAAATGAGACGCTG	3680038	3680132	3680250	3680344	190
Probe_544	AM_303516_000508	1	3680033	3680349	317	3680033	3680132	CAACAGGTAGGGCCTCGGCGGGGGGCACTGGGCTTTGGCCACTCAGTGGTTCCCGGCCCAGGAGCTGGGACGCCCAGACGCTGCCTGCTCTGGTCAGTGA	3680250	3680349	GCCTCTGCCTCTGTGCCCAGGAGTGATTGCGTCTTTACAACAACAAGTGGATTTCCAAGAAACCCAGCTGCGAAAGATCAATACGGAAAATGAGACGCTG	3680038	3680132	3680250	3680344	190
Probe_545	AM_303516_000509	1	3680033	3680349	317	3680033	3680132	CAACAGGTAGGGCCTCGGCGGGGGGCACTGGGCTTTGGCCACTCAGTGGTTCCCGGCCCAGGAGCTGGGACGCCCAGACGCTGCCTGCTCTGGTCAGTGA	3680250	3680349	GCCTCTGCCTCTGTGCCCAGGAGTGATTGCGTCTTTACAACAACAAGTGGATTTCCAAGAAACCCAGCTGCGAAAGATCAATACGGAAAATGAGACGCTG	3680038	3680132	3680250	3680344	190
Probe_546	AM_303516_000510	1	3680033	3680349	317	3680033	3680132	CAACAGGTAGGGCCTCGGCGGGGGGCACTGGGCTTTGGCCACTCAGTGGTTCCCGGCCCAGGAGCTGGGACGCCCAGACGCTGCCTGCTCTGGTCAGTGA	3680250	3680349	GCCTCTGCCTCTGTGCCCAGGAGTGATTGCGTCTTTACAACAACAAGTGGATTTCCAAGAAACCCAGCTGCGAAAGATCAATACGGAAAATGAGACGCTG	3680038	3680132	3680250	3680344	190
Probe_547	AM_303516_000514	1	3712635	3712769	135	3712635	3712734	GGTTGAGGCTCTGCAGCTGCGGAAGGCCCGGCGGCTCGGCGGGGCCCAGGCCTTGGCCCGGCGGCAGCGCCTCCAGCGCGTTGCCCGACAGGTCGAGCAC	3712670	3712769	TCGGCGGGGCCCAGGCCTTGGCCCGGCGGCAGCGCCTCCAGCGCGTTGCCCGACAGGTCGAGCACCCGAAGGGCAGGCAGCGGCCCGAGCTCGGGGCTCA	3712640	3712734	3712670	3712764	190
Probe_548	AM_303516_000520	1	3712651	3712758	108	3712651	3712750	CTGCGGAAGGCCCGGCGGCTCGGCGGGGCCCAGGCCTTGGCCCGGCGGCAGCGCCTCCAGCGCGTTGCCCGACAGGTCGAGCACCCGAAGGGCAGGCAGC	3712659	3712758	GGCCCGGCGGCTCGGCGGGGCCCAGGCCTTGGCCCGGCGGCAGCGCCTCCAGCGCGTTGCCCGACAGGTCGAGCACCCGAAGGGCAGGCAGCGGCCCGAG	3712656	3712750	3712659	3712753	190
Probe_549	AM_303516_000516	1	3712690	3712809	120	3712690	3712789	GCCCGGCGGCAGCGCCTCCAGCGCGTTGCCCGACAGGTCGAGCACCCGAAGGGCAGGCAGCGGCCCGAGCTCGGGGCTCAGGCCGGGCCCCAGCGCGTTG	3712710	3712809	GCGCGTTGCCCGACAGGTCGAGCACCCGAAGGGCAGGCAGCGGCCCGAGCTCGGGGCTCAGGCCGGGCCCCAGCGCGTTGCGCCGCAGCACGAGGCTGTG	3712695	3712789	3712710	3712804	190
Probe_550	AM_303516_000524	1	3712770	3712910	141	3712770	3712869	GGCCGGGCCCCAGCGCGTTGCGCCGCAGCACGAGGCTGTGCAGCTGCGGCAGGCCCTGCGCCAGGCCAGGCCCCGGCGCGCGCAAGCTCCCGCAGCCGCT	3712811	3712910	AGCTGCGGCAGGCCCTGCGCCAGGCCAGGCCCCGGCGCGCGCAAGCTCCCGCAGCCGCTCACTTCCAAGTAGTGCAGCAGCGGCAGGGTGAAAAGCCGCG	3712775	3712869	3712811	3712905	190
Probe_551	AM_303516_000523	1	3712775	3712954	180	3712775	3712874	GGCCCCAGCGCGTTGCGCCGCAGCACGAGGCTGTGCAGCTGCGGCAGGCCCTGCGCCAGGCCAGGCCCCGGCGCGCGCAAGCTCCCGCAGCCGCTCACTT	3712855	3712954	GCTCCCGCAGCCGCTCACTTCCAAGTAGTGCAGCAGCGGCAGGGTGAAAAGCCGCGGCGGCAGCTGCCCACCCGCCGCCCGCACTCGCTCCTCCAGCCCG	3712780	3712874	3712855	3712949	190
Probe_552	AM_303516_000517	1	3712794	3712953	160	3712794	3712893	GCAGCACGAGGCTGTGCAGCTGCGGCAGGCCCTGCGCCAGGCCAGGCCCCGGCGCGCGCAAGCTCCCGCAGCCGCTCACTTCCAAGTAGTGCAGCAGCGG	3712854	3712953	AGCTCCCGCAGCCGCTCACTTCCAAGTAGTGCAGCAGCGGCAGGGTGAAAAGCCGCGGCGGCAGCTGCCCACCCGCCGCCCGCACTCGCTCCTCCAGCCC	3712799	3712893	3712854	3712948	190
Probe_553	AM_303516_000519	1	3712840	3712956	117	3712840	3712939	CCCCGGCGCGCGCAAGCTCCCGCAGCCGCTCACTTCCAAGTAGTGCAGCAGCGGCAGGGTGAAAAGCCGCGGCGGCAGCTGCCCACCCGCCGCCCGCACT	3712857	3712956	TCCCGCAGCCGCTCACTTCCAAGTAGTGCAGCAGCGGCAGGGTGAAAAGCCGCGGCGGCAGCTGCCCACCCGCCGCCCGCACTCGCTCCTCCAGCCCGGG	3712845	3712939	3712857	3712951	190
Probe_554	AM_303516_000518	1	3712885	3713041	157	3712885	3712984	CAGCAGCGGCAGGGTGAAAAGCCGCGGCGGCAGCTGCCCACCCGCCGCCCGCACTCGCTCCTCCAGCCCGGGCCCCGTCAGCAGCAGCTCCCGCCGCCGC	3712942	3713041	CTCCTCCAGCCCGGGCCCCGTCAGCAGCAGCTCCCGCCGCCGCTCGCGCTCAGCCAGCTCCAGCTCCGGCCAAGACTCTGACACCGCTGCCGCCGCCATG	3712890	3712984	3712942	3713036	190
Probe_555	AM_303516_000513	1	3712954	3713054	101	3712954	3713053	GGGCCCCGTCAGCAGCAGCTCCCGCCGCCGCTCGCGCTCAGCCAGCTCCAGCTCCGGCCAAGACTCTGACACCGCTGCCGCCGCCATGGCGCCTCAGCTG	3712955	3713054	GGCCCCGTCAGCAGCAGCTCCCGCCGCCGCTCGCGCTCAGCCAGCTCCAGCTCCGGCCAAGACTCTGACACCGCTGCCGCCGCCATGGCGCCTCAGCTGC	3712959	3713053	3712955	3713049	190
Probe_556	AM_303516_000521	1	3713010	3713276	267	3713010	3713109	GCCAAGACTCTGACACCGCTGCCGCCGCCATGGCGCCTCAGCTGCTGGCAGGCACCCACCCACCAGGGTGCTTCCGGGGCAGCGCGCGCCACTTCCGACC	3713177	3713276	AGTGGCCTCTCCTGCGTAGAGCCGGGGAGGGGCTGGAGAGCGGCTCGCTCTCTCCGCGGGTAGGGGTGAGGGTGGGGGTTATGAACCCAAAAATATCTGA	3713015	3713109	3713177	3713271	190
Probe_557	AM_303516_000522	1	3713010	3713276	267	3713010	3713109	GCCAAGACTCTGACACCGCTGCCGCCGCCATGGCGCCTCAGCTGCTGGCAGGCACCCACCCACCAGGGTGCTTCCGGGGCAGCGCGCGCCACTTCCGACC	3713177	3713276	AGTGGCCTCTCCTGCGTAGAGCCGGGGAGGGGCTGGAGAGCGGCTCGCTCTCTCCGCGGGTAGGGGTGAGGGTGGGGGTTATGAACCCAAAAATATCTGA	3713015	3713109	3713177	3713271	190
Probe_558	AM_303516_000515	1	3713011	3713181	171	3713011	3713110	CCAAGACTCTGACACCGCTGCCGCCGCCATGGCGCCTCAGCTGCTGGCAGGCACCCACCCACCAGGGTGCTTCCGGGGCAGCGCGCGCCACTTCCGACCT	3713082	3713181	TCCGGGGCAGCGCGCGCCACTTCCGACCTGTGCCGGAAAAGCCCATAGAGAAGCCACCTGGCTGCTAGAGTGCCGCCGCGCGTGCCATAGAGGAGAGTGG	3713016	3713110	3713082	3713176	190
Probe_559	AM_303516_000531	1	5934480	5934800	321	5934480	5934579	TCCCACCGTCATCAGCCAAATGCAACTTCCCTGTGTGCCTGACACCCGCACCTGCACCATGGCCAGCTGCCCTGCAGAGAAGCTCTGGAACTTGAAGGGG	5934701	5934800	GACTGTCCACGATGACGCTGGGGGAGGCAGTGTCCAGGCGTCAGGGCAGTTCTTCCCAGGAGGACCCACAGGAGGCTGCGGTCCCACCCACCGAGAGCGG	5934485	5934579	5934701	5934795	190
Probe_560	AM_303516_000532	1	5934480	5934800	321	5934480	5934579	TCCCACCGTCATCAGCCAAATGCAACTTCCCTGTGTGCCTGACACCCGCACCTGCACCATGGCCAGCTGCCCTGCAGAGAAGCTCTGGAACTTGAAGGGG	5934701	5934800	GACTGTCCACGATGACGCTGGGGGAGGCAGTGTCCAGGCGTCAGGGCAGTTCTTCCCAGGAGGACCCACAGGAGGCTGCGGTCCCACCCACCGAGAGCGG	5934485	5934579	5934701	5934795	190
Probe_561	AM_303516_000533	1	5934480	5934800	321	5934480	5934579	TCCCACCGTCATCAGCCAAATGCAACTTCCCTGTGTGCCTGACACCCGCACCTGCACCATGGCCAGCTGCCCTGCAGAGAAGCTCTGGAACTTGAAGGGG	5934701	5934800	GACTGTCCACGATGACGCTGGGGGAGGCAGTGTCCAGGCGTCAGGGCAGTTCTTCCCAGGAGGACCCACAGGAGGCTGCGGTCCCACCCACCGAGAGCGG	5934485	5934579	5934701	5934795	190
Probe_562	AM_303516_000534	1	5934480	5934800	321	5934480	5934579	TCCCACCGTCATCAGCCAAATGCAACTTCCCTGTGTGCCTGACACCCGCACCTGCACCATGGCCAGCTGCCCTGCAGAGAAGCTCTGGAACTTGAAGGGG	5934701	5934800	GACTGTCCACGATGACGCTGGGGGAGGCAGTGTCCAGGCGTCAGGGCAGTTCTTCCCAGGAGGACCCACAGGAGGCTGCGGTCCCACCCACCGAGAGCGG	5934485	5934579	5934701	5934795	190
Probe_563	AM_303516_000537	1	5934541	5934806	266	5934541	5934640	GCCAGCTGCCCTGCAGAGAAGCTCTGGAACTTGAAGGGGACGTGGGCGGTCTCGTGGGGGCGCAGGTAGAGCTGGGGGGCCAGGCTGCCACGCAGGTGGA	5934707	5934806	CCACGATGACGCTGGGGGAGGCAGTGTCCAGGCGTCAGGGCAGTTCTTCCCAGGAGGACCCACAGGAGGCTGCGGTCCCACCCACCGAGAGCGGTGCTCA	5934546	5934640	5934707	5934801	190
Probe_564	AM_303516_000536	1	5934556	5934703	148	5934556	5934655	GAGAAGCTCTGGAACTTGAAGGGGACGTGGGCGGTCTCGTGGGGGCGCAGGTAGAGCTGGGGGGCCAGGCTGCCACGCAGGTGGAACATGTCCTCCTCCA	5934604	5934703	AGGTAGAGCTGGGGGGCCAGGCTGCCACGCAGGTGGAACATGTCCTCCTCCACCGGTGTGTGCAGGCCAGCAGCACCCTTGAAGTCCCTCCACTCCTGAC	5934561	5934655	5934604	5934698	190
Probe_565	AM_303516_000530	1	5934659	5934862	204	5934659	5934758	GTGTGTGCAGGCCAGCAGCACCCTTGAAGTCCCTCCACTCCTGACTGTCCACGATGACGCTGGGGGAGGCAGTGTCCAGGCGTCAGGGCAGTTCTTCCCA	5934763	5934862	GACCCACAGGAGGCTGCGGTCCCACCCACCGAGAGCGGTGCTCAGAGGAGTGGGAGAGAGAAGTCAAATCGCCCCGGCTCTCGGGCAGAATTCGAGCCAG	5934664	5934758	5934763	5934857	190
Probe_566	AM_303516_000535	1	5934666	5934882	217	5934666	5934765	CAGGCCAGCAGCACCCTTGAAGTCCCTCCACTCCTGACTGTCCACGATGACGCTGGGGGAGGCAGTGTCCAGGCGTCAGGGCAGTTCTTCCCAGGAGGAC	5934783	5934882	CCCACCCACCGAGAGCGGTGCTCAGAGGAGTGGGAGAGAGAAGTCAAATCGCCCCGGCTCTCGGGCAGAATTCGAGCCAGCTCAGCAGGGGTGCCGGCTG	5934671	5934765	5934783	5934877	190
Probe_567	AM_303516_000529	1	5934670	5934993	324	5934670	5934769	CCAGCAGCACCCTTGAAGTCCCTCCACTCCTGACTGTCCACGATGACGCTGGGGGAGGCAGTGTCCAGGCGTCAGGGCAGTTCTTCCCAGGAGGACCCAC	5934894	5934993	GATCTGGGCTGGGGCAGGACGGGCACCACTGAGACCTCACCTGAGCTCGGGGTTGTCGATCTCCACAGTCACCGTGTGCTGTGTGTTGTGGGGGTTCTTA	5934675	5934769	5934894	5934988	190
Probe_568	AM_303516_000525	1	5934704	5934959	256	5934704	5934803	TGTCCACGATGACGCTGGGGGAGGCAGTGTCCAGGCGTCAGGGCAGTTCTTCCCAGGAGGACCCACAGGAGGCTGCGGTCCCACCCACCGAGAGCGGTGC	5934860	5934959	CAGCTCAGCAGGGGTGCCGGCTGCACCCGACACAGATCTGGGCTGGGGCAGGACGGGCACCACTGAGACCTCACCTGAGCTCGGGGTTGTCGATCTCCAC	5934709	5934803	5934860	5934954	190
Probe_569	AM_303516_000526	1	5934704	5934959	256	5934704	5934803	TGTCCACGATGACGCTGGGGGAGGCAGTGTCCAGGCGTCAGGGCAGTTCTTCCCAGGAGGACCCACAGGAGGCTGCGGTCCCACCCACCGAGAGCGGTGC	5934860	5934959	CAGCTCAGCAGGGGTGCCGGCTGCACCCGACACAGATCTGGGCTGGGGCAGGACGGGCACCACTGAGACCTCACCTGAGCTCGGGGTTGTCGATCTCCAC	5934709	5934803	5934860	5934954	190
Probe_570	AM_303516_000527	1	5934704	5934959	256	5934704	5934803	TGTCCACGATGACGCTGGGGGAGGCAGTGTCCAGGCGTCAGGGCAGTTCTTCCCAGGAGGACCCACAGGAGGCTGCGGTCCCACCCACCGAGAGCGGTGC	5934860	5934959	CAGCTCAGCAGGGGTGCCGGCTGCACCCGACACAGATCTGGGCTGGGGCAGGACGGGCACCACTGAGACCTCACCTGAGCTCGGGGTTGTCGATCTCCAC	5934709	5934803	5934860	5934954	190
Probe_571	AM_303516_000528	1	5934704	5934959	256	5934704	5934803	TGTCCACGATGACGCTGGGGGAGGCAGTGTCCAGGCGTCAGGGCAGTTCTTCCCAGGAGGACCCACAGGAGGCTGCGGTCCCACCCACCGAGAGCGGTGC	5934860	5934959	CAGCTCAGCAGGGGTGCCGGCTGCACCCGACACAGATCTGGGCTGGGGCAGGACGGGCACCACTGAGACCTCACCTGAGCTCGGGGTTGTCGATCTCCAC	5934709	5934803	5934860	5934954	190
Probe_572	AM_303516_000538	1	5993215	5993397	183	5993215	5993314	AGCTCATGCTGGCTGAGGGTACCTTGTAGACCAGACAGTGCGAGGGGTTGGGCTGGATCCCACCCTGCAGAGGCAGGGTCACCCTTCCAGAATCAGCTTC	5993298	5993397	CTTCCAGAATCAGCTTCCAGCAAGGGGTTCCAAACAGCCCAGCGGACCATGTGCATGCATGCCAGGTTGGACAGAGAGGTGACCGAAGCTGCCTAGAATT	5993220	5993314	5993298	5993392	190
Probe_573	AM_303516_000541	1	5993284	5993457	174	5993284	5993383	GAGGCAGGGTCACCCTTCCAGAATCAGCTTCCAGCAAGGGGTTCCAAACAGCCCAGCGGACCATGTGCATGCATGCCAGGTTGGACAGAGAGGTGACCGA	5993358	5993457	GCCAGGTTGGACAGAGAGGTGACCGAAGCTGCCTAGAATTAAAACAAAGCACATCGGTGTATGAGTTATCACAGAAGTCACCTGGAGAGGGGAAATCAAC	5993289	5993383	5993358	5993452	190
Probe_574	AM_303516_000539	1	5993355	5993520	166	5993355	5993454	CATGCCAGGTTGGACAGAGAGGTGACCGAAGCTGCCTAGAATTAAAACAAAGCACATCGGTGTATGAGTTATCACAGAAGTCACCTGGAGAGGGGAAATC	5993421	5993520	AGTTATCACAGAAGTCACCTGGAGAGGGGAAATCAACAGTGCTTTCATGTGTAAAATTCAACGAGAGCTCAGTGTAGCAAGGGGCAGGGATCATCAGTTG	5993360	5993454	5993421	5993515	190
Probe_575	AM_303516_000540	1	5993355	5993520	166	5993355	5993454	CATGCCAGGTTGGACAGAGAGGTGACCGAAGCTGCCTAGAATTAAAACAAAGCACATCGGTGTATGAGTTATCACAGAAGTCACCTGGAGAGGGGAAATC	5993421	5993520	AGTTATCACAGAAGTCACCTGGAGAGGGGAAATCAACAGTGCTTTCATGTGTAAAATTCAACGAGAGCTCAGTGTAGCAAGGGGCAGGGATCATCAGTTG	5993360	5993454	5993421	5993515	190
Probe_576	AM_303516_000543	1	6012582	6012784	203	6012582	6012681	GGCCCTCCTCAGCAGCATCAGATGCGGGGTCTCCCCTGCCCCACCCACCCCTACCCTGCCCCACCCACCCCTACCCTGCCCCACCCACCCCTACCCTGCC	6012685	6012784	CCTCCTCCCTGCCCTACCCGGGTCCCACCCCTGCCTGGCCCCACCCTGCCCCCCATCACGCTTCTGACTCCACACCTCCTGGAAGTGGTCCTGGACGTGG	6012587	6012681	6012685	6012779	190
Probe_577	AM_303516_000544	1	6012723	6012991	269	6012723	6012822	CCCCACCCTGCCCCCCATCACGCTTCTGACTCCACACCTCCTGGAAGTGGTCCTGGACGTGGAGCTCCAGCAGCTCTTCCTCAAACTTCTCCAGGGAGGG	6012892	6012991	GTCGCCTGAAACAGTGAGGGTGCGAAAAGGGTCATCCTTGGGAATAAAACACCCACTGGCAGCCACCGAGGGTCCCTACCCACCCCAGCCTCAGCCGGGG	6012728	6012822	6012892	6012986	190
Probe_578	AM_303516_000545	1	6012723	6012991	269	6012723	6012822	CCCCACCCTGCCCCCCATCACGCTTCTGACTCCACACCTCCTGGAAGTGGTCCTGGACGTGGAGCTCCAGCAGCTCTTCCTCAAACTTCTCCAGGGAGGG	6012892	6012991	GTCGCCTGAAACAGTGAGGGTGCGAAAAGGGTCATCCTTGGGAATAAAACACCCACTGGCAGCCACCGAGGGTCCCTACCCACCCCAGCCTCAGCCGGGG	6012728	6012822	6012892	6012986	190
Probe_579	AM_303516_000542	1	6012747	6012854	108	6012747	6012846	TCTGACTCCACACCTCCTGGAAGTGGTCCTGGACGTGGAGCTCCAGCAGCTCTTCCTCAAACTTCTCCAGGGAGGGGTACAGGGTGAAGAATAAGTCATC	6012755	6012854	CACACCTCCTGGAAGTGGTCCTGGACGTGGAGCTCCAGCAGCTCTTCCTCAAACTTCTCCAGGGAGGGGTACAGGGTGAAGAATAAGTCATCCAAGTGCC	6012752	6012846	6012755	6012849	190
Probe_580	AM_303516_000547	1	6111577	6111748	172	6111577	6111676	CTCCCAAGCCAGGCGGCACCATGCTGTCCATGACGTACAGCGAGAGTCTGCGGAGCGTGAGCAGCAGGTGCCACTCTGAATGGGCCCTGCACCCCGTCCG	6111649	6111748	ACTCTGAATGGGCCCTGCACCCCGTCCGCCAGACGGACACGCTGGAACTGCAGCGGCTGCGGGAGGTGCGGGCGGCTGCCCAGGCCAGGAACATGGAGAG	6111582	6111676	6111649	6111743	190
Probe_581	AM_303516_000551	1	6111659	6111886	228	6111659	6111758	GGCCCTGCACCCCGTCCGCCAGACGGACACGCTGGAACTGCAGCGGCTGCGGGAGGTGCGGGCGGCTGCCCAGGCCAGGAACATGGAGAGCTTCCTCCGC	6111787	6111886	CCGCCCAGCGCACAGGCATGAAGTATCGGTAAGGGCCGGGCAGGGGGGCGGTGGGGTGGGAAGTCTGATTTCAGCCATATAAATATGTATAAAAGGGCTG	6111664	6111758	6111787	6111881	190
Probe_582	AM_303516_000550	1	6111701	6111891	191	6111701	6111800	GCGGCTGCGGGAGGTGCGGGCGGCTGCCCAGGCCAGGAACATGGAGAGCTTCCTCCGCATGCACGGCCTTTCCCTGGACGGCTGCACCGCCCAGCGCACA	6111792	6111891	CAGCGCACAGGCATGAAGTATCGGTAAGGGCCGGGCAGGGGGGCGGTGGGGTGGGAAGTCTGATTTCAGCCATATAAATATGTATAAAAGGGCTGGGCAC	6111706	6111800	6111792	6111886	190
Probe_583	AM_303516_000546	1	6111762	6111916	155	6111762	6111861	CACGGCCTTTCCCTGGACGGCTGCACCGCCCAGCGCACAGGCATGAAGTATCGGTAAGGGCCGGGCAGGGGGGCGGTGGGGTGGGAAGTCTGATTTCAGC	6111817	6111916	AAGGGCCGGGCAGGGGGGCGGTGGGGTGGGAAGTCTGATTTCAGCCATATAAATATGTATAAAAGGGCTGGGCACGGTGGTTCACACCTGTAATCCCAGC	6111767	6111861	6111817	6111911	190
Probe_584	AM_303516_000549	1	6111785	6112101	317	6111785	6111884	CACCGCCCAGCGCACAGGCATGAAGTATCGGTAAGGGCCGGGCAGGGGGGCGGTGGGGTGGGAAGTCTGATTTCAGCCATATAAATATGTATAAAAGGGC	6112002	6112101	AAATACAAAAAATAGCCAGGCATAGTGGGGCGCACCTGTAGTCCCAACTACTCAGGAGGCTGAGGCAGAAGAATTGCTTGAACTCAGGAGGCAGAGATTG	6111790	6111884	6112002	6112096	190
Probe_585	AM_303516_000548	1	6111802	6111958	157	6111802	6111901	GCATGAAGTATCGGTAAGGGCCGGGCAGGGGGGCGGTGGGGTGGGAAGTCTGATTTCAGCCATATAAATATGTATAAAAGGGCTGGGCACGGTGGTTCAC	6111859	6111958	AGCCATATAAATATGTATAAAAGGGCTGGGCACGGTGGTTCACACCTGTAATCCCAGCACTTGGGGAGGCAGAGGCGGGTGGATCACCTGAGATCAGGAG	6111807	6111901	6111859	6111953	190
Probe_586	AM_303516_000564	1	6184635	6184762	128	6184635	6184734	CCCTCCCGGGGCACGCCGTCTGCGAAGGTCTCTGCACCATCCGCCCCCGGCTCACACAGGTGCCGCATGAAGAGGGACACATAGGCTCTGGGGTGGGGGG	6184663	6184762	TCTCTGCACCATCCGCCCCCGGCTCACACAGGTGCCGCATGAAGAGGGACACATAGGCTCTGGGGTGGGGGGGGGGGACTGGGGCTCAGGGAGTGGGGGG	6184640	6184734	6184663	6184757	190
Probe_587	AM_303516_000554	1	6184644	6184744	101	6184644	6184743	GGCACGCCGTCTGCGAAGGTCTCTGCACCATCCGCCCCCGGCTCACACAGGTGCCGCATGAAGAGGGACACATAGGCTCTGGGGTGGGGGGGGGGGACTG	6184645	6184744	GCACGCCGTCTGCGAAGGTCTCTGCACCATCCGCCCCCGGCTCACACAGGTGCCGCATGAAGAGGGACACATAGGCTCTGGGGTGGGGGGGGGGGACTGG	6184649	6184743	6184645	6184739	190
Probe_588	AM_303516_000552	1	6184669	6184903	235	6184669	6184768	CACCATCCGCCCCCGGCTCACACAGGTGCCGCATGAAGAGGGACACATAGGCTCTGGGGTGGGGGGGGGGGACTGGGGCTCAGGGAGTGGGGGGCCGGCA	6184804	6184903	AACTCCTGGCTGATCTTCAACCATCGCCCACCTCCTAGTCAGGCCTGGGCCAGGCCCGGGAAAGGACAGAGAGGGCCTCCCTGGCGAGGGGACCTCCTAG	6184674	6184768	6184804	6184898	190
Probe_589	AM_303516_000553	1	6184669	6184903	235	6184669	6184768	CACCATCCGCCCCCGGCTCACACAGGTGCCGCATGAAGAGGGACACATAGGCTCTGGGGTGGGGGGGGGGGACTGGGGCTCAGGGAGTGGGGGGCCGGCA	6184804	6184903	AACTCCTGGCTGATCTTCAACCATCGCCCACCTCCTAGTCAGGCCTGGGCCAGGCCCGGGAAAGGACAGAGAGGGCCTCCCTGGCGAGGGGACCTCCTAG	6184674	6184768	6184804	6184898	190
Probe_590	AM_303516_000559	1	6184681	6184833	153	6184681	6184780	CCGGCTCACACAGGTGCCGCATGAAGAGGGACACATAGGCTCTGGGGTGGGGGGGGGGGACTGGGGCTCAGGGAGTGGGGGGCCGGCAAGAACCCTCTGA	6184734	6184833	GGGGGGACTGGGGCTCAGGGAGTGGGGGGCCGGCAAGAACCCTCTGAGAGGGCTGGCAGGACCCCAGGGGAACTCCTGGCTGATCTTCAACCATCGCCCA	6184686	6184780	6184734	6184828	190
Probe_591	AM_303516_000565	1	6184692	6184948	257	6184692	6184791	AGGTGCCGCATGAAGAGGGACACATAGGCTCTGGGGTGGGGGGGGGGGACTGGGGCTCAGGGAGTGGGGGGCCGGCAAGAACCCTCTGAGAGGGCTGGCA	6184849	6184948	TGGGCCAGGCCCGGGAAAGGACAGAGAGGGCCTCCCTGGCGAGGGGACCTCCTAGGACAGCCCTGGGTGACCGGGATCTTCCTCGCTGCCATAACACCAG	6184697	6184791	6184849	6184943	190
Probe_592	AM_303516_000561	1	6186530	6186703	174	6186530	6186629	CCCGCACCTCCCGGGGGTTCTGCACAGGGATGCCCTGACAGAATCCTGCCCCACCCTCCGCCTCTGGGTGAGGGGCACCAGTCCCTCCCTCCCGGCACGC	6186604	6186703	GCACCAGTCCCTCCCTCCCGGCACGCACCCTGGTCCTCCTGGGAGGCATCGTTGTAGTTGACCTGCTTGCGGATGCGCTTGCCCTTGCCCAGGTTGCGGG	6186535	6186629	6186604	6186698	190
Probe_593	AM_303516_000555	1	6186552	6186834	283	6186552	6186651	CACAGGGATGCCCTGACAGAATCCTGCCCCACCCTCCGCCTCTGGGTGAGGGGCACCAGTCCCTCCCTCCCGGCACGCACCCTGGTCCTCCTGGGAGGCA	6186735	6186834	CCGCAGCAGCTTCTCCCAGTAGTCGGGGTCCACGTTCTCCTCCTGCTTGATGATTTCCCGCTCCACCTCCTCCTGGGGACGCAGCACCACGGGTTCCATG	6186557	6186651	6186735	6186829	190
Probe_594	AM_303516_000556	1	6186552	6186834	283	6186552	6186651	CACAGGGATGCCCTGACAGAATCCTGCCCCACCCTCCGCCTCTGGGTGAGGGGCACCAGTCCCTCCCTCCCGGCACGCACCCTGGTCCTCCTGGGAGGCA	6186735	6186834	CCGCAGCAGCTTCTCCCAGTAGTCGGGGTCCACGTTCTCCTCCTGCTTGATGATTTCCCGCTCCACCTCCTCCTGGGGACGCAGCACCACGGGTTCCATG	6186557	6186651	6186735	6186829	190
Probe_595	AM_303516_000557	1	6186552	6186834	283	6186552	6186651	CACAGGGATGCCCTGACAGAATCCTGCCCCACCCTCCGCCTCTGGGTGAGGGGCACCAGTCCCTCCCTCCCGGCACGCACCCTGGTCCTCCTGGGAGGCA	6186735	6186834	CCGCAGCAGCTTCTCCCAGTAGTCGGGGTCCACGTTCTCCTCCTGCTTGATGATTTCCCGCTCCACCTCCTCCTGGGGACGCAGCACCACGGGTTCCATG	6186557	6186651	6186735	6186829	190
Probe_596	AM_303516_000558	1	6186552	6186834	283	6186552	6186651	CACAGGGATGCCCTGACAGAATCCTGCCCCACCCTCCGCCTCTGGGTGAGGGGCACCAGTCCCTCCCTCCCGGCACGCACCCTGGTCCTCCTGGGAGGCA	6186735	6186834	CCGCAGCAGCTTCTCCCAGTAGTCGGGGTCCACGTTCTCCTCCTGCTTGATGATTTCCCGCTCCACCTCCTCCTGGGGACGCAGCACCACGGGTTCCATG	6186557	6186651	6186735	6186829	190
Probe_597	AM_303516_000562	1	6186557	6186729	173	6186557	6186656	GGATGCCCTGACAGAATCCTGCCCCACCCTCCGCCTCTGGGTGAGGGGCACCAGTCCCTCCCTCCCGGCACGCACCCTGGTCCTCCTGGGAGGCATCGTT	6186630	6186729	ACCCTGGTCCTCCTGGGAGGCATCGTTGTAGTTGACCTGCTTGCGGATGCGCTTGCCCTTGCCCAGGTTGCGGGCCAGGTCCTCCTGCTGCTGCTCATAG	6186562	6186656	6186630	6186724	190
Probe_598	AM_303516_000563	1	6186557	6186729	173	6186557	6186656	GGATGCCCTGACAGAATCCTGCCCCACCCTCCGCCTCTGGGTGAGGGGCACCAGTCCCTCCCTCCCGGCACGCACCCTGGTCCTCCTGGGAGGCATCGTT	6186630	6186729	ACCCTGGTCCTCCTGGGAGGCATCGTTGTAGTTGACCTGCTTGCGGATGCGCTTGCCCTTGCCCAGGTTGCGGGCCAGGTCCTCCTGCTGCTGCTCATAG	6186562	6186656	6186630	6186724	190
Probe_599	AM_303516_000560	1	6186603	6186903	301	6186603	6186702	GGCACCAGTCCCTCCCTCCCGGCACGCACCCTGGTCCTCCTGGGAGGCATCGTTGTAGTTGACCTGCTTGCGGATGCGCTTGCCCTTGCCCAGGTTGCGG	6186804	6186903	CTCCTGGGGACGCAGCACCACGGGTTCCATGGGTGGAGCCATCTCTGCCCTCCCGGAAGCCTCAGGCTGCCTCCACCTGACCTGCCCTTTGCCCCCTCAG	6186608	6186702	6186804	6186898	190
Probe_600	AM_303516_000580	1	6202561	6202746	186	6202561	6202660	GGCCCAAGAGAAGCGCAGCCAGTTGAGGCCCTCCAGCTGGTACGGGTGCAGTGTGCCGCCTGTGGAGTCGATGTACCATGGCTGCTTGTCGAACTTGACC	6202647	6202746	TGTCGAACTTGACCGTGGGCTGCAGGGGAGGCAGCGGTTCAGACACGCCCCAGATCCTGGGCCACCAGAGTCCACACTACAGGCCTTTGCACATGCAATT	6202566	6202660	6202647	6202741	190
Probe_601	AM_303516_000566	1	6202589	6202707	119	6202589	6202688	CCCTCCAGCTGGTACGGGTGCAGTGTGCCGCCTGTGGAGTCGATGTACCATGGCTGCTTGTCGAACTTGACCGTGGGCTGCAGGGGAGGCAGCGGTTCAG	6202608	6202707	GCAGTGTGCCGCCTGTGGAGTCGATGTACCATGGCTGCTTGTCGAACTTGACCGTGGGCTGCAGGGGAGGCAGCGGTTCAGACACGCCCCAGATCCTGGG	6202594	6202688	6202608	6202702	190
Probe_602	AM_303516_000567	1	6203748	6203930	183	6203748	6203847	GCATGACACTGTCTGCATAAGCCATGAGGGCCCAAGGAAACATCCTTTTGAGAACACACACCCCCTGCACATTCAAGTCTGAGGTGGGCAGGCCCTGGCA	6203831	6203930	GTGGGCAGGCCCTGGCAACCCCACCCACTGCTGCCCCACCCTCCCCACTCACGTCCACAATGGGCGTGTCCGGCGGCTTCTCCTGCTTGTCGTCCCTCAG	6203753	6203847	6203831	6203925	190
Probe_603	AM_303516_000577	1	6203815	6204152	338	6203815	6203914	CACATTCAAGTCTGAGGTGGGCAGGCCCTGGCAACCCCACCCACTGCTGCCCCACCCTCCCCACTCACGTCCACAATGGGCGTGTCCGGCGGCTTCTCCT	6204053	6204152	TGTGCCTAGCAGCCGGATCCCTGCGACCCACCTGTGGCCCCAGTAGGCCTGCTTGAGGTTGTCGTAGTAGGGGATGTCGATGTCATCGATCTCCCAGGTG	6203820	6203914	6204053	6204147	190
Probe_604	AM_303516_000570	1	6203830	6203929	100	6203830	6203929	GGTGGGCAGGCCCTGGCAACCCCACCCACTGCTGCCCCACCCTCCCCACTCACGTCCACAATGGGCGTGTCCGGCGGCTTCTCCTGCTTGTCGTCCCTCA	6203830	6203929	GGTGGGCAGGCCCTGGCAACCCCACCCACTGCTGCCCCACCCTCCCCACTCACGTCCACAATGGGCGTGTCCGGCGGCTTCTCCTGCTTGTCGTCCCTCA	6203835	6203929	6203830	6203924	190
Probe_605	AM_303516_000575	1	6203840	6204089	250	6203840	6203939	CCCTGGCAACCCCACCCACTGCTGCCCCACCCTCCCCACTCACGTCCACAATGGGCGTGTCCGGCGGCTTCTCCTGCTTGTCGTCCCTCAGCTTCTTGCC	6203990	6204089	CCCTGGGAAACGGCATTGGAGGCAGGTGAGCAAGGCTCAGCCCAGGAGCAGGTCCCGGCAGCCTGTGCCTAGCAGCCGGATCCCTGCGACCCACCTGTGG	6203845	6203939	6203990	6204084	190
Probe_606	AM_303516_000571	1	6206730	6206932	203	6206730	6206829	GCTCCTTCACCCAGGAGCAATGCCAGTAGGACAGCCCTGCCCACTTGACAAAGAACTCTCTCTCAGGGATGCCCTCCAGGGGCTTAGGTGGAGGGAGGCT	6206833	6206932	CTCCACGTCAGGCCCCGGCAGCCCCACCATGAAGGGGGCAGGGGGCTCCGTCCACCTCCAGTGTAGAATCCGCTGGACTTTGCCCTTCAGTGGGGGGCAC	6206735	6206829	6206833	6206927	190
Probe_607	AM_303516_000572	1	6206730	6206932	203	6206730	6206829	GCTCCTTCACCCAGGAGCAATGCCAGTAGGACAGCCCTGCCCACTTGACAAAGAACTCTCTCTCAGGGATGCCCTCCAGGGGCTTAGGTGGAGGGAGGCT	6206833	6206932	CTCCACGTCAGGCCCCGGCAGCCCCACCATGAAGGGGGCAGGGGGCTCCGTCCACCTCCAGTGTAGAATCCGCTGGACTTTGCCCTTCAGTGGGGGGCAC	6206735	6206829	6206833	6206927	190
Probe_608	AM_303516_000573	1	6206730	6206932	203	6206730	6206829	GCTCCTTCACCCAGGAGCAATGCCAGTAGGACAGCCCTGCCCACTTGACAAAGAACTCTCTCTCAGGGATGCCCTCCAGGGGCTTAGGTGGAGGGAGGCT	6206833	6206932	CTCCACGTCAGGCCCCGGCAGCCCCACCATGAAGGGGGCAGGGGGCTCCGTCCACCTCCAGTGTAGAATCCGCTGGACTTTGCCCTTCAGTGGGGGGCAC	6206735	6206829	6206833	6206927	190
Probe_609	AM_303516_000574	1	6206730	6206932	203	6206730	6206829	GCTCCTTCACCCAGGAGCAATGCCAGTAGGACAGCCCTGCCCACTTGACAAAGAACTCTCTCTCAGGGATGCCCTCCAGGGGCTTAGGTGGAGGGAGGCT	6206833	6206932	CTCCACGTCAGGCCCCGGCAGCCCCACCATGAAGGGGGCAGGGGGCTCCGTCCACCTCCAGTGTAGAATCCGCTGGACTTTGCCCTTCAGTGGGGGGCAC	6206735	6206829	6206833	6206927	190
Probe_610	AM_303516_000581	1	6206731	6206967	237	6206731	6206830	CTCCTTCACCCAGGAGCAATGCCAGTAGGACAGCCCTGCCCACTTGACAAAGAACTCTCTCTCAGGGATGCCCTCCAGGGGCTTAGGTGGAGGGAGGCTG	6206868	6206967	GGGCAGGGGGCTCCGTCCACCTCCAGTGTAGAATCCGCTGGACTTTGCCCTTCAGTGGGGGGCACTGTGGACAGAGAAGGGTCCCCAAGGTGGGGCTCAG	6206736	6206830	6206868	6206962	190
Probe_611	AM_303516_000582	1	6206731	6206967	237	6206731	6206830	CTCCTTCACCCAGGAGCAATGCCAGTAGGACAGCCCTGCCCACTTGACAAAGAACTCTCTCTCAGGGATGCCCTCCAGGGGCTTAGGTGGAGGGAGGCTG	6206868	6206967	GGGCAGGGGGCTCCGTCCACCTCCAGTGTAGAATCCGCTGGACTTTGCCCTTCAGTGGGGGGCACTGTGGACAGAGAAGGGTCCCCAAGGTGGGGCTCAG	6206736	6206830	6206868	6206962	190
Probe_612	AM_303516_000583	1	6206731	6206967	237	6206731	6206830	CTCCTTCACCCAGGAGCAATGCCAGTAGGACAGCCCTGCCCACTTGACAAAGAACTCTCTCTCAGGGATGCCCTCCAGGGGCTTAGGTGGAGGGAGGCTG	6206868	6206967	GGGCAGGGGGCTCCGTCCACCTCCAGTGTAGAATCCGCTGGACTTTGCCCTTCAGTGGGGGGCACTGTGGACAGAGAAGGGTCCCCAAGGTGGGGCTCAG	6206736	6206830	6206868	6206962	190
Probe_613	AM_303516_000584	1	6206731	6206967	237	6206731	6206830	CTCCTTCACCCAGGAGCAATGCCAGTAGGACAGCCCTGCCCACTTGACAAAGAACTCTCTCTCAGGGATGCCCTCCAGGGGCTTAGGTGGAGGGAGGCTG	6206868	6206967	GGGCAGGGGGCTCCGTCCACCTCCAGTGTAGAATCCGCTGGACTTTGCCCTTCAGTGGGGGGCACTGTGGACAGAGAAGGGTCCCCAAGGTGGGGCTCAG	6206736	6206830	6206868	6206962	190
Probe_614	AM_303516_000569	1	6206816	6206966	151	6206816	6206915	GGTGGAGGGAGGCTGGGCTCCACGTCAGGCCCCGGCAGCCCCACCATGAAGGGGGCAGGGGGCTCCGTCCACCTCCAGTGTAGAATCCGCTGGACTTTGC	6206867	6206966	GGGGCAGGGGGCTCCGTCCACCTCCAGTGTAGAATCCGCTGGACTTTGCCCTTCAGTGGGGGGCACTGTGGACAGAGAAGGGTCCCCAAGGTGGGGCTCA	6206821	6206915	6206867	6206961	190
Probe_615	AM_303516_000576	1	6206845	6206975	131	6206845	6206944	CCCCGGCAGCCCCACCATGAAGGGGGCAGGGGGCTCCGTCCACCTCCAGTGTAGAATCCGCTGGACTTTGCCCTTCAGTGGGGGGCACTGTGGACAGAGA	6206876	6206975	GGCTCCGTCCACCTCCAGTGTAGAATCCGCTGGACTTTGCCCTTCAGTGGGGGGCACTGTGGACAGAGAAGGGTCCCCAAGGTGGGGCTCAGCTGCAGGG	6206850	6206944	6206876	6206970	190
Probe_616	AM_303516_000578	1	6208861	6209148	288	6208861	6208960	CCTGTTCCTGGGGTGGGGCGGGGCGTCCGGCGCGGGGCGGGCGGAACACTCACAGTACAGCGCGGGCAGAGCCATTCACCGTTTGGGATCTCGGGCAGCG	6209049	6209148	CATGTGGTCGTCCTCCTCCTCCTCGCAGCCGCCCTCCTCCTCTTCATCGTCGTCGTCCTTCGGCTCCCACTGGATCCCCTCCTTCTCCTGGGGGAGGAGG	6208866	6208960	6209049	6209143	190
Probe_617	AM_303516_000585	1	6208940	6209212	273	6208940	6209039	CGTTTGGGATCTCGGGCAGCGGCGGGTTGAGGCAATGCAGGTGGTAGGAGGAGGGGCAGGCGTCGCAGCAGAGCAGCTCGCCCCCGTCCTTGCACACGCG	6209113	6209212	TCCCACTGGATCCCCTCCTTCTCCTGGGGGAGGAGGCCAGGTGGAGGCACCCTGGGCGGGGTCCCCGCTCCACCAGGCCCGACTCCCTCCCTCCCCTACA	6208945	6209039	6209113	6209207	190
Probe_618	AM_303516_000568	1	6209016	6209249	234	6209016	6209115	CTCGCCCCCGTCCTTGCACACGCGGCAGAACTCCATGTGGTCGTCCTCCTCCTCCTCGCAGCCGCCCTCCTCCTCTTCATCGTCGTCGTCCTTCGGCTCC	6209150	6209249	CAGGTGGAGGCACCCTGGGCGGGGTCCCCGCTCCACCAGGCCCGACTCCCTCCCTCCCCTACAGCATCTCCCCGCATTCTGCCCCCAAATGAGGGCACAG	6209021	6209115	6209150	6209244	190
Probe_619	AM_303516_000579	1	6209032	6209299	268	6209032	6209131	CACACGCGGCAGAACTCCATGTGGTCGTCCTCCTCCTCCTCGCAGCCGCCCTCCTCCTCTTCATCGTCGTCGTCCTTCGGCTCCCACTGGATCCCCTCCT	6209200	6209299	TCCCTCCCCTACAGCATCTCCCCGCATTCTGCCCCCAAATGAGGGCACAGGGGTGGGGGAGCCAGGCGTGGCCCCGCCCCCAGCCCGGGGCTCTGCCAAG	6209037	6209131	6209200	6209294	190
Probe_620	AM_303516_000591	1	6214528	6214794	267	6214528	6214627	CAAAAGAGGCGACGATGCTGCCTCACTGCTGAGAAAGGACCGGGCAATCCAAGGTCACACAGGCACAGAGCCCTCCATTAGGAGCACCCCAGCTGCCCCT	6214695	6214794	GGTGCCCACCCAACCCCAGCCTTACCTTTGCCCTCCTTGGTCTTGGCCTTGCGGATAGGCACAGGCTGGGGCACCTGCGGGGGGCTGACGGCTAGCGGAG	6214533	6214627	6214695	6214789	190
Probe_621	AM_303516_000592	1	6214528	6214794	267	6214528	6214627	CAAAAGAGGCGACGATGCTGCCTCACTGCTGAGAAAGGACCGGGCAATCCAAGGTCACACAGGCACAGAGCCCTCCATTAGGAGCACCCCAGCTGCCCCT	6214695	6214794	GGTGCCCACCCAACCCCAGCCTTACCTTTGCCCTCCTTGGTCTTGGCCTTGCGGATAGGCACAGGCTGGGGCACCTGCGGGGGGCTGACGGCTAGCGGAG	6214533	6214627	6214695	6214789	190
Probe_622	AM_303516_000589	1	6214620	6214853	234	6214620	6214719	CTGCCCCTCCCTGCCCGCGTCTGCCCCGTGGCTTCTCCTATAGGGTCTGAAAGGGACCTCTTCCCAGCGGGACTAGGTGCCCACCCAACCCCAGCCTTAC	6214754	6214853	CACAGGCTGGGGCACCTGCGGGGGGCTGACGGCTAGCGGAGGGGAGATGGTGACCGTCTCTACAGCCGCAGCCACCGCCGCCGCCGCTGCTGCCGCGGAG	6214625	6214719	6214754	6214848	190
Probe_623	AM_303516_000588	1	6214650	6214850	201	6214650	6214749	GCTTCTCCTATAGGGTCTGAAAGGGACCTCTTCCCAGCGGGACTAGGTGCCCACCCAACCCCAGCCTTACCTTTGCCCTCCTTGGTCTTGGCCTTGCGGA	6214751	6214850	AGGCACAGGCTGGGGCACCTGCGGGGGGCTGACGGCTAGCGGAGGGGAGATGGTGACCGTCTCTACAGCCGCAGCCACCGCCGCCGCCGCTGCTGCCGCG	6214655	6214749	6214751	6214845	190
Probe_624	AM_303516_000586	1	6214662	6214807	146	6214662	6214761	GGGTCTGAAAGGGACCTCTTCCCAGCGGGACTAGGTGCCCACCCAACCCCAGCCTTACCTTTGCCCTCCTTGGTCTTGGCCTTGCGGATAGGCACAGGCT	6214708	6214807	CCCCAGCCTTACCTTTGCCCTCCTTGGTCTTGGCCTTGCGGATAGGCACAGGCTGGGGCACCTGCGGGGGGCTGACGGCTAGCGGAGGGGAGATGGTGAC	6214667	6214761	6214708	6214802	190
Probe_625	AM_303516_000587	1	6214662	6214807	146	6214662	6214761	GGGTCTGAAAGGGACCTCTTCCCAGCGGGACTAGGTGCCCACCCAACCCCAGCCTTACCTTTGCCCTCCTTGGTCTTGGCCTTGCGGATAGGCACAGGCT	6214708	6214807	CCCCAGCCTTACCTTTGCCCTCCTTGGTCTTGGCCTTGCGGATAGGCACAGGCTGGGGCACCTGCGGGGGGCTGACGGCTAGCGGAGGGGAGATGGTGAC	6214667	6214761	6214708	6214802	190
Probe_626	AM_303516_000590	1	6214741	6214957	217	6214741	6214840	CCTTGCGGATAGGCACAGGCTGGGGCACCTGCGGGGGGCTGACGGCTAGCGGAGGGGAGATGGTGACCGTCTCTACAGCCGCAGCCACCGCCGCCGCCGC	6214858	6214957	CCTTGAAGGGGTTGTTGGCGCTGAACTCCCGCCACTTGGCACCCAGGACGGTCATCATTTTGGACATGGGGATCTTCGGGTTCTTCTTGGCAATGAGTGG	6214746	6214840	6214858	6214952	190
Probe_627	AM_303516_000595	1	6214764	6215028	265	6214764	6214863	GGCACCTGCGGGGGGCTGACGGCTAGCGGAGGGGAGATGGTGACCGTCTCTACAGCCGCAGCCACCGCCGCCGCCGCTGCTGCCGCGGAGCTGCCCTTGA	6214929	6215028	ATCTTCGGGTTCTTCTTGGCAATGAGTGGCCTGTAGGGGGAGAGGCAGGAGGGTGAGGGCAAGGCCAGGTGAGATGAGAGGCCCACCCGACCCCCGGCAG	6214769	6214863	6214929	6215023	190
Probe_628	AM_303516_000593	1	6214785	6214962	178	6214785	6214884	GCTAGCGGAGGGGAGATGGTGACCGTCTCTACAGCCGCAGCCACCGCCGCCGCCGCTGCTGCCGCGGAGCTGCCCTTGAAGGGGTTGTTGGCGCTGAACT	6214863	6214962	AAGGGGTTGTTGGCGCTGAACTCCCGCCACTTGGCACCCAGGACGGTCATCATTTTGGACATGGGGATCTTCGGGTTCTTCTTGGCAATGAGTGGCCTGT	6214790	6214884	6214863	6214957	190
Probe_629	AM_303516_000594	1	6214785	6214962	178	6214785	6214884	GCTAGCGGAGGGGAGATGGTGACCGTCTCTACAGCCGCAGCCACCGCCGCCGCCGCTGCTGCCGCGGAGCTGCCCTTGAAGGGGTTGTTGGCGCTGAACT	6214863	6214962	AAGGGGTTGTTGGCGCTGAACTCCCGCCACTTGGCACCCAGGACGGTCATCATTTTGGACATGGGGATCTTCGGGTTCTTCTTGGCAATGAGTGGCCTGT	6214790	6214884	6214863	6214957	190
Probe_630	AM_303516_000597	1	6246653	6246881	229	6246653	6246752	GAGATACAAGGATAAACCACCATTTTGGTTCCCAAGTTTTATTCAAGAACTCATACAAAATTTTCCAGATAAATGAAATTTAATCCTCGTCTTCCTCCTC	6246782	6246881	GTAATTCGTAACTCTCTTTGCTGTTAGCAACTACGCGCAACCAGTCACGTAGATTATTCTTCTTCAAATATTTTTTGGTGAGATATTTCAAATACCTGCA	6246658	6246752	6246782	6246876	190
Probe_631	AM_303516_000598	1	6246759	6247002	244	6246759	6246858	GTCCTGGTTAATCTGGAAGTAACGTAATTCGTAACTCTCTTTGCTGTTAGCAACTACGCGCAACCAGTCACGTAGATTATTCTTCTTCAAATATTTTTTG	6246903	6247002	ACTAGACAGTTGGTGCTTGCATTCTAAAACATTTTAACATTTATAAAACCCAGCACTCAAAATCATTACAATTCAAGGTGTTTTCCCAAGCCTCAAAAAT	6246764	6246858	6246903	6246997	190
Probe_632	AM_303516_000599	1	6246769	6246938	170	6246769	6246868	ATCTGGAAGTAACGTAATTCGTAACTCTCTTTGCTGTTAGCAACTACGCGCAACCAGTCACGTAGATTATTCTTCTTCAAATATTTTTTGGTGAGATATT	6246839	6246938	TCTTCTTCAAATATTTTTTGGTGAGATATTTCAAATACCTGCAGAGAAAGGACACAAGAACTCCACTAGACAGTTGGTGCTTGCATTCTAAAACATTTTA	6246774	6246868	6246839	6246933	190
Probe_633	AM_303516_000596	1	6246788	6246975	188	6246788	6246887	CGTAACTCTCTTTGCTGTTAGCAACTACGCGCAACCAGTCACGTAGATTATTCTTCTTCAAATATTTTTTGGTGAGATATTTCAAATACCTGCAGAGAAA	6246876	6246975	CCTGCAGAGAAAGGACACAAGAACTCCACTAGACAGTTGGTGCTTGCATTCTAAAACATTTTAACATTTATAAAACCCAGCACTCAAAATCATTACAATT	6246793	6246887	6246876	6246970	190
Probe_634	AM_303516_000601	1	6252923	6253074	152	6252923	6253022	CCATGCAGGGAAAAGGCGGGCTGGGCACTGGGTGCACGCAGGCCACACACACACTTCCCTCCTGTACCTTTTGGAGAAAGGCACCTCGGATGTCACGGTG	6252975	6253074	ACTTCCCTCCTGTACCTTTTGGAGAAAGGCACCTCGGATGTCACGGTGATCTTGCTCTTGCTCCTTTCGATGGTCACCACCCCTCCACCAAGGTTCCCAG	6252928	6253022	6252975	6253069	190
Probe_635	AM_303516_000600	1	6252955	6253133	179	6252955	6253054	TGCACGCAGGCCACACACACACTTCCCTCCTGTACCTTTTGGAGAAAGGCACCTCGGATGTCACGGTGATCTTGCTCTTGCTCCTTTCGATGGTCACCAC	6253034	6253133	GCTCCTTTCGATGGTCACCACCCCTCCACCAAGGTTCCCAGCTTTTCCGTTCACTTTGATCCTTTCTTGCAAAAACTGCTCCTGTAGAAATCATTAAATT	6252960	6253054	6253034	6253128	190
Probe_636	AM_303516_000602	1	6252965	6253129	165	6252965	6253064	CCACACACACACTTCCCTCCTGTACCTTTTGGAGAAAGGCACCTCGGATGTCACGGTGATCTTGCTCTTGCTCCTTTCGATGGTCACCACCCCTCCACCA	6253030	6253129	TCTTGCTCCTTTCGATGGTCACCACCCCTCCACCAAGGTTCCCAGCTTTTCCGTTCACTTTGATCCTTTCTTGCAAAAACTGCTCCTGTAGAAATCATTA	6252970	6253064	6253030	6253124	190
Probe_637	AM_303516_000605	1	6267357	6267510	154	6267357	6267456	CTCCAGCCTGGAATGTGAGGGGTGGGGGTGGGGAGCCCTGGGGAAGGGGTATCAGAATCTCGGGGCCTGGGCTTCTCTGCAGACACCAGACGGTGCTGAA	6267411	6267510	GAATCTCGGGGCCTGGGCTTCTCTGCAGACACCAGACGGTGCTGAAGGGTCCCAGCGGGCTCCCGCCGGTGGACCGGCTGCTGCAGTTCCTGGTGGACAG	6267362	6267456	6267411	6267505	190
Probe_638	AM_303516_000603	1	6267366	6267519	154	6267366	6267465	GGAATGTGAGGGGTGGGGGTGGGGAGCCCTGGGGAAGGGGTATCAGAATCTCGGGGCCTGGGCTTCTCTGCAGACACCAGACGGTGCTGAAGGGTCCCAG	6267420	6267519	GGCCTGGGCTTCTCTGCAGACACCAGACGGTGCTGAAGGGTCCCAGCGGGCTCCCGCCGGTGGACCGGCTGCTGCAGTTCCTGGTGGACAGCTCAGGGGA	6267371	6267465	6267420	6267514	190
Probe_639	AM_303516_000604	1	6267422	6267708	287	6267422	6267521	CCTGGGCTTCTCTGCAGACACCAGACGGTGCTGAAGGGTCCCAGCGGGCTCCCGCCGGTGGACCGGCTGCTGCAGTTCCTGGTGGACAGCTCAGGGGATG	6267609	6267708	TACCCGGTTGCACAGTCCCCAATGCTTGCACATGCACTCAGCATGTCTTCAGAGGACGACCTGGCAGTGGATTCTCCAGCACCTCCCTAGGGCACCTTGG	6267427	6267521	6267609	6267703	190
Probe_640	AM_303516_000606	1	6267468	6267698	231	6267468	6267567	GGCTCCCGCCGGTGGACCGGCTGCTGCAGTTCCTGGTGGACAGCTCAGGGGATGGCGTGGAGGCGGTGCGCTGTGCCAACTGTGACCTGGAGTGCAGCGA	6267599	6267698	GAGCAGAGGGTACCCGGTTGCACAGTCCCCAATGCTTGCACATGCACTCAGCATGTCTTCAGAGGACGACCTGGCAGTGGATTCTCCAGCACCTCCCTAG	6267473	6267567	6267599	6267693	190
Probe_641	AM_303516_000609	1	6279113	6279539	427	6279113	6279212	GGGGATGGGCTCCTACTCAGAAGTAGACAAGGTCCTTTTGGAGACAGAGCCTTCCTGGTTCTCACTCACTGAGGCCTTCCAGGAAGACGTTCCATTCTGA	6279440	6279539	CCCCACATGGAGGGAACACCCGACTTAGCAAATGGGACCGGTCCCCAGGGTCAGGCTCTTAGAGCAGGCACAAGACTGGGACACTGGACAGAAGGTTGTT	6279118	6279212	6279440	6279534	190
Probe_642	AM_303516_000610	1	6279113	6279539	427	6279113	6279212	GGGGATGGGCTCCTACTCAGAAGTAGACAAGGTCCTTTTGGAGACAGAGCCTTCCTGGTTCTCACTCACTGAGGCCTTCCAGGAAGACGTTCCATTCTGA	6279440	6279539	CCCCACATGGAGGGAACACCCGACTTAGCAAATGGGACCGGTCCCCAGGGTCAGGCTCTTAGAGCAGGCACAAGACTGGGACACTGGACAGAAGGTTGTT	6279118	6279212	6279440	6279534	190
Probe_643	AM_303516_000607	1	6279363	6279717	355	6279363	6279462	CCGAACGGCCTCTCAGAAGAGCCTCTACTGAAAAATATGGATCATCACAGATCCAAACAGAAAAATGGGGGCGATGTCCCCACATGGAGGGAACACCCGA	6279618	6279717	TCTCGGCTCACTGCAACCTCTGCCTCCTGGGTTCAAGCGATTCTCCTGCCTCAGCCTCCCGAGTAGCTGGGATTACAGGCGCCTGACACCACGCCCCGCT	6279368	6279462	6279618	6279712	190
Probe_644	AM_303516_000608	1	6279363	6279717	355	6279363	6279462	CCGAACGGCCTCTCAGAAGAGCCTCTACTGAAAAATATGGATCATCACAGATCCAAACAGAAAAATGGGGGCGATGTCCCCACATGGAGGGAACACCCGA	6279618	6279717	TCTCGGCTCACTGCAACCTCTGCCTCCTGGGTTCAAGCGATTCTCCTGCCTCAGCCTCCCGAGTAGCTGGGATTACAGGCGCCTGACACCACGCCCCGCT	6279368	6279462	6279618	6279712	190
Probe_645	AM_303516_000615	1	6295564	6295922	359	6295564	6295663	TGAGCTGCACAAGCTGCAATTTAACAACCCACTCCTCGGGTGCAGGGCGCCCGAGCCCGGAGAGAGAGGGTCCCCTCCTGCGACCTGAACTCGCGGATGA	6295823	6295922	CCGGCCACGTAGAGCGCCAGCCCGGTGCGGCCCTGCAGGCCGGCGCGCGTGAGCAGCGGCAGCGCGAGCACCGAGGCGCCCAGCAGGAAGGTGGCGAGGC	6295569	6295663	6295823	6295917	190
Probe_646	AM_303516_000618	1	6295711	6295823	113	6295711	6295810	CACGCGCCGCGCCAAGCGGACCGCCGCCCGCCCCGCCGGCCCCCGCCGGCCCCCGCCGGCCTGCACCTGGTAGCGAGGCGGCCGATAGAGCAGCAGCAGC	6295724	6295823	AAGCGGACCGCCGCCCGCCCCGCCGGCCCCCGCCGGCCCCCGCCGGCCTGCACCTGGTAGCGAGGCGGCCGATAGAGCAGCAGCAGCAGCGCGTTGAGCC	6295716	6295810	6295724	6295818	190
Probe_647	AM_303516_000617	1	6295779	6295888	110	6295779	6295878	GGTAGCGAGGCGGCCGATAGAGCAGCAGCAGCAGCGCGTTGAGCCCGGCCACGTAGAGCGCCAGCCCGGTGCGGCCCTGCAGGCCGGCGCGCGTGAGCAG	6295789	6295888	CGGCCGATAGAGCAGCAGCAGCAGCGCGTTGAGCCCGGCCACGTAGAGCGCCAGCCCGGTGCGGCCCTGCAGGCCGGCGCGCGTGAGCAGCGGCAGCGCG	6295784	6295878	6295789	6295883	190
Probe_648	AM_303516_000616	1	6295856	6296008	153	6295856	6295955	TGCAGGCCGGCGCGCGTGAGCAGCGGCAGCGCGAGCACCGAGGCGCCCAGCAGGAAGGTGGCGAGGCTGAGACGCGCCTCAGAGCCCGGCGGAGCCCGCG	6295909	6296008	GAAGGTGGCGAGGCTGAGACGCGCCTCAGAGCCCGGCGGAGCCCGCGCCGCGCAGCCCGCCATGGCGCCGGGCGGCGGACTAGCGGGCGGCGGCGCCGGC	6295861	6295955	6295909	6296003	190
Probe_649	AM_303516_000614	1	6295858	6295968	111	6295858	6295957	CAGGCCGGCGCGCGTGAGCAGCGGCAGCGCGAGCACCGAGGCGCCCAGCAGGAAGGTGGCGAGGCTGAGACGCGCCTCAGAGCCCGGCGGAGCCCGCGCC	6295869	6295968	GCGTGAGCAGCGGCAGCGCGAGCACCGAGGCGCCCAGCAGGAAGGTGGCGAGGCTGAGACGCGCCTCAGAGCCCGGCGGAGCCCGCGCCGCGCAGCCCGC	6295863	6295957	6295869	6295963	190
Probe_650	AM_303516_000611	1	6295862	6296062	201	6295862	6295961	CCGGCGCGCGTGAGCAGCGGCAGCGCGAGCACCGAGGCGCCCAGCAGGAAGGTGGCGAGGCTGAGACGCGCCTCAGAGCCCGGCGGAGCCCGCGCCGCGC	6295963	6296062	GCCCGCCATGGCGCCGGGCGGCGGACTAGCGGGCGGCGGCGCCGGCTGTAGCCCGGAGAAACGCGCCGGCTGCGCCTGCGCACTGTGCCGCCGATGCCGG	6295867	6295961	6295963	6296057	190
Probe_651	AM_303516_000613	1	6295943	6296183	241	6295943	6296042	GGCGGAGCCCGCGCCGCGCAGCCCGCCATGGCGCCGGGCGGCGGACTAGCGGGCGGCGGCGCCGGCTGTAGCCCGGAGAAACGCGCCGGCTGCGCCTGCG	6296084	6296183	CAGCTGCGCGCCGCCTGCCAGTTCTCGCGAGAACTCCGGCCCGCCCTGTTGCTGTCCGGAATTTGGCGGGAGCGCCCCGCCCGCCCGCCCCTCCCCGCCC	6295948	6296042	6296084	6296178	190
Probe_652	AM_303516_000612	1	6295952	6296142	191	6295952	6296051	CGCGCCGCGCAGCCCGCCATGGCGCCGGGCGGCGGACTAGCGGGCGGCGGCGCCGGCTGTAGCCCGGAGAAACGCGCCGGCTGCGCCTGCGCACTGTGCC	6296043	6296142	CACTGTGCCGCCGATGCCGGCCCGGGAAGGGCAGCTGCCCGCAGCTGCGCGCCGCCTGCCAGTTCTCGCGAGAACTCCGGCCCGCCCTGTTGCTGTCCGG	6295957	6296051	6296043	6296137	190
Probe_653	AM_303516_000620	1	6304880	6305177	298	6304880	6304979	CCCCAGCTCGCTAGGGGGCGAGGGAGGAGCAGTAAAGCCCGGGCTGGCTGTGCGATTGCAATCTGGGTGGTAGGTCTGGACCCCGGGGGAGACGTTCGGG	6305078	6305177	CCCTCCCTCCCCCTTCCCCTCCTCTCCCTCCCCCTCCCCTTCCCCTTCCCTCTCTTCCCCTCCCTGTTTCTCGCGTCCGCTCTTCCCCACAGGGCTCTGG	6304885	6304979	6305078	6305172	190
Probe_654	AM_303516_000621	1	6304886	6305218	333	6304886	6304985	CTCGCTAGGGGGCGAGGGAGGAGCAGTAAAGCCCGGGCTGGCTGTGCGATTGCAATCTGGGTGGTAGGTCTGGACCCCGGGGGAGACGTTCGGGTCGTCT	6305119	6305218	CCCCTTCCCTCTCTTCCCCTCCCTGTTTCTCGCGTCCGCTCTTCCCCACAGGGCTCTGGCCTGTGCCCAGGGGAGCCGAGCAACCGTCGGGCTTCCGCAG	6304891	6304985	6305119	6305213	190
Probe_655	AM_303516_000619	1	6305147	6305252	106	6305147	6305246	CTCGCGTCCGCTCTTCCCCACAGGGCTCTGGCCTGTGCCCAGGGGAGCCGAGCAACCGTCGGGCTTCCGCAGCTGCCTGCCCGGCGTGAGCCAGCTCCTT	6305153	6305252	TCCGCTCTTCCCCACAGGGCTCTGGCCTGTGCCCAGGGGAGCCGAGCAACCGTCGGGCTTCCGCAGCTGCCTGCCCGGCGTGAGCCAGCTCCTTCGGCGC	6305152	6305246	6305153	6305247	190
Probe_656	AM_303516_000624	1	6309442	6309804	363	6309442	6309541	CCGAGGACTCGGAGGGGGAACTCAGGAAGCTGCTGGTGCTGCCGCCGCCGCCCGCCGCGCGCAGCCCCCCGGGCTCGCCCCACGACGCGCTCAGGCCGGG	6309705	6309804	AAGGCGGTCAGGGCGAAGGCGTCGGGCAGCAGCGAGGCCGAGGCGGAGCGGGGGCCGGGCCCGGGGCGGCGGCGCGGGCTGCCGGGGGGCGAGTCGCGGG	6309447	6309541	6309705	6309799	190
Probe_657	AM_303516_000628	1	6309535	6309813	279	6309535	6309634	GGCCGGGGCGCAGAGAGCCGGCGTGCGAGTGCGCAGAGGGGCGTGGCCCTGGGCTCCGCTGGGCGCTGCTTGGGGGCGTCGGGGCCTCTCCGGGATCTGC	6309714	6309813	AGGGCGAAGGCGTCGGGCAGCAGCGAGGCCGAGGCGGAGCGGGGGCCGGGCCCGGGGCGGCGGCGCGGGCTGCCGGGGGGCGAGTCGCGGGCTCCCCGCG	6309540	6309634	6309714	6309808	190
Probe_658	AM_303516_000627	1	6309586	6309665	80	6309586	6309665	GGCTCCGCTGGGCGCTGCTTGGGGGCGTCGGGGCCTCTCCGGGATCTGCGCCGTCGGGGGCGGCGGGCGCAGCGGGGAAG	6309586	6309665	GGCTCCGCTGGGCGCTGCTTGGGGGCGTCGGGGCCTCTCCGGGATCTGCGCCGTCGGGGGCGGCGGGCGCAGCGGGGAAG	6309591	6309665	6309586	6309660	150
Probe_659	AM_303516_000629	1	6309629	6309730	102	6309629	6309728	ATCTGCGCCGTCGGGGGCGGCGGGCGCAGCGGGGAAGGGCCCGGGCGGGCGGCGCAGGGCCTGTGGCTCGCACTCGAAGGCGGTCAGGGCGAAGGCGTCG	6309631	6309730	CTGCGCCGTCGGGGGCGGCGGGCGCAGCGGGGAAGGGCCCGGGCGGGCGGCGCAGGGCCTGTGGCTCGCACTCGAAGGCGGTCAGGGCGAAGGCGTCGGG	6309634	6309728	6309631	6309725	190
Probe_660	AM_303516_000633	1	6309737	6309823	87	6309737	6309823	CGAGGCCGAGGCGGAGCGGGGGCCGGGCCCGGGGCGGCGGCGCGGGCTGCCGGGGGGCGAGTCGCGGGCTCCCCGCGGGCCGCTATC	6309737	6309823	CGAGGCCGAGGCGGAGCGGGGGCCGGGCCCGGGGCGGCGGCGCGGGCTGCCGGGGGGCGAGTCGCGGGCTCCCCGCGGGCCGCTATC	6309742	6309823	6309737	6309818	164
Probe_661	AM_303516_000625	1	6309764	6309815	52	6309764	6309815	CCCGGGGCGGCGGCGCGGGCTGCCGGGGGGCGAGTCGCGGGCTCCCCGCGGG	6309764	6309815	CCCGGGGCGGCGGCGCGGGCTGCCGGGGGGCGAGTCGCGGGCTCCCCGCGGG	6309769	6309815	6309764	6309810	94
Probe_662	AM_303516_000630	1	6309803	6309929	127	6309803	6309902	GGCTCCCCGCGGGCCGCTATCCAGGGCCGAGGGCCGCAGCGACAGCAGGCTCTCGGCCGAGCGGCGGCGCGCGCGGGACGGTGGTGCGTCCTCCGCGAAG	6309830	6309929	CGAGGGCCGCAGCGACAGCAGGCTCTCGGCCGAGCGGCGGCGCGCGCGGGACGGTGGTGCGTCCTCCGCGAAGGCCAGGAGGCTGGCGCGGCGCCGCTCG	6309808	6309902	6309830	6309924	190
Probe_663	AM_303516_000634	1	6309814	6310152	339	6309814	6309913	GGCCGCTATCCAGGGCCGAGGGCCGCAGCGACAGCAGGCTCTCGGCCGAGCGGCGGCGCGCGCGGGACGGTGGTGCGTCCTCCGCGAAGGCCAGGAGGCT	6310053	6310152	GTGGGCGGGACCTGTCAGGACGCGGCTGGCTTTTACCCCGAGCTGCCCTCCTGGGAAACGGGGACAAACCCTTCTCCACCCTGGGGAAAGGCCTTCCGTG	6309819	6309913	6310053	6310147	190
Probe_664	AM_303516_000635	1	6309814	6310152	339	6309814	6309913	GGCCGCTATCCAGGGCCGAGGGCCGCAGCGACAGCAGGCTCTCGGCCGAGCGGCGGCGCGCGCGGGACGGTGGTGCGTCCTCCGCGAAGGCCAGGAGGCT	6310053	6310152	GTGGGCGGGACCTGTCAGGACGCGGCTGGCTTTTACCCCGAGCTGCCCTCCTGGGAAACGGGGACAAACCCTTCTCCACCCTGGGGAAAGGCCTTCCGTG	6309819	6309913	6310053	6310147	190
Probe_665	AM_303516_000636	1	6309902	6309979	78	6309902	6309979	GGCCAGGAGGCTGGCGCGGCGCCGCTCGGGCCCGGCAGGCAGCACCAGGTGCGCCAGGGCGGCCAGGTCCTCGCCGGA	6309902	6309979	GGCCAGGAGGCTGGCGCGGCGCCGCTCGGGCCCGGCAGGCAGCACCAGGTGCGCCAGGGCGGCCAGGTCCTCGCCGGA	6309907	6309979	6309902	6309974	146
Probe_666	AM_303516_000626	1	6309964	6310017	54	6309964	6310017	CCAGGTCCTCGCCGGAGCCCCAGCGCGGCAGGAAGGCGGGCAGCGGGACGGCGG	6309964	6310017	CCAGGTCCTCGCCGGAGCCCCAGCGCGGCAGGAAGGCGGGCAGCGGGACGGCGG	6309969	6310017	6309964	6310012	98
Probe_667	AM_303516_000631	1	6309979	6310331	353	6309979	6310078	AGCCCCAGCGCGGCAGGAAGGCGGGCAGCGGGACGGCGGCCCACACGTCCGCATCGTCGTGGGAGAAGCGCCGCGTGGGCGGGACCTGTCAGGACGCGGC	6310232	6310331	TGTGTCAGACAGCTGGGGTCGGTTGGGGAGGGCGCTCGTTGAGGATACTGAGCCGGCAGGAGATAACTCATGTGACAGGGACCATGGGGGTGGCGGTTGG	6309984	6310078	6310232	6310326	190
Probe_668	AM_303516_000632	1	6309979	6310331	353	6309979	6310078	AGCCCCAGCGCGGCAGGAAGGCGGGCAGCGGGACGGCGGCCCACACGTCCGCATCGTCGTGGGAGAAGCGCCGCGTGGGCGGGACCTGTCAGGACGCGGC	6310232	6310331	TGTGTCAGACAGCTGGGGTCGGTTGGGGAGGGCGCTCGTTGAGGATACTGAGCCGGCAGGAGATAACTCATGTGACAGGGACCATGGGGGTGGCGGTTGG	6309984	6310078	6310232	6310326	190
Probe_669	AM_303516_000637	1	6309980	6310108	129	6309980	6310079	GCCCCAGCGCGGCAGGAAGGCGGGCAGCGGGACGGCGGCCCACACGTCCGCATCGTCGTGGGAGAAGCGCCGCGTGGGCGGGACCTGTCAGGACGCGGCT	6310009	6310108	GGACGGCGGCCCACACGTCCGCATCGTCGTGGGAGAAGCGCCGCGTGGGCGGGACCTGTCAGGACGCGGCTGGCTTTTACCCCGAGCTGCCCTCCTGGGA	6309985	6310079	6310009	6310103	190
Probe_670	AM_303516_000622	1	6310018	6310143	126	6310018	6310117	CCCACACGTCCGCATCGTCGTGGGAGAAGCGCCGCGTGGGCGGGACCTGTCAGGACGCGGCTGGCTTTTACCCCGAGCTGCCCTCCTGGGAAACGGGGAC	6310044	6310143	AAGCGCCGCGTGGGCGGGACCTGTCAGGACGCGGCTGGCTTTTACCCCGAGCTGCCCTCCTGGGAAACGGGGACAAACCCTTCTCCACCCTGGGGAAAGG	6310023	6310117	6310044	6310138	190
Probe_671	AM_303516_000623	1	6310018	6310143	126	6310018	6310117	CCCACACGTCCGCATCGTCGTGGGAGAAGCGCCGCGTGGGCGGGACCTGTCAGGACGCGGCTGGCTTTTACCCCGAGCTGCCCTCCTGGGAAACGGGGAC	6310044	6310143	AAGCGCCGCGTGGGCGGGACCTGTCAGGACGCGGCTGGCTTTTACCCCGAGCTGCCCTCCTGGGAAACGGGGACAAACCCTTCTCCACCCTGGGGAAAGG	6310023	6310117	6310044	6310138	190
Probe_672	AM_303516_000639	1	6478869	6479200	332	6478869	6478968	CTTCAACCTGTCCAGTGCCCCAAGGTCCCAAGCAGTCGGCAGGGTCTGTGGATCGGCCGAGGGGCTACCACGGCCGCCAGAGGCCAGGGCCGCAGGGAGG	6479101	6479200	GTGCTCCAGCAGGCGCGCGCTCACGGCGGGCTCCAGGACACGGCAGGCGGGCAGCACGCGGGCCAGGCGCGCCACACAGGCGCTGTAGCCCTCGCGGTAG	6478874	6478968	6479101	6479195	190
Probe_673	AM_303516_000645	1	6478889	6479265	377	6478889	6478988	CAAGGTCCCAAGCAGTCGGCAGGGTCTGTGGATCGGCCGAGGGGCTACCACGGCCGCCAGAGGCCAGGGCCGCAGGGAGGCGAGGGCGGCGAGGGCACCG	6479166	6479265	GGCGCGCCACACAGGCGCTGTAGCCCTCGCGGTAGCTGTCGCAAGGCACTGCGGGCGGAGAGCCGCGTGAGGCGCGGGGTAGGGTGCCGGGTGCGGGGTG	6478894	6478988	6479166	6479260	190
Probe_674	AM_303516_000641	1	6478937	6479310	374	6478937	6479036	CACGGCCGCCAGAGGCCAGGGCCGCAGGGAGGCGAGGGCGGCGAGGGCACCGGAGCGGATGCGGGCTCTGGGGCAGACGCGGGCGCTGGGGCGGGGGCAG	6479211	6479310	GCACTGCGGGCGGAGAGCCGCGTGAGGCGCGGGGTAGGGTGCCGGGTGCGGGGTGCAGAGCGCGCGGCAGGGCAGGGAGGGCTCACTCACGGGGCGCTGC	6478942	6479036	6479211	6479305	190
Probe_675	AM_303516_000652	1	6478973	6479200	228	6478973	6479072	GGCGGCGAGGGCACCGGAGCGGATGCGGGCTCTGGGGCAGACGCGGGCGCTGGGGCGGGGGCAGACGGGCCACTGGAATCCCCAGCGCGCCCGCCGTCCA	6479101	6479200	GTGCTCCAGCAGGCGCGCGCTCACGGCGGGCTCCAGGACACGGCAGGCGGGCAGCACGCGGGCCAGGCGCGCCACACAGGCGCTGTAGCCCTCGCGGTAG	6478978	6479072	6479101	6479195	190
Probe_676	AM_303516_000651	1	6479004	6479105	102	6479004	6479103	CTGGGGCAGACGCGGGCGCTGGGGCGGGGGCAGACGGGCCACTGGAATCCCCAGCGCGCCCGCCGTCCAGGGTGGCGCTGGCCGCTCTCCGCCACAGGTG	6479006	6479105	GGGGCAGACGCGGGCGCTGGGGCGGGGGCAGACGGGCCACTGGAATCCCCAGCGCGCCCGCCGTCCAGGGTGGCGCTGGCCGCTCTCCGCCACAGGTGCT	6479009	6479103	6479006	6479100	190
Probe_677	AM_303516_000640	1	6479085	6479162	78	6479085	6479162	CCGCTCTCCGCCACAGGTGCTCCAGCAGGCGCGCGCTCACGGCGGGCTCCAGGACACGGCAGGCGGGCAGCACGCGGG	6479085	6479162	CCGCTCTCCGCCACAGGTGCTCCAGCAGGCGCGCGCTCACGGCGGGCTCCAGGACACGGCAGGCGGGCAGCACGCGGG	6479090	6479162	6479085	6479157	146
Probe_678	AM_303516_000644	1	6479133	6479293	161	6479133	6479232	CCAGGACACGGCAGGCGGGCAGCACGCGGGCCAGGCGCGCCACACAGGCGCTGTAGCCCTCGCGGTAGCTGTCGCAAGGCACTGCGGGCGGAGAGCCGCG	6479194	6479293	GCGGTAGCTGTCGCAAGGCACTGCGGGCGGAGAGCCGCGTGAGGCGCGGGGTAGGGTGCCGGGTGCGGGGTGCAGAGCGCGCGGCAGGGCAGGGAGGGCT	6479138	6479232	6479194	6479288	190
Probe_679	AM_303516_000648	1	6479163	6479316	154	6479163	6479262	CCAGGCGCGCCACACAGGCGCTGTAGCCCTCGCGGTAGCTGTCGCAAGGCACTGCGGGCGGAGAGCCGCGTGAGGCGCGGGGTAGGGTGCCGGGTGCGGG	6479217	6479316	CGGGCGGAGAGCCGCGTGAGGCGCGGGGTAGGGTGCCGGGTGCGGGGTGCAGAGCGCGCGGCAGGGCAGGGAGGGCTCACTCACGGGGCGCTGCCGTGGG	6479168	6479262	6479217	6479311	190
Probe_680	AM_303516_000649	1	6479489	6479702	214	6479489	6479588	CTGGGTGTGGGGCGCGCCGTGGCCTGCTGGGGGTCCGCTCCGACGCGCCCACCCCACCCAGGCTCCGCCTCGGGCGCCGCGCGGAACCCCCTGGTGGGTT	6479603	6479702	ACCCCGTCCCCCTGCCCCCGCTCCGCGCCCCAGGACCCTCTGCCCTCCGCCCGGGCGCGCTCACCTCCCGGCCCAGCAGCGGCAGGATGAGCCCCTTAAG	6479494	6479588	6479603	6479697	190
Probe_681	AM_303516_000638	1	6479506	6479707	202	6479506	6479605	CGTGGCCTGCTGGGGGTCCGCTCCGACGCGCCCACCCCACCCAGGCTCCGCCTCGGGCGCCGCGCGGAACCCCCTGGTGGGTTCCTCCCGCAGGAGCACC	6479608	6479707	GTCCCCCTGCCCCCGCTCCGCGCCCCAGGACCCTCTGCCCTCCGCCCGGGCGCGCTCACCTCCCGGCCCAGCAGCGGCAGGATGAGCCCCTTAAGCTGGC	6479511	6479605	6479608	6479702	190
Probe_682	AM_303516_000643	1	6479511	6479673	163	6479511	6479610	CCTGCTGGGGGTCCGCTCCGACGCGCCCACCCCACCCAGGCTCCGCCTCGGGCGCCGCGCGGAACCCCCTGGTGGGTTCCTCCCGCAGGAGCACCCCGTC	6479574	6479673	ACCCCCTGGTGGGTTCCTCCCGCAGGAGCACCCCGTCCCCCTGCCCCCGCTCCGCGCCCCAGGACCCTCTGCCCTCCGCCCGGGCGCGCTCACCTCCCGG	6479516	6479610	6479574	6479668	190
Probe_683	AM_303516_000653	1	6479696	6479912	217	6479696	6479795	CCTTAAGCTGGCTCAGGCTCTGGTTGATGCGCGCGCGCCGGCGCTTCTCCAGCAGCGGCTTCAGGCTCTGCGGACGGGCGGCGCGGTGGTTAGACGGGTC	6479813	6479912	CGCCCCCAGTCCCCGGTACCCACCTTGCGCAGCTCCGCCGCGTCCCCTGCCCGGCGAGGCAGCCCCATGCTCCGCGGGGAAGCGGTGGCAGCTGCGAGCC	6479701	6479795	6479813	6479907	190
Probe_684	AM_303516_000646	1	6479699	6479957	259	6479699	6479798	TAAGCTGGCTCAGGCTCTGGTTGATGCGCGCGCGCCGGCGCTTCTCCAGCAGCGGCTTCAGGCTCTGCGGACGGGCGGCGCGGTGGTTAGACGGGTCCCC	6479858	6479957	CCTGCCCGGCGAGGCAGCCCCATGCTCCGCGGGGAAGCGGTGGCAGCTGCGAGCCCCACGCAAAGGGAAACCGAGGTCCGAAATGAGGTCCCGGGCGCGG	6479704	6479798	6479858	6479952	190
Probe_685	AM_303516_000647	1	6479699	6479957	259	6479699	6479798	TAAGCTGGCTCAGGCTCTGGTTGATGCGCGCGCGCCGGCGCTTCTCCAGCAGCGGCTTCAGGCTCTGCGGACGGGCGGCGCGGTGGTTAGACGGGTCCCC	6479858	6479957	CCTGCCCGGCGAGGCAGCCCCATGCTCCGCGGGGAAGCGGTGGCAGCTGCGAGCCCCACGCAAAGGGAAACCGAGGTCCGAAATGAGGTCCCGGGCGCGG	6479704	6479798	6479858	6479952	190
Probe_686	AM_303516_000642	1	6479708	6479884	177	6479708	6479807	TCAGGCTCTGGTTGATGCGCGCGCGCCGGCGCTTCTCCAGCAGCGGCTTCAGGCTCTGCGGACGGGCGGCGCGGTGGTTAGACGGGTCCCCGGAGTCCCC	6479785	6479884	TTAGACGGGTCCCCGGAGTCCCCAGCCCCGCCCCCAGTCCCCGGTACCCACCTTGCGCAGCTCCGCCGCGTCCCCTGCCCGGCGAGGCAGCCCCATGCTC	6479713	6479807	6479785	6479879	190
Probe_687	AM_303516_000650	1	6479810	6480050	241	6479810	6479909	CCCCGCCCCCAGTCCCCGGTACCCACCTTGCGCAGCTCCGCCGCGTCCCCTGCCCGGCGAGGCAGCCCCATGCTCCGCGGGGAAGCGGTGGCAGCTGCGA	6479951	6480050	GGCGCGGCCCGGGCTGGTGCCAGACGAGTGCGCGCCCCGCCCGCGGCCGAGCTTTAAGGGAGCGGCTCGCCCGCCCCGCCCCGCCCCGCGGAGTCCGGCC	6479815	6479909	6479951	6480045	190
Probe_688	AM_303516_000665	1	6484664	6485034	371	6484664	6484763	GTTACGTGAGGCAAATTAGGAGAGAAGCCCCTGGGCACCTTGCCCCAGTCGCACGAGTGTCCCCGCGTCGCGGCGGGGGCGGGCGGGGAACTCGGGCGGA	6484935	6485034	GCTCCTCTGGCCCGCAAGAACACGTGCATGGCGTCCTGGGGAAGGCGCTGAGTGCGGAGTCGCGGCGCCGCACGCGGCACCATGGCCCTGGAGCAGGCGC	6484669	6484763	6484935	6485029	190
Probe_689	AM_303516_000660	1	6484938	6485101	164	6484938	6485037	CCTCTGGCCCGCAAGAACACGTGCATGGCGTCCTGGGGAAGGCGCTGAGTGCGGAGTCGCGGCGCCGCACGCGGCACCATGGCCCTGGAGCAGGCGCTGC	6485002	6485101	CCGCACGCGGCACCATGGCCCTGGAGCAGGCGCTGCAGGCGGCGCGGCAGGGCGAGCTGGACGTGCTGAGGTCGCTGCACGCCGCAGGCCTCCTGGGGCC	6484943	6485037	6485002	6485096	190
Probe_690	AM_303516_000654	1	6484949	6485062	114	6484949	6485048	CAAGAACACGTGCATGGCGTCCTGGGGAAGGCGCTGAGTGCGGAGTCGCGGCGCCGCACGCGGCACCATGGCCCTGGAGCAGGCGCTGCAGGCGGCGCGG	6484963	6485062	TGGCGTCCTGGGGAAGGCGCTGAGTGCGGAGTCGCGGCGCCGCACGCGGCACCATGGCCCTGGAGCAGGCGCTGCAGGCGGCGCGGCAGGGCGAGCTGGA	6484954	6485048	6484963	6485057	190
Probe_691	AM_303516_000664	1	6485001	6485368	368	6485001	6485100	GCCGCACGCGGCACCATGGCCCTGGAGCAGGCGCTGCAGGCGGCGCGGCAGGGCGAGCTGGACGTGCTGAGGTCGCTGCACGCCGCAGGCCTCCTGGGGC	6485269	6485368	GCCTGCAGTGGCTGCTGTCGCAGGGCGGCTGCAGAGTGCAGGTGGGTCCGCGCGGTTCGCCAGGGGCACTGAGGCTTCCTCCTCAGGACAGAGTCCTGGC	6485006	6485100	6485269	6485363	190
Probe_692	AM_303516_000663	1	6485035	6485166	132	6485035	6485134	TGCAGGCGGCGCGGCAGGGCGAGCTGGACGTGCTGAGGTCGCTGCACGCCGCAGGCCTCCTGGGGCCCTCGCTGCGCGACCCGCTGGACGCGCTGCCCGT	6485067	6485166	CTGAGGTCGCTGCACGCCGCAGGCCTCCTGGGGCCCTCGCTGCGCGACCCGCTGGACGCGCTGCCCGTGCACCACGCGGCCCGCGCTGGGAAGCTGCACT	6485040	6485134	6485067	6485161	190
Probe_693	AM_303516_000661	1	6485058	6485159	102	6485058	6485157	CTGGACGTGCTGAGGTCGCTGCACGCCGCAGGCCTCCTGGGGCCCTCGCTGCGCGACCCGCTGGACGCGCTGCCCGTGCACCACGCGGCCCGCGCTGGGA	6485060	6485159	GGACGTGCTGAGGTCGCTGCACGCCGCAGGCCTCCTGGGGCCCTCGCTGCGCGACCCGCTGGACGCGCTGCCCGTGCACCACGCGGCCCGCGCTGGGAAG	6485063	6485157	6485060	6485154	190
Probe_694	AM_303516_000657	1	6485068	6485203	136	6485068	6485167	TGAGGTCGCTGCACGCCGCAGGCCTCCTGGGGCCCTCGCTGCGCGACCCGCTGGACGCGCTGCCCGTGCACCACGCGGCCCGCGCTGGGAAGCTGCACTG	6485104	6485203	CGCTGCGCGACCCGCTGGACGCGCTGCCCGTGCACCACGCGGCCCGCGCTGGGAAGCTGCACTGTCTGCGCTTCCTGGTGGAGGAAGCCGCCCTCCCCGC	6485073	6485167	6485104	6485198	190
Probe_695	AM_303516_000662	1	6485138	6485336	199	6485138	6485237	CCACGCGGCCCGCGCTGGGAAGCTGCACTGTCTGCGCTTCCTGGTGGAGGAAGCCGCCCTCCCCGCCGCGGCCCGCGCCCGCAACGGCGCCACACCGGCC	6485237	6485336	CCACGACGCCTCCGCCACCGGCCACCTCGCCTGCCTGCAGTGGCTGCTGTCGCAGGGCGGCTGCAGAGTGCAGGTGGGTCCGCGCGGTTCGCCAGGGGCA	6485143	6485237	6485237	6485331	190
Probe_696	AM_303516_000659	1	6485160	6485421	262	6485160	6485259	CTGCACTGTCTGCGCTTCCTGGTGGAGGAAGCCGCCCTCCCCGCCGCGGCCCGCGCCCGCAACGGCGCCACACCGGCCCACGACGCCTCCGCCACCGGCC	6485322	6485421	GGTTCGCCAGGGGCACTGAGGCTTCCTCCTCAGGACAGAGTCCTGGCCCAGAGTCCCCCGGGGCTCAAGGATGGGTGGGGTTTGGCACCTCCTGGCCCAG	6485165	6485259	6485322	6485416	190
Probe_697	AM_303516_000658	1	6485163	6485273	111	6485163	6485262	CACTGTCTGCGCTTCCTGGTGGAGGAAGCCGCCCTCCCCGCCGCGGCCCGCGCCCGCAACGGCGCCACACCGGCCCACGACGCCTCCGCCACCGGCCACC	6485174	6485273	CTTCCTGGTGGAGGAAGCCGCCCTCCCCGCCGCGGCCCGCGCCCGCAACGGCGCCACACCGGCCCACGACGCCTCCGCCACCGGCCACCTCGCCTGCCTG	6485168	6485262	6485174	6485268	190
Probe_698	AM_303516_000655	1	6485167	6485271	105	6485167	6485266	GTCTGCGCTTCCTGGTGGAGGAAGCCGCCCTCCCCGCCGCGGCCCGCGCCCGCAACGGCGCCACACCGGCCCACGACGCCTCCGCCACCGGCCACCTCGC	6485172	6485271	CGCTTCCTGGTGGAGGAAGCCGCCCTCCCCGCCGCGGCCCGCGCCCGCAACGGCGCCACACCGGCCCACGACGCCTCCGCCACCGGCCACCTCGCCTGCC	6485172	6485266	6485172	6485266	190
Probe_699	AM_303516_000656	1	6485204	6485337	134	6485204	6485303	CGCGGCCCGCGCCCGCAACGGCGCCACACCGGCCCACGACGCCTCCGCCACCGGCCACCTCGCCTGCCTGCAGTGGCTGCTGTCGCAGGGCGGCTGCAGA	6485238	6485337	CACGACGCCTCCGCCACCGGCCACCTCGCCTGCCTGCAGTGGCTGCTGTCGCAGGGCGGCTGCAGAGTGCAGGTGGGTCCGCGCGGTTCGCCAGGGGCAC	6485209	6485303	6485238	6485332	190
Probe_700	AM_303516_000669	1	6500230	6500507	278	6500230	6500329	CCCCGGGACGGGATGGGGGCGGGTAAGAAGGCCTCGGAGGGGGTGAGGCGCTGAAAGCCCACGGTGGGCGCTGTGTCTCCGCAGGGGAGTGAATGCCCAA	6500408	6500507	TGCGGCGCAGACCCGCACGCGCGCGCCCACGACGGCATGACCCCGCTGCACGCCGCGGCGCAGATGGGCCACAGCCCAGTCATCGTGTGGTTGGTGAGCT	6500235	6500329	6500408	6500502	190
Probe_701	AM_303516_000673	1	6500375	6500524	150	6500375	6500474	CACCTGGAGGTGACCCAGTACCTGGTGCAGGAATGCGGCGCAGACCCGCACGCGCGCGCCCACGACGGCATGACCCCGCTGCACGCCGCGGCGCAGATGG	6500425	6500524	CGCGCGCGCCCACGACGGCATGACCCCGCTGCACGCCGCGGCGCAGATGGGCCACAGCCCAGTCATCGTGTGGTTGGTGAGCTCCGGGCCCGGGCGGGGA	6500380	6500474	6500425	6500519	190
Probe_702	AM_303516_000675	1	6500456	6500693	238	6500456	6500555	CACGCCGCGGCGCAGATGGGCCACAGCCCAGTCATCGTGTGGTTGGTGAGCTCCGGGCCCGGGCGGGGAGCAGGGGAGGCGGGGCGGAGCCGGCAGGGCG	6500594	6500693	GGGGCGGGGGCGGGCCACGGAGGTACAGGGGGCGGGCCTACAGGGGCCTGGCGCCCAGCCCCCGCCCCCCTCTCCCCGCCCGTCCCGCCCAGGTGAGCTG	6500461	6500555	6500594	6500688	190
Probe_703	AM_303516_000671	1	6500465	6500583	119	6500465	6500564	GCGCAGATGGGCCACAGCCCAGTCATCGTGTGGTTGGTGAGCTCCGGGCCCGGGCGGGGAGCAGGGGAGGCGGGGCGGAGCCGGCAGGGCGGGGAGTGGA	6500484	6500583	CAGTCATCGTGTGGTTGGTGAGCTCCGGGCCCGGGCGGGGAGCAGGGGAGGCGGGGCGGAGCCGGCAGGGCGGGGAGTGGAGGGAGCGGGGCCATCAGGG	6500470	6500564	6500484	6500578	190
Probe_704	AM_303516_000670	1	6500515	6500777	263	6500515	6500614	CGGGCGGGGAGCAGGGGAGGCGGGGCGGAGCCGGCAGGGCGGGGAGTGGAGGGAGCGGGGCCATCAGGGGTGGGGCGGGGGGGCGGGGGCGGGCCACGGA	6500678	6500777	CCGCCCAGGTGAGCTGCACCGACGTGAGCCTGTCCGAGCAGGACAAAGACGGCGCCACCGCCATGCACTTCGCGGCGAGCCGCGGCCACACCAAGGTGCT	6500520	6500614	6500678	6500772	190
Probe_705	AM_303516_000672	1	6500609	6500757	149	6500609	6500708	CACGGAGGTACAGGGGGCGGGCCTACAGGGGCCTGGCGCCCAGCCCCCGCCCCCCTCTCCCCGCCCGTCCCGCCCAGGTGAGCTGCACCGACGTGAGCCT	6500658	6500757	CCCCCCTCTCCCCGCCCGTCCCGCCCAGGTGAGCTGCACCGACGTGAGCCTGTCCGAGCAGGACAAAGACGGCGCCACCGCCATGCACTTCGCGGCGAGC	6500614	6500708	6500658	6500752	190
Probe_706	AM_303516_000668	1	6500640	6500762	123	6500640	6500739	CCTGGCGCCCAGCCCCCGCCCCCCTCTCCCCGCCCGTCCCGCCCAGGTGAGCTGCACCGACGTGAGCCTGTCCGAGCAGGACAAAGACGGCGCCACCGCC	6500663	6500762	CTCTCCCCGCCCGTCCCGCCCAGGTGAGCTGCACCGACGTGAGCCTGTCCGAGCAGGACAAAGACGGCGCCACCGCCATGCACTTCGCGGCGAGCCGCGG	6500645	6500739	6500663	6500757	190
Probe_707	AM_303516_000677	1	6500763	6500879	117	6500763	6500862	CCACACCAAGGTGCTCAGCTGGCTGCTGCTGCACGGCGGGGAGATCTCGGCTGACCTGTGGGGCGGGACCCCGCTGCACGACGCCGCCGAGAACGGGGAG	6500780	6500879	GCTGGCTGCTGCTGCACGGCGGGGAGATCTCGGCTGACCTGTGGGGCGGGACCCCGCTGCACGACGCCGCCGAGAACGGGGAGCTAGAGGTCAGCGCGGG	6500768	6500862	6500780	6500874	190
Probe_708	AM_303516_000676	1	6500954	6501026	73	6500954	6501026	CTCGCGGCCGCGGCCGGGTCCTCACTGCGTGCCCCCGCAGTGCTGCCAGATCCTGGTAGTGAACGGCGCGGAG	6500954	6501026	CTCGCGGCCGCGGCCGGGTCCTCACTGCGTGCCCCCGCAGTGCTGCCAGATCCTGGTAGTGAACGGCGCGGAG	6500959	6501026	6500954	6501021	136
Probe_709	AM_303516_000666	1	6500967	6501057	91	6500967	6501057	CCGGGTCCTCACTGCGTGCCCCCGCAGTGCTGCCAGATCCTGGTAGTGAACGGCGCGGAGCTGGACGTCCGCGACCGCGACGGGTACACGG	6500967	6501057	CCGGGTCCTCACTGCGTGCCCCCGCAGTGCTGCCAGATCCTGGTAGTGAACGGCGCGGAGCTGGACGTCCGCGACCGCGACGGGTACACGG	6500972	6501057	6500967	6501052	172
Probe_710	AM_303516_000667	1	6500967	6501057	91	6500967	6501057	CCGGGTCCTCACTGCGTGCCCCCGCAGTGCTGCCAGATCCTGGTAGTGAACGGCGCGGAGCTGGACGTCCGCGACCGCGACGGGTACACGG	6500967	6501057	CCGGGTCCTCACTGCGTGCCCCCGCAGTGCTGCCAGATCCTGGTAGTGAACGGCGCGGAGCTGGACGTCCGCGACCGCGACGGGTACACGG	6500972	6501057	6500967	6501052	172
Probe_711	AM_303516_000674	1	6500984	6501179	196	6500984	6501083	GCCCCCGCAGTGCTGCCAGATCCTGGTAGTGAACGGCGCGGAGCTGGACGTCCGCGACCGCGACGGGTACACGGCCGCCGACCTGTCGGACTTCAACGGC	6501080	6501179	CGGCCACAGCCACTGCACCCGCTACCTGCGCACGGTGGAGAACCTGGTACGATCCCTGAGCTGCTCCTGTCGCATTCTTTCTTCTCGCCCCTCCACCCCA	6500989	6501083	6501080	6501174	190
Probe_712	AM_303516_000681	1	6505743	6505913	171	6505743	6505842	TGCAGACATACAGAGCTACATGGACATGCTGAACCCGGAGCTGGGCCTGCCTCGGGGCACGATTGGGAAGCCCACACCCCCACCACCCCCACCCAGCTTC	6505814	6505913	CCACACCCCCACCACCCCCACCCAGCTTCCCCCCGCCACCCCCGCCCCCAGGCACCCAACTGCCCCCACCCCCACCTGGCTACCCAGCTCCCAAGCCTCC	6505748	6505842	6505814	6505908	190
Probe_713	AM_303516_000685	1	6505788	6505981	194	6505788	6505887	CCTGCCTCGGGGCACGATTGGGAAGCCCACACCCCCACCACCCCCACCCAGCTTCCCCCCGCCACCCCCGCCCCCAGGCACCCAACTGCCCCCACCCCCA	6505882	6505981	CCCCCACCTGGCTACCCAGCTCCCAAGCCTCCTGTAGGACCACAGGCAGCTGACATCTACATGCAGACCAAGAACAAACTCCGCCACGTGGAGACAGAGG	6505793	6505887	6505882	6505976	190
Probe_714	AM_303516_000691	1	6505802	6506005	204	6505802	6505901	CGATTGGGAAGCCCACACCCCCACCACCCCCACCCAGCTTCCCCCCGCCACCCCCGCCCCCAGGCACCCAACTGCCCCCACCCCCACCTGGCTACCCAGC	6505906	6506005	AAGCCTCCTGTAGGACCACAGGCAGCTGACATCTACATGCAGACCAAGAACAAACTCCGCCACGTGGAGACAGAGGCCCTCAAGAAGGAGGTAGTGAGCC	6505807	6505901	6505906	6506000	190
Probe_715	AM_303516_000680	1	6505803	6505919	117	6505803	6505902	GATTGGGAAGCCCACACCCCCACCACCCCCACCCAGCTTCCCCCCGCCACCCCCGCCCCCAGGCACCCAACTGCCCCCACCCCCACCTGGCTACCCAGCT	6505820	6505919	CCCCACCACCCCCACCCAGCTTCCCCCCGCCACCCCCGCCCCCAGGCACCCAACTGCCCCCACCCCCACCTGGCTACCCAGCTCCCAAGCCTCCTGTAGG	6505808	6505902	6505820	6505914	190
Probe_716	AM_303516_000689	1	6508585	6509002	418	6508585	6508684	CACCCCTCGACGGCCGCTGGCCGCGAGTCCCCAGGAGGTGAAGAGCTGGGTGGGGAGGCGTGGGGGGCGCCTACCGGGCAGGTGCCCGAGCCCCACCGGT	6508903	6509002	TCGGCCCTGCCGCCCGCGGCTCACTCGAAGGCCCCTCCGCTCCCCCGCAGGCGGCGCTGCTTCCTGGGAACCATGTTCCTAACGGCTGCGCCGCGGACCC	6508590	6508684	6508903	6508997	190
Probe_717	AM_303516_000696	1	6508605	6508717	113	6508605	6508704	CCGCGAGTCCCCAGGAGGTGAAGAGCTGGGTGGGGAGGCGTGGGGGGCGCCTACCGGGCAGGTGCCCGAGCCCCACCGGTCACTGTCTTCCCGCAGCTGA	6508618	6508717	GGAGGTGAAGAGCTGGGTGGGGAGGCGTGGGGGGCGCCTACCGGGCAGGTGCCCGAGCCCCACCGGTCACTGTCTTCCCGCAGCTGAGCTCCTGTGACGG	6508610	6508704	6508618	6508712	190
Probe_718	AM_303516_000688	1	6508619	6508734	116	6508619	6508718	GAGGTGAAGAGCTGGGTGGGGAGGCGTGGGGGGCGCCTACCGGGCAGGTGCCCGAGCCCCACCGGTCACTGTCTTCCCGCAGCTGAGCTCCTGTGACGGC	6508635	6508734	TGGGGAGGCGTGGGGGGCGCCTACCGGGCAGGTGCCCGAGCCCCACCGGTCACTGTCTTCCCGCAGCTGAGCTCCTGTGACGGCCACGACGGGCTGCGGA	6508624	6508718	6508635	6508729	190
Probe_719	AM_303516_000693	1	6508633	6508726	94	6508633	6508726	GGTGGGGAGGCGTGGGGGGCGCCTACCGGGCAGGTGCCCGAGCCCCACCGGTCACTGTCTTCCCGCAGCTGAGCTCCTGTGACGGCCACGACGG	6508633	6508726	GGTGGGGAGGCGTGGGGGGCGCCTACCGGGCAGGTGCCCGAGCCCCACCGGTCACTGTCTTCCCGCAGCTGAGCTCCTGTGACGGCCACGACGG	6508638	6508726	6508633	6508721	178
Probe_720	AM_303516_000687	1	6508702	6508916	215	6508702	6508801	TGAGCTCCTGTGACGGCCACGACGGGCTGCGGAGGCAGGACTCCAGCCGCAAGCCCCGCGCCTTCAGCAAGCAGCCCAGCACGGGGGACTACTACCGGCA	6508817	6508916	CGGCGAGACGCTGGCCGCACGCCCGGGCATGGCGCACAGCGAGGAGGTGCGTGCCCGCCAGCCCGCGCGCGCCGGCTGCCCGCGCCTCGGCCCTGCCGCC	6508707	6508801	6508817	6508911	190
Probe_721	AM_303516_000683	1	6508706	6508802	97	6508706	6508802	CTCCTGTGACGGCCACGACGGGCTGCGGAGGCAGGACTCCAGCCGCAAGCCCCGCGCCTTCAGCAAGCAGCCCAGCACGGGGGACTACTACCGGCAG	6508706	6508802	CTCCTGTGACGGCCACGACGGGCTGCGGAGGCAGGACTCCAGCCGCAAGCCCCGCGCCTTCAGCAAGCAGCCCAGCACGGGGGACTACTACCGGCAG	6508711	6508802	6508706	6508797	184
Probe_722	AM_303516_000682	1	6508708	6508871	164	6508708	6508807	CCTGTGACGGCCACGACGGGCTGCGGAGGCAGGACTCCAGCCGCAAGCCCCGCGCCTTCAGCAAGCAGCCCAGCACGGGGGACTACTACCGGCAGCTGGG	6508772	6508871	GCAGCCCAGCACGGGGGACTACTACCGGCAGCTGGGCCGCTGCCCCGGCGAGACGCTGGCCGCACGCCCGGGCATGGCGCACAGCGAGGAGGTGCGTGCC	6508713	6508807	6508772	6508866	190
Probe_723	AM_303516_000679	1	6508727	6508850	124	6508727	6508826	GCTGCGGAGGCAGGACTCCAGCCGCAAGCCCCGCGCCTTCAGCAAGCAGCCCAGCACGGGGGACTACTACCGGCAGCTGGGCCGCTGCCCCGGCGAGACG	6508751	6508850	CAAGCCCCGCGCCTTCAGCAAGCAGCCCAGCACGGGGGACTACTACCGGCAGCTGGGCCGCTGCCCCGGCGAGACGCTGGCCGCACGCCCGGGCATGGCG	6508732	6508826	6508751	6508845	190
Probe_724	AM_303516_000694	1	6508831	6508906	76	6508831	6508906	CCGCACGCCCGGGCATGGCGCACAGCGAGGAGGTGCGTGCCCGCCAGCCCGCGCGCGCCGGCTGCCCGCGCCTCGG	6508831	6508906	CCGCACGCCCGGGCATGGCGCACAGCGAGGAGGTGCGTGCCCGCCAGCCCGCGCGCGCCGGCTGCCCGCGCCTCGG	6508836	6508906	6508831	6508901	142
Probe_725	AM_303516_000697	1	6508854	6508911	58	6508854	6508911	AGCGAGGAGGTGCGTGCCCGCCAGCCCGCGCGCGCCGGCTGCCCGCGCCTCGGCCCTG	6508854	6508911	AGCGAGGAGGTGCGTGCCCGCCAGCCCGCGCGCGCCGGCTGCCCGCGCCTCGGCCCTG	6508859	6508911	6508854	6508906	106
Probe_726	AM_303516_000686	1	6508872	6509315	444	6508872	6508971	CGCCAGCCCGCGCGCGCCGGCTGCCCGCGCCTCGGCCCTGCCGCCCGCGGCTCACTCGAAGGCCCCTCCGCTCCCCCGCAGGCGGCGCTGCTTCCTGGGA	6509216	6509315	CACCGCCCCCTCCCCAGCTGTCACTGCCCGGGTCCTTCCTCTTCTACATGGTCTTCCGGCCACCCCTACCCCATTGAGTACTTGACCCTAAGAGAGGGCT	6508877	6508971	6509216	6509310	190
Probe_727	AM_303516_000678	1	6508917	6508993	77	6508917	6508993	CGCGGCTCACTCGAAGGCCCCTCCGCTCCCCCGCAGGCGGCGCTGCTTCCTGGGAACCATGTTCCTAACGGCTGCGC	6508917	6508993	CGCGGCTCACTCGAAGGCCCCTCCGCTCCCCCGCAGGCGGCGCTGCTTCCTGGGAACCATGTTCCTAACGGCTGCGC	6508922	6508993	6508917	6508988	144
Probe_728	AM_303516_000695	1	6508934	6509061	128	6508934	6509033	CCCCTCCGCTCCCCCGCAGGCGGCGCTGCTTCCTGGGAACCATGTTCCTAACGGCTGCGCCGCGGACCCCAAGGCGTCCAGGGAGCTGCCACCGCCGCCC	6508962	6509061	CTTCCTGGGAACCATGTTCCTAACGGCTGCGCCGCGGACCCCAAGGCGTCCAGGGAGCTGCCACCGCCGCCCCCACCGCCGCCGCCGCCCCTGCCGGAGG	6508939	6509033	6508962	6509056	190
Probe_729	AM_303516_000692	1	6508947	6509051	105	6508947	6509046	CCGCAGGCGGCGCTGCTTCCTGGGAACCATGTTCCTAACGGCTGCGCCGCGGACCCCAAGGCGTCCAGGGAGCTGCCACCGCCGCCCCCACCGCCGCCGC	6508952	6509051	GGCGGCGCTGCTTCCTGGGAACCATGTTCCTAACGGCTGCGCCGCGGACCCCAAGGCGTCCAGGGAGCTGCCACCGCCGCCCCCACCGCCGCCGCCGCCC	6508952	6509046	6508952	6509046	190
Probe_730	AM_303516_000690	1	6508994	6509303	310	6508994	6509093	CGCGGACCCCAAGGCGTCCAGGGAGCTGCCACCGCCGCCCCCACCGCCGCCGCCGCCCCTGCCGGAGGCCGCGAGTTCGCCACCGCCGGCCCCGCCTCTG	6509204	6509303	GGGAAATCTAGACACCGCCCCCTCCCCAGCTGTCACTGCCCGGGTCCTTCCTCTTCTACATGGTCTTCCGGCCACCCCTACCCCATTGAGTACTTGACCC	6508999	6509093	6509204	6509298	190
Probe_731	AM_303516_000698	1	6509003	6509354	352	6509003	6509102	CAAGGCGTCCAGGGAGCTGCCACCGCCGCCCCCACCGCCGCCGCCGCCCCTGCCGGAGGCCGCGAGTTCGCCACCGCCGGCCCCGCCTCTGCCCCTCGAG	6509255	6509354	TCTTCTACATGGTCTTCCGGCCACCCCTACCCCATTGAGTACTTGACCCTAAGAGAGGGCTCTGGGTTGCTTGAGGTCCTGCCAAAGCACGACCGGGCTG	6509008	6509102	6509255	6509349	190
Probe_732	AM_303516_000684	1	6509019	6509232	214	6509019	6509118	CTGCCACCGCCGCCCCCACCGCCGCCGCCGCCCCTGCCGGAGGCCGCGAGTTCGCCACCGCCGGCCCCGCCTCTGCCCCTCGAGAGCGCTGGCCCTGGCT	6509133	6509232	TCCTCCTCGTCCACCGGCAGTGAGTAGGGGCAGGTTGAGGGGCGTGGGGCGGCGCTAGCCCTGAAAGGGGAGGGAAATCTAGACACCGCCCCCTCCCCAG	6509024	6509118	6509133	6509227	190
Probe_733	AM_563588_000517	1	6509111	6509274	164	6509111	6509210	CCCTGGCTGCGGGCAGCGCCGCTCCTCCTCGTCCACCGGCAGTGAGTAGGGGCAGGTTGAGGGGCGTGGGGCGGCGCTAGCCCTGAAAGGGGAGGGAAAT	6509175	6509274	CGTGGGGCGGCGCTAGCCCTGAAAGGGGAGGGAAATCTAGACACCGCCCCCTCCCCAGCTGTCACTGCCCGGGTCCTTCCTCTTCTACATGGTCTTCCGG	6509116	6509210	6509175	6509269	190
Probe_734	AM_563588_000518	1	6509111	6509274	164	6509111	6509210	CCCTGGCTGCGGGCAGCGCCGCTCCTCCTCGTCCACCGGCAGTGAGTAGGGGCAGGTTGAGGGGCGTGGGGCGGCGCTAGCCCTGAAAGGGGAGGGAAAT	6509175	6509274	CGTGGGGCGGCGCTAGCCCTGAAAGGGGAGGGAAATCTAGACACCGCCCCCTCCCCAGCTGTCACTGCCCGGGTCCTTCCTCTTCTACATGGTCTTCCGG	6509116	6509210	6509175	6509269	190
Probe_735	AM_303516_000699	1	6520017	6520209	193	6520017	6520116	CCCCAGACTTCACCGGGTCTGCCCCCCTCCCCACTGCCTCAGGAAAGAGGAGGAGCGACAGAAGCAGGAGGAGCTGCGGCGGGAGAAGGAACAGTCAGAG	6520110	6520209	GTCAGAGAAGCTGCGGACGCTGGGCTACGATGAGAGCAAGCTGGCGCCCTGGCAGCGACAGGTCATCCTGAAGAAGGGGGACATCGCTAAGTACTAGAGG	6520022	6520116	6520110	6520204	190
Probe_736	AM_303516_000700	1	6520017	6520209	193	6520017	6520116	CCCCAGACTTCACCGGGTCTGCCCCCCTCCCCACTGCCTCAGGAAAGAGGAGGAGCGACAGAAGCAGGAGGAGCTGCGGCGGGAGAAGGAACAGTCAGAG	6520110	6520209	GTCAGAGAAGCTGCGGACGCTGGGCTACGATGAGAGCAAGCTGGCGCCCTGGCAGCGACAGGTCATCCTGAAGAAGGGGGACATCGCTAAGTACTAGAGG	6520022	6520116	6520110	6520204	190
Probe_737	AM_303516_000701	1	6520110	6520398	289	6520110	6520209	GTCAGAGAAGCTGCGGACGCTGGGCTACGATGAGAGCAAGCTGGCGCCCTGGCAGCGACAGGTCATCCTGAAGAAGGGGGACATCGCTAAGTACTAGAGG	6520299	6520398	GCACAGCCCTCCCCTCCTGCGCTGGAAACCCTCCCTGACCCCCACCCTGGCCCCCCGTATCCCCAGCCCTTGGCAACACTGGAGTGCACACGCCGCCACG	6520115	6520209	6520299	6520393	190
Probe_738	AM_303516_000705	1	6525050	6525260	211	6525050	6525149	CAGGACCCTCACACCCCAAGTTTGGGCCCGAGCCAGCCACTTCCTTCAGAAAGGCCTGTCCTTAGGAACTCCCTGCCAAGCACTGAGAAGCCCCTCACCC	6525161	6525260	GGCCTGGCAGCGGGCACATTCAGAATTATGGTGGTTCTCCCAGGCCAAGAAGGTGTCTTGGGGACACACAAGGCAGGTGGAGTTGCCGCAGGGCTCCGTG	6525055	6525149	6525161	6525255	190
Probe_739	AM_303516_000706	1	6525050	6525260	211	6525050	6525149	CAGGACCCTCACACCCCAAGTTTGGGCCCGAGCCAGCCACTTCCTTCAGAAAGGCCTGTCCTTAGGAACTCCCTGCCAAGCACTGAGAAGCCCCTCACCC	6525161	6525260	GGCCTGGCAGCGGGCACATTCAGAATTATGGTGGTTCTCCCAGGCCAAGAAGGTGTCTTGGGGACACACAAGGCAGGTGGAGTTGCCGCAGGGCTCCGTG	6525055	6525149	6525161	6525255	190
Probe_740	AM_303516_000703	1	6525153	6525306	154	6525153	6525252	TCATCACAGGCCTGGCAGCGGGCACATTCAGAATTATGGTGGTTCTCCCAGGCCAAGAAGGTGTCTTGGGGACACACAAGGCAGGTGGAGTTGCCGCAGG	6525207	6525306	AAGAAGGTGTCTTGGGGACACACAAGGCAGGTGGAGTTGCCGCAGGGCTCCGTGCAAGGGGCCTTCAGGTAGTGCCCTGTGGAACCAGGCAGGGGTCAGG	6525158	6525252	6525207	6525301	190
Probe_741	AM_303516_000704	1	6525261	6525516	256	6525261	6525360	CAAGGGGCCTTCAGGTAGTGCCCTGTGGAACCAGGCAGGGGTCAGGCAGGCAGAGGGGCTGCCCAGCAACCCCCGACCTGCTTCCCACCCTGCCCTCCCT	6525417	6525516	AGCCTCCTCTTACCTCCCGGGCCTGCCCGCCACCTCTCCAGCCCTGCCTGCCCCATGCCTCTCCCACCCCTGTGGCCACTTACCCGCTGGGCAGCCTCTG	6525266	6525360	6525417	6525511	190
Probe_742	AM_303516_000702	1	6525268	6525437	170	6525268	6525367	CCTTCAGGTAGTGCCCTGTGGAACCAGGCAGGGGTCAGGCAGGCAGAGGGGCTGCCCAGCAACCCCCGACCTGCTTCCCACCCTGCCCTCCCTCCCTCTT	6525338	6525437	CTGCTTCCCACCCTGCCCTCCCTCCCTCTTTCTCTCCAGCTCCCTACTTCTCTGTCAGCCTACCCCTACCTCCCCTGCCAGCCTCCTCTTACCTCCCGGG	6525273	6525367	6525338	6525432	190
Probe_743	AM_303516_000707	1	6533964	6534182	219	6533964	6534063	CCCAAGATGGGGCAGTGAGAGACCCAGGGTGACTGCCTCTGAGGAGGGGCTGTGGGCCCAGCCTGGGCCCCTTCCCACCCCCTCCCCTGACACACCCCCT	6534083	6534182	AGGCTCTCCCGGCGGCTCTGGGCGTCCACACGCTCCAGGGCGGGGGGCCCGGTCCCAGCTGGCCGCAGAATCGGCAAACTCAGGGACTTGGAGTCCTTCA	6533969	6534063	6534083	6534177	190
Probe_744	AM_303516_000710	1	6534031	6534129	99	6534031	6534129	CCCCTTCCCACCCCCTCCCCTGACACACCCCCTCCTCCTCACCAAGATGTCCAGGCTCTCCCGGCGGCTCTGGGCGTCCACACGCTCCAGGGCGGGGGG	6534031	6534129	CCCCTTCCCACCCCCTCCCCTGACACACCCCCTCCTCCTCACCAAGATGTCCAGGCTCTCCCGGCGGCTCTGGGCGTCCACACGCTCCAGGGCGGGGGG	6534036	6534129	6534031	6534124	188
Probe_745	AM_303516_000711	1	6534031	6534129	99	6534031	6534129	CCCCTTCCCACCCCCTCCCCTGACACACCCCCTCCTCCTCACCAAGATGTCCAGGCTCTCCCGGCGGCTCTGGGCGTCCACACGCTCCAGGGCGGGGGG	6534031	6534129	CCCCTTCCCACCCCCTCCCCTGACACACCCCCTCCTCCTCACCAAGATGTCCAGGCTCTCCCGGCGGCTCTGGGCGTCCACACGCTCCAGGGCGGGGGG	6534036	6534129	6534031	6534124	188
Probe_746	AM_303516_000708	1	6534033	6534131	99	6534033	6534131	CCTTCCCACCCCCTCCCCTGACACACCCCCTCCTCCTCACCAAGATGTCCAGGCTCTCCCGGCGGCTCTGGGCGTCCACACGCTCCAGGGCGGGGGGCC	6534033	6534131	CCTTCCCACCCCCTCCCCTGACACACCCCCTCCTCCTCACCAAGATGTCCAGGCTCTCCCGGCGGCTCTGGGCGTCCACACGCTCCAGGGCGGGGGGCC	6534038	6534131	6534033	6534126	188
Probe_747	AM_303516_000709	1	6534033	6534131	99	6534033	6534131	CCTTCCCACCCCCTCCCCTGACACACCCCCTCCTCCTCACCAAGATGTCCAGGCTCTCCCGGCGGCTCTGGGCGTCCACACGCTCCAGGGCGGGGGGCC	6534033	6534131	CCTTCCCACCCCCTCCCCTGACACACCCCCTCCTCCTCACCAAGATGTCCAGGCTCTCCCGGCGGCTCTGGGCGTCCACACGCTCCAGGGCGGGGGGCC	6534038	6534131	6534033	6534126	188
Probe_748	AM_303516_000713	1	6534075	6534140	66	6534075	6534140	AGATGTCCAGGCTCTCCCGGCGGCTCTGGGCGTCCACACGCTCCAGGGCGGGGGGCCCGGTCCCAG	6534075	6534140	AGATGTCCAGGCTCTCCCGGCGGCTCTGGGCGTCCACACGCTCCAGGGCGGGGGGCCCGGTCCCAG	6534080	6534140	6534075	6534135	122
Probe_749	AM_303516_000712	1	6534078	6534211	134	6534078	6534177	TGTCCAGGCTCTCCCGGCGGCTCTGGGCGTCCACACGCTCCAGGGCGGGGGGCCCGGTCCCAGCTGGCCGCAGAATCGGCAAACTCAGGGACTTGGAGTC	6534112	6534211	ACGCTCCAGGGCGGGGGGCCCGGTCCCAGCTGGCCGCAGAATCGGCAAACTCAGGGACTTGGAGTCCTTCATGCCCTGCTCCACCTTGCCCTCATCTCCA	6534083	6534177	6534112	6534206	190
Probe_750	AM_303516_000715	1	6556368	6556725	358	6556368	6556467	TGAGCTGGGGGCAGGCCCTCTGCCTCCTAAACCAGACACACTGTGGCCCCACCTACACTTGAACCCAGCCCAGCCAGCCGCGCCCGTGCCAGGGCTCTGT	6556626	6556725	TCGTCTGCAGGGGAGGAGCAGAGGGCATCAGTCAGCGGGGCACCCAGGCTCCCCTGGGCCCCACTGGCCTCCCAACCGGAGGAGGGGTGGGGTGATCTCC	6556373	6556467	6556626	6556720	190
Probe_751	AM_303516_000714	1	6556410	6556630	221	6556410	6556509	GTGGCCCCACCTACACTTGAACCCAGCCCAGCCAGCCGCGCCCGTGCCAGGGCTCTGTGGATAGCTGGTGCTGGGATAGAAAGGGCAGTTAGAGCCCTGG	6556531	6556630	CCAGGCTCTCCAGCCTCCCTACCTTGGCCGCCCGCCCCTTGTCCATGCAGGCGGGGTTCTGACAGCGCAGTCCCTTCTTTTCAGCGGGGCTCTGGTCGTC	6556415	6556509	6556531	6556625	190
Probe_752	AM_303516_000716	1	6556506	6556621	116	6556506	6556605	CTGGCCCCTCTGCCCCCGAGGGTCCCCAGGCTCTCCAGCCTCCCTACCTTGGCCGCCCGCCCCTTGTCCATGCAGGCGGGGTTCTGACAGCGCAGTCCCT	6556522	6556621	CGAGGGTCCCCAGGCTCTCCAGCCTCCCTACCTTGGCCGCCCGCCCCTTGTCCATGCAGGCGGGGTTCTGACAGCGCAGTCCCTTCTTTTCAGCGGGGCT	6556511	6556605	6556522	6556616	190
Probe_753	AM_303516_000717	1	6556558	6556683	126	6556558	6556657	CCGCCCGCCCCTTGTCCATGCAGGCGGGGTTCTGACAGCGCAGTCCCTTCTTTTCAGCGGGGCTCTGGTCGTCTGCAGGGGAGGAGCAGAGGGCATCAGT	6556584	6556683	GGGTTCTGACAGCGCAGTCCCTTCTTTTCAGCGGGGCTCTGGTCGTCTGCAGGGGAGGAGCAGAGGGCATCAGTCAGCGGGGCACCCAGGCTCCCCTGGG	6556563	6556657	6556584	6556678	190
Probe_754	AM_303516_000719	1	6557302	6557665	364	6557302	6557401	CTCCCCGGAGGAGGTTAGGAGCCGGCCCGGCCCCCCAGGACCCCGCCCCGCGTCCGCCGGGTCCCCGCCTGCACTCACCCATGGAGCAGGCCCCGTGCCG	6557566	6557665	GCCGGGCCTCGGCGCCGACGGTGTCACCCCTCCCTCCCCGGCTCCCCGGCCCCTGCGCGCTGCGGTCCGGAGGCTGCCTCCACCTCCCGGAGGGCGGGCA	6557307	6557401	6557566	6557660	190
Probe_755	AM_303516_000718	1	6557312	6557443	132	6557312	6557411	GAGGTTAGGAGCCGGCCCGGCCCCCCAGGACCCCGCCCCGCGTCCGCCGGGTCCCCGCCTGCACTCACCCATGGAGCAGGCCCCGTGCCGCGCGGGGGGC	6557344	6557443	CCGCCCCGCGTCCGCCGGGTCCCCGCCTGCACTCACCCATGGAGCAGGCCCCGTGCCGCGCGGGGGGCGGGCGGCGGGCGGGGGCGCCGGGGACGCCGGG	6557317	6557411	6557344	6557438	190
Probe_756	AM_303516_000720	1	6631021	6631297	277	6631021	6631120	GGGGTTGAGGAGATAAACAACTCCACGGCCCTGCTGCCCAACATCACCCTGGGGTACCAGCTGTATGATGTGTGTTCTGACTCTGCCAATGTGTATGCCA	6631198	6631297	CTGGCAGTGATTGGGCCTGACAGCACCAACCGTGCTGCCACCACAGCCGCCCTGCTGAGCCCTTTCCTGGTGCCCATGGTAAGCTGGAGCCTCAGACCTT	6631026	6631120	6631198	6631292	190
Probe_757	AM_303516_000722	1	6631094	6631309	216	6631094	6631193	GTTCTGACTCTGCCAATGTGTATGCCACGCTGAGAGTGCTCTCCCTGCCAGGGCAACACCACATAGAGCTCCAAGGAGACCTTCTCCACTATTCCCCTAC	6631210	6631309	GGGCCTGACAGCACCAACCGTGCTGCCACCACAGCCGCCCTGCTGAGCCCTTTCCTGGTGCCCATGGTAAGCTGGAGCCTCAGACCTTTGCCCATCTCCC	6631099	6631193	6631210	6631304	190
Probe_758	AM_303516_000723	1	6631094	6631309	216	6631094	6631193	GTTCTGACTCTGCCAATGTGTATGCCACGCTGAGAGTGCTCTCCCTGCCAGGGCAACACCACATAGAGCTCCAAGGAGACCTTCTCCACTATTCCCCTAC	6631210	6631309	GGGCCTGACAGCACCAACCGTGCTGCCACCACAGCCGCCCTGCTGAGCCCTTTCCTGGTGCCCATGGTAAGCTGGAGCCTCAGACCTTTGCCCATCTCCC	6631099	6631193	6631210	6631304	190
Probe_759	AM_303516_000721	1	6631162	6631280	119	6631162	6631261	CTCCAAGGAGACCTTCTCCACTATTCCCCTACGGTGCTGGCAGTGATTGGGCCTGACAGCACCAACCGTGCTGCCACCACAGCCGCCCTGCTGAGCCCTT	6631181	6631280	ACTATTCCCCTACGGTGCTGGCAGTGATTGGGCCTGACAGCACCAACCGTGCTGCCACCACAGCCGCCCTGCTGAGCCCTTTCCTGGTGCCCATGGTAAG	6631167	6631261	6631181	6631275	190
Probe_760	AM_303516_000724	1	6640342	6640694	353	6640342	6640441	GTGCCGGGCCAGTCCGTTCGCTCTCATCCCATGTCTCCTTTCCCCAAACTTGGATTTTTCTCACCAGGCCCTTCTTCACGACCCTGGCCCCCCATCCAGC	6640595	6640694	CTCCAGGAGCTTTCTCTTGCATACCCTCGCTTAGGCTGGCCGGGGTGTCACTTCTGCCTCCCTGCCCTCCAGACCATGGACGGCTCCTTCGTCCAGCACA	6640347	6640441	6640595	6640689	190
Probe_761	AM_303516_000726	1	6640515	6640716	202	6640515	6640614	CCCCTCACCCTGACCCAAGCCCTCGTGCTGATAAATATGATTATTTGAGTAGAGGCCAACTTCCCGTTTCTCTCTCTTGACTCCAGGAGCTTTCTCTTGC	6640617	6640716	ACCCTCGCTTAGGCTGGCCGGGGTGTCACTTCTGCCTCCCTGCCCTCCAGACCATGGACGGCTCCTTCGTCCAGCACAGTGTGAGGGTTCTGCAGGAGCT	6640520	6640614	6640617	6640711	190
Probe_762	AM_303516_000729	1	6640588	6640832	245	6640588	6640687	CTCTTGACTCCAGGAGCTTTCTCTTGCATACCCTCGCTTAGGCTGGCCGGGGTGTCACTTCTGCCTCCCTGCCCTCCAGACCATGGACGGCTCCTTCGTC	6640733	6640832	AAGGGCCAGTACTGCGACGCCACTCTGGACGTGGGGGGCCTGGTGTTTAAGGCACACTGGAGTGTCCTTGCCTGCTGCAGTCACTTTTTCCAGAGCCTCT	6640593	6640687	6640733	6640827	190
Probe_763	AM_303516_000725	1	6640604	6640714	111	6640604	6640703	CTTTCTCTTGCATACCCTCGCTTAGGCTGGCCGGGGTGTCACTTCTGCCTCCCTGCCCTCCAGACCATGGACGGCTCCTTCGTCCAGCACAGTGTGAGGG	6640615	6640714	ATACCCTCGCTTAGGCTGGCCGGGGTGTCACTTCTGCCTCCCTGCCCTCCAGACCATGGACGGCTCCTTCGTCCAGCACAGTGTGAGGGTTCTGCAGGAG	6640609	6640703	6640615	6640709	190
Probe_764	AM_303516_000727	1	6640634	6640737	104	6640634	6640733	CCGGGGTGTCACTTCTGCCTCCCTGCCCTCCAGACCATGGACGGCTCCTTCGTCCAGCACAGTGTGAGGGTTCTGCAGGAGCTCAACAAGCAGCGGGAGA	6640638	6640737	GGTGTCACTTCTGCCTCCCTGCCCTCCAGACCATGGACGGCTCCTTCGTCCAGCACAGTGTGAGGGTTCTGCAGGAGCTCAACAAGCAGCGGGAGAAGGG	6640639	6640733	6640638	6640732	190
Probe_765	AM_303516_000728	1	6640669	6640843	175	6640669	6640768	CATGGACGGCTCCTTCGTCCAGCACAGTGTGAGGGTTCTGCAGGAGCTCAACAAGCAGCGGGAGAAGGGCCAGTACTGCGACGCCACTCTGGACGTGGGG	6640744	6640843	CTGCGACGCCACTCTGGACGTGGGGGGCCTGGTGTTTAAGGCACACTGGAGTGTCCTTGCCTGCTGCAGTCACTTTTTCCAGAGCCTCTACGGGGATGGC	6640674	6640768	6640744	6640838	190
Probe_766	AM_303516_000732	1	6647604	6647849	246	6647604	6647703	CGTGGTGAGAAGCTGTTTGTGTGTGAGGAGTGTGGGCACCGGGCCTCGAGCCGGAATGGCCTGCAGATGCACATCAAGGCCAAGCACAGGTGCGTGTCGC	6647750	6647849	CGGCAGGGAAGACAGAGTTTGCTGACTTTTACACAGATGAGTGTGCCCTTGGCCTCCACCCTGAATCTAGTGCCTACAGCCTCTCTGGGATAGTGGGACC	6647609	6647703	6647750	6647844	190
Probe_767	AM_303516_000733	1	6647616	6647863	248	6647616	6647715	CTGTTTGTGTGTGAGGAGTGTGGGCACCGGGCCTCGAGCCGGAATGGCCTGCAGATGCACATCAAGGCCAAGCACAGGTGCGTGTCGCCCGTTCTCTCTT	6647764	6647863	GAGTTTGCTGACTTTTACACAGATGAGTGTGCCCTTGGCCTCCACCCTGAATCTAGTGCCTACAGCCTCTCTGGGATAGTGGGACCTGAGGGGCAAGCAG	6647621	6647715	6647764	6647858	190
Probe_768	AM_303516_000731	1	6647658	6647812	155	6647658	6647757	AATGGCCTGCAGATGCACATCAAGGCCAAGCACAGGTGCGTGTCGCCCGTTCTCTCTTGGGGCCCAGTCCTGCTGCCAGCCCAGGCTTGCACCGGCAGGG	6647713	6647812	CTTGGGGCCCAGTCCTGCTGCCAGCCCAGGCTTGCACCGGCAGGGAAGACAGAGTTTGCTGACTTTTACACAGATGAGTGTGCCCTTGGCCTCCACCCTG	6647663	6647757	6647713	6647807	190
Probe_769	AM_303516_000730	1	6647665	6647823	159	6647665	6647764	TGCAGATGCACATCAAGGCCAAGCACAGGTGCGTGTCGCCCGTTCTCTCTTGGGGCCCAGTCCTGCTGCCAGCCCAGGCTTGCACCGGCAGGGAAGACAG	6647724	6647823	GTCCTGCTGCCAGCCCAGGCTTGCACCGGCAGGGAAGACAGAGTTTGCTGACTTTTACACAGATGAGTGTGCCCTTGGCCTCCACCCTGAATCTAGTGCC	6647670	6647764	6647724	6647818	190
Probe_770	AM_303516_000738	1	6655454	6655618	165	6655454	6655553	CTGTGGATCCCAAACACTCATCACGATGACACTTGGGTTGCAAAATCAGGACCAGCCTGTGCTTCCAATGCTGGCCCGCCTGAAAATTTACCTGATTCAT	6655519	6655618	CAATGCTGGCCCGCCTGAAAATTTACCTGATTCATGGACGGGATCTTGTCCCATTCGTTCCTCGTCGGGTTGTACACGTCCACCTCAGCGGAGTCATCCC	6655459	6655553	6655519	6655613	190
Probe_771	AM_303516_000734	1	6655477	6655617	141	6655477	6655576	CGATGACACTTGGGTTGCAAAATCAGGACCAGCCTGTGCTTCCAATGCTGGCCCGCCTGAAAATTTACCTGATTCATGGACGGGATCTTGTCCCATTCGT	6655518	6655617	CCAATGCTGGCCCGCCTGAAAATTTACCTGATTCATGGACGGGATCTTGTCCCATTCGTTCCTCGTCGGGTTGTACACGTCCACCTCAGCGGAGTCATCC	6655482	6655576	6655518	6655612	190
Probe_772	AM_303516_000735	1	6655494	6655666	173	6655494	6655593	CAAAATCAGGACCAGCCTGTGCTTCCAATGCTGGCCCGCCTGAAAATTTACCTGATTCATGGACGGGATCTTGTCCCATTCGTTCCTCGTCGGGTTGTAC	6655567	6655666	TCCCATTCGTTCCTCGTCGGGTTGTACACGTCCACCTCAGCGGAGTCATCCCTGTGGAGGGGGCAGCAGGAGGACAACTGCTCAGAGCGAGGAGGAAGTG	6655499	6655593	6655567	6655661	190
Probe_773	AM_303516_000736	1	6655494	6655666	173	6655494	6655593	CAAAATCAGGACCAGCCTGTGCTTCCAATGCTGGCCCGCCTGAAAATTTACCTGATTCATGGACGGGATCTTGTCCCATTCGTTCCTCGTCGGGTTGTAC	6655567	6655666	TCCCATTCGTTCCTCGTCGGGTTGTACACGTCCACCTCAGCGGAGTCATCCCTGTGGAGGGGGCAGCAGGAGGACAACTGCTCAGAGCGAGGAGGAAGTG	6655499	6655593	6655567	6655661	190
Probe_774	AM_303516_000737	1	6655528	6655830	303	6655528	6655627	CCCGCCTGAAAATTTACCTGATTCATGGACGGGATCTTGTCCCATTCGTTCCTCGTCGGGTTGTACACGTCCACCTCAGCGGAGTCATCCCTGTGGAGGG	6655731	6655830	TTCTGATGCCATCCAGCAGCACCCTTGCCAGGTAGGCTCCATCCCCAGCTCTTAGGAGCCAATTTCAGCCCCCTGTGCCCACTCAGCCAGGGCTCCAGGG	6655533	6655627	6655731	6655825	190
Probe_775	AM_303516_000739	1	6655538	6655668	131	6655538	6655637	AATTTACCTGATTCATGGACGGGATCTTGTCCCATTCGTTCCTCGTCGGGTTGTACACGTCCACCTCAGCGGAGTCATCCCTGTGGAGGGGGCAGCAGGA	6655569	6655668	CCATTCGTTCCTCGTCGGGTTGTACACGTCCACCTCAGCGGAGTCATCCCTGTGGAGGGGGCAGCAGGAGGACAACTGCTCAGAGCGAGGAGGAAGTGCA	6655543	6655637	6655569	6655663	190
Probe_776	AM_303516_000740	1	6655538	6655668	131	6655538	6655637	AATTTACCTGATTCATGGACGGGATCTTGTCCCATTCGTTCCTCGTCGGGTTGTACACGTCCACCTCAGCGGAGTCATCCCTGTGGAGGGGGCAGCAGGA	6655569	6655668	CCATTCGTTCCTCGTCGGGTTGTACACGTCCACCTCAGCGGAGTCATCCCTGTGGAGGGGGCAGCAGGAGGACAACTGCTCAGAGCGAGGAGGAAGTGCA	6655543	6655637	6655569	6655663	190
Probe_777	AM_303516_000741	1	6679606	6679872	267	6679606	6679705	CCAGGTTGGTCTTGAACTCCTGGTCTCAGGTGATCCGCCTGCCTTGGCGTCCCAGAGTGCTGGGATTACAGGTGTGAGCCACCACGCCCAGCCAGAACTC	6679773	6679872	AGGTCTGACATGGCTGGGTGGCTGGGGATGCTCTGCTCTGGGCTGGATCTTGTCACCAGTAACTGGAATCTGCCACCTTTGTCTTTTTAGGAACTCCCTT	6679611	6679705	6679773	6679867	190
Probe_778	AM_303516_000742	1	6679606	6679872	267	6679606	6679705	CCAGGTTGGTCTTGAACTCCTGGTCTCAGGTGATCCGCCTGCCTTGGCGTCCCAGAGTGCTGGGATTACAGGTGTGAGCCACCACGCCCAGCCAGAACTC	6679773	6679872	AGGTCTGACATGGCTGGGTGGCTGGGGATGCTCTGCTCTGGGCTGGATCTTGTCACCAGTAACTGGAATCTGCCACCTTTGTCTTTTTAGGAACTCCCTT	6679611	6679705	6679773	6679867	190
Probe_779	AM_303516_000744	1	6679631	6679943	313	6679631	6679730	TCAGGTGATCCGCCTGCCTTGGCGTCCCAGAGTGCTGGGATTACAGGTGTGAGCCACCACGCCCAGCCAGAACTCATGTTACTGTTGCTTCAAGTGTGAT	6679844	6679943	GCCACCTTTGTCTTTTTAGGAACTCCCTTTAAGGAGCAGCCCCAGCCCTGCTAACAGCACTGCTGGTACCATTGACAGCGACGGCTGGGACGCGGGTTTC	6679636	6679730	6679844	6679938	190
Probe_780	AM_303516_000743	1	6679766	6679967	202	6679766	6679865	TCTCTGGAGGTCTGACATGGCTGGGTGGCTGGGGATGCTCTGCTCTGGGCTGGATCTTGTCACCAGTAACTGGAATCTGCCACCTTTGTCTTTTTAGGAA	6679868	6679967	CCCTTTAAGGAGCAGCCCCAGCCCTGCTAACAGCACTGCTGGTACCATTGACAGCGACGGCTGGGACGCGGGTTTCTCAGACATCGCGTCCTCAGTGCCC	6679771	6679865	6679868	6679962	190
Probe_781	AM_303516_000748	1	6727580	6727881	302	6727580	6727679	TGGCTGATGGCTACCAGGGAGGTGTTTTCCAGAAAGATACAACTTTGACATAATATAAGCTAAATTTTGTCCCACCAGCTTGTATGTTTTTACTTTAACA	6727782	6727881	CGCTGCTGCAATCTCCTCTCTTCTCTCTCTCTCTGCAGCCGCTCAAACTCCTCTCGAATTTCAGCAGGGGTTCTCCTCCTTTCCACAACCTATGCACAGA	6727585	6727679	6727782	6727876	190
Probe_782	AM_303516_000747	1	6727658	6727937	280	6727658	6727757	CTTGTATGTTTTTACTTTAACAATCCACCAGCACCTCATTATTTCAGACCTGGCTTCTAGTTATGAGGCCTTTTCATGAAGTGTCCTCATGAAACGTGGC	6727838	6727937	AATTTCAGCAGGGGTTCTCCTCCTTTCCACAACCTATGCACAGAATCAAGATGGGAAGACAGTTGAGGACCCAGGAGGTAAGGGAAACGTACACAAAGAG	6727663	6727757	6727838	6727932	190
Probe_783	AM_303516_000745	1	6727757	6727981	225	6727757	6727856	CCCCTGGCTTACCTTGGGATTGGTTCGCTGCTGCAATCTCCTCTCTTCTCTCTCTCTCTGCAGCCGCTCAAACTCCTCTCGAATTTCAGCAGGGGTTCTC	6727882	6727981	ATCAAGATGGGAAGACAGTTGAGGACCCAGGAGGTAAGGGAAACGTACACAAAGAGCTGCAGCCATTGATTTTGGTGTGTGCATGCTGCCTGGGGTCCGG	6727762	6727856	6727882	6727976	190
Probe_784	AM_303516_000746	1	6727838	6728058	221	6727838	6727937	AATTTCAGCAGGGGTTCTCCTCCTTTCCACAACCTATGCACAGAATCAAGATGGGAAGACAGTTGAGGACCCAGGAGGTAAGGGAAACGTACACAAAGAG	6727959	6728058	TGTGCATGCTGCCTGGGGTCCGGCCACAGCCTTTCCTCAGGAAGGACCCCAAACCATGAGTTCCACCATCCGATGGCTCAGGCCTGGGTGAGGGAGAGCT	6727843	6727937	6727959	6728053	190
Probe_785	AM_303516_000749	1	7792419	7792683	265	7792419	7792518	GGATGCTGGTCCCGCAAGGCTGGCGAGGCCACGTGTTGACTGCTTTTCTTCCAGAACACAACCTCACTCTTCCTCCTGCTCTGCCCTAGATAACCAGTTC	7792584	7792683	GCAGCACAAACAGGCGAGCGGAGGCGGCAGCAGTGGAGGCGGCAGCGGGAGCGGGAATGGAGGGAGCCAGGCACAGGTACGAGGCGGTGCTGATGCTCAG	7792424	7792518	7792584	7792678	190
Probe_786	AM_303516_000751	1	7792555	7792718	164	7792555	7792654	AGGAGGATGGCCGAGATGACGGGGTCCCAGCAGCACAAACAGGCGAGCGGAGGCGGCAGCAGTGGAGGCGGCAGCGGGAGCGGGAATGGAGGGAGCCAGG	7792619	7792718	GAGGCGGCAGCGGGAGCGGGAATGGAGGGAGCCAGGCACAGGTACGAGGCGGTGCTGATGCTCAGCTCCCATTTCGCTTCATGTTTATGGATTGGCGAGG	7792560	7792654	7792619	7792713	190
Probe_787	AM_303516_000750	1	7792565	7792736	172	7792565	7792664	CCGAGATGACGGGGTCCCAGCAGCACAAACAGGCGAGCGGAGGCGGCAGCAGTGGAGGCGGCAGCGGGAGCGGGAATGGAGGGAGCCAGGCACAGGTACG	7792637	7792736	GGAATGGAGGGAGCCAGGCACAGGTACGAGGCGGTGCTGATGCTCAGCTCCCATTTCGCTTCATGTTTATGGATTGGCGAGGCAGTGGATGGATCACAGG	7792570	7792664	7792637	7792731	190
Probe_788	AM_303516_000766	1	8419521	8419917	397	8419521	8419620	TTAGAAGTTATGAACCCAAAGGCTGCAGGAGAAGGACAGGCCCTTTCCTCGAAGGCCCTCCGGTAGGAGGACGCACAGTCACTGCTGGGAGTCAGCCTAG	8419818	8419917	ACTCACAGCCGCCCGCTCTGCCTCGCGCTCCCGCTCTCGCTCCCGCTCCCGCTCCTTCTCCTTCTCCTTCTCCCGCTCTCGCTCCTCTCGGGCTTTCTGC	8419526	8419620	8419818	8419912	190
Probe_789	AM_303516_000761	1	8419748	8419967	220	8419748	8419847	CTCGGTGGCCCAGCGTGGCTCCCAGGCGCAGGATGGACCAGCGCCCCCCGTCACACCTCGCCAACCCTGGACTCACAGCCGCCCGCTCTGCCTCGCGCTC	8419868	8419967	GCTCCTTCTCCTTCTCCTTCTCCCGCTCTCGCTCCTCTCGGGCTTTCTGCTCAGCCTCGCGCTTGGCCTTCTCAATGGCCTCCTCCCTCTTCTTGGCCAG	8419753	8419847	8419868	8419962	190
Probe_790	AM_303516_000762	1	8419748	8419967	220	8419748	8419847	CTCGGTGGCCCAGCGTGGCTCCCAGGCGCAGGATGGACCAGCGCCCCCCGTCACACCTCGCCAACCCTGGACTCACAGCCGCCCGCTCTGCCTCGCGCTC	8419868	8419967	GCTCCTTCTCCTTCTCCTTCTCCCGCTCTCGCTCCTCTCGGGCTTTCTGCTCAGCCTCGCGCTTGGCCTTCTCAATGGCCTCCTCCCTCTTCTTGGCCAG	8419753	8419847	8419868	8419962	190
Probe_791	AM_303516_000764	1	8419750	8420010	261	8419750	8419849	CGGTGGCCCAGCGTGGCTCCCAGGCGCAGGATGGACCAGCGCCCCCCGTCACACCTCGCCAACCCTGGACTCACAGCCGCCCGCTCTGCCTCGCGCTCCC	8419911	8420010	TTTCTGCTCAGCCTCGCGCTTGGCCTTCTCAATGGCCTCCTCCCTCTTCTTGGCCAGCTTGGACCCGGCCAGAGGCATGAAGTACAGGTCTGTCCGGGCA	8419755	8419849	8419911	8420005	190
Probe_792	AM_303516_000765	1	8419750	8420010	261	8419750	8419849	CGGTGGCCCAGCGTGGCTCCCAGGCGCAGGATGGACCAGCGCCCCCCGTCACACCTCGCCAACCCTGGACTCACAGCCGCCCGCTCTGCCTCGCGCTCCC	8419911	8420010	TTTCTGCTCAGCCTCGCGCTTGGCCTTCTCAATGGCCTCCTCCCTCTTCTTGGCCAGCTTGGACCCGGCCAGAGGCATGAAGTACAGGTCTGTCCGGGCA	8419755	8419849	8419911	8420005	190
Probe_793	AM_303516_000758	1	8419756	8419933	178	8419756	8419855	CCCAGCGTGGCTCCCAGGCGCAGGATGGACCAGCGCCCCCCGTCACACCTCGCCAACCCTGGACTCACAGCCGCCCGCTCTGCCTCGCGCTCCCGCTCTC	8419834	8419933	TCTGCCTCGCGCTCCCGCTCTCGCTCCCGCTCCCGCTCCTTCTCCTTCTCCTTCTCCCGCTCTCGCTCCTCTCGGGCTTTCTGCTCAGCCTCGCGCTTGG	8419761	8419855	8419834	8419928	190
Probe_794	AM_303516_000759	1	8419756	8419933	178	8419756	8419855	CCCAGCGTGGCTCCCAGGCGCAGGATGGACCAGCGCCCCCCGTCACACCTCGCCAACCCTGGACTCACAGCCGCCCGCTCTGCCTCGCGCTCCCGCTCTC	8419834	8419933	TCTGCCTCGCGCTCCCGCTCTCGCTCCCGCTCCCGCTCCTTCTCCTTCTCCTTCTCCCGCTCTCGCTCCTCTCGGGCTTTCTGCTCAGCCTCGCGCTTGG	8419761	8419855	8419834	8419928	190
Probe_795	AM_303516_000754	1	8420232	8420602	371	8420232	8420331	CTTGGTGGGGGAGGGGGGCTCTCAGGCTCCTCAGCGTCGTCCAGAGCCTCCTCCTTGATCTGGACGGTGGGGAGTGGGCAGGACGACCCCCCCGCTATGC	8420503	8420602	GGGGGTGGGAGGCAGGGGGCGGGGGCAGGTTCTGGCTCTGGGTCAGCCCGGGGGGCTGGGCGGGCGAGGAGGGCAATGGCTGGCTCTGAGGCATGAGTTG	8420237	8420331	8420503	8420597	190
Probe_796	AM_303516_000757	1	8420252	8420650	399	8420252	8420351	CTCAGGCTCCTCAGCGTCGTCCAGAGCCTCCTCCTTGATCTGGACGGTGGGGAGTGGGCAGGACGACCCCCCCGCTATGCTGCCTCCTGAAGCCGCCGCA	8420551	8420650	CGGGGGGCTGGGCGGGCGAGGAGGGCAATGGCTGGCTCTGAGGCATGAGTTGCAGGGGTGGGGGGTGAGCCGACGGGGGGTGATGTGTGGACAGGGAGCT	8420257	8420351	8420551	8420645	190
Probe_797	AM_303516_000760	1	8420262	8420459	198	8420262	8420361	TCAGCGTCGTCCAGAGCCTCCTCCTTGATCTGGACGGTGGGGAGTGGGCAGGACGACCCCCCCGCTATGCTGCCTCCTGAAGCCGCCGCACCAGAGCAGG	8420360	8420459	GGGTGGCTGGGCCGAGGTGCCAGGTCCCGCCGGTGGGGTAGAGGTGGAGGGGCAGGTCGGAGGGGTGATGGGAGGAGGGCCTCCAGGGACAAAGGGGTGC	8420267	8420361	8420360	8420454	190
Probe_798	AM_303516_000763	1	8420298	8420497	200	8420298	8420397	GTGGGGAGTGGGCAGGACGACCCCCCCGCTATGCTGCCTCCTGAAGCCGCCGCACCAGAGCAGGGTGGCTGGGCCGAGGTGCCAGGTCCCGCCGGTGGGG	8420398	8420497	TAGAGGTGGAGGGGCAGGTCGGAGGGGTGATGGGAGGAGGGCCTCCAGGGACAAAGGGGTGCTGAGCAAACGGGGGTTGGGGGGCCACCTGGTGGAGGCC	8420303	8420397	8420398	8420492	190
Probe_799	AM_303516_000755	1	8420421	8420753	333	8420421	8420520	GGGGTGATGGGAGGAGGGCCTCCAGGGACAAAGGGGTGCTGAGCAAACGGGGGTTGGGGGGCCACCTGGTGGAGGCCTGTAGGGGGGTGGGAGGCAGGGG	8420654	8420753	GGGCTTCAGGGCTGGAGGGGGAGGCAGGTTGGCATTCATGGAGAAGGGTGAGGGCCCCGAGAGGTGGGGAGGGTGCTTGTGGGCCTGTGGCGCCGGCAGC	8420426	8420520	8420654	8420748	190
Probe_800	AM_303516_000752	1	8420460	8420588	129	8420460	8420559	TGAGCAAACGGGGGTTGGGGGGCCACCTGGTGGAGGCCTGTAGGGGGGTGGGAGGCAGGGGGCGGGGGCAGGTTCTGGCTCTGGGTCAGCCCGGGGGGCT	8420489	8420588	GTGGAGGCCTGTAGGGGGGTGGGAGGCAGGGGGCGGGGGCAGGTTCTGGCTCTGGGTCAGCCCGGGGGGCTGGGCGGGCGAGGAGGGCAATGGCTGGCTC	8420465	8420559	8420489	8420583	190
Probe_801	AM_303516_000756	1	8420496	8420707	212	8420496	8420595	CCTGTAGGGGGGTGGGAGGCAGGGGGCGGGGGCAGGTTCTGGCTCTGGGTCAGCCCGGGGGGCTGGGCGGGCGAGGAGGGCAATGGCTGGCTCTGAGGCA	8420608	8420707	GTGGGGGGTGAGCCGACGGGGGGTGATGTGTGGACAGGGAGCTCAGGGGCTTCAGGGCTGGAGGGGGAGGCAGGTTGGCATTCATGGAGAAGGGTGAGGG	8420501	8420595	8420608	8420702	190
Probe_802	AM_303516_000753	1	8420498	8420843	346	8420498	8420597	TGTAGGGGGGTGGGAGGCAGGGGGCGGGGGCAGGTTCTGGCTCTGGGTCAGCCCGGGGGGCTGGGCGGGCGAGGAGGGCAATGGCTGGCTCTGAGGCATG	8420744	8420843	CGCCGGCAGCTGGGGGATGGGAGTGGTAGGCGGGGGCTTGATGTGGGGCATGGCCAAGGGCGCTGGTGGCAGGGGCTGCTCCCGTGGAGGCTGTTGGGAC	8420503	8420597	8420744	8420838	190
Probe_803	AM_303516_000770	1	8684111	8684455	345	8684111	8684210	AATTGTCAAAAGTTACTAAAGGGATAAAAACTTCAGAAATATTGTTTACAATATAAGCATTATGAGAGTAAGTGTTACAAAGCTGAAAAGATGGAACTAG	8684356	8684455	TAAAAACGCTTACCAGTTTGAAGTCTTGAATGCTACAGATGAAATACGGTGTGTTTGGCCTCCGACTCTCGATATACACACAGTCTTTAAAAGAAAAAGA	8684116	8684210	8684356	8684450	190
Probe_804	AM_303516_000769	1	8684279	8684413	135	8684279	8684378	ACAGCGATGGAGGAACAATAAGAGATAGCCAATGGAACTGGAAAAAGAGAGAATACAGAGCAGAGTGAACAGCACATTAAAAACGCTTACCAGTTTGAAG	8684314	8684413	AACTGGAAAAAGAGAGAATACAGAGCAGAGTGAACAGCACATTAAAAACGCTTACCAGTTTGAAGTCTTGAATGCTACAGATGAAATACGGTGTGTTTGG	8684284	8684378	8684314	8684408	190
Probe_805	AM_303516_000768	1	8684282	8684424	143	8684282	8684381	GCGATGGAGGAACAATAAGAGATAGCCAATGGAACTGGAAAAAGAGAGAATACAGAGCAGAGTGAACAGCACATTAAAAACGCTTACCAGTTTGAAGTCT	8684325	8684424	GAGAGAATACAGAGCAGAGTGAACAGCACATTAAAAACGCTTACCAGTTTGAAGTCTTGAATGCTACAGATGAAATACGGTGTGTTTGGCCTCCGACTCT	8684287	8684381	8684325	8684419	190
Probe_806	AM_303516_000767	1	8684414	8684691	278	8684414	8684513	CCTCCGACTCTCGATATACACACAGTCTTTAAAAGAAAAAGAAATTTTAAAACAATGGCATTTACCTTTAAGGAACAAAGACAGGGCCCATAAAGCCACT	8684592	8684691	TTTAGGCTAAAGGAAAACTGCCCTTTGGTTCTTTCTGATTATTTTTCTAATAATTTAAAGAATCTGATGAAGCCTAAATTATTTTCTTCAGAGTCCCTGA	8684419	8684513	8684592	8684686	190
Probe_807	AM_563588_000520	1	8716191	8716413	223	8716191	8716290	TGTGATCACTCTCAGCATAATTTTTGGCTCCTCCTTCCAAGGTACAGCTCCGGCGTGGCCTTGAATTCTCACTCTCTCTTGCTTTGTCTCTTTTCTCTCT	8716314	8716413	GGTCCTTCTCTTTGTCTTTGTCTTTGTCTTTGTCCGCTGTCATGATTCGCCACGTGCCTTCTTCTGTCCTCTCACGGCTAGGCCTCCGTGAAAGGTAGAC	8716196	8716290	8716314	8716408	190
Probe_808	AM_563588_000521	1	8716191	8716413	223	8716191	8716290	TGTGATCACTCTCAGCATAATTTTTGGCTCCTCCTTCCAAGGTACAGCTCCGGCGTGGCCTTGAATTCTCACTCTCTCTTGCTTTGTCTCTTTTCTCTCT	8716314	8716413	GGTCCTTCTCTTTGTCTTTGTCTTTGTCTTTGTCCGCTGTCATGATTCGCCACGTGCCTTCTTCTGTCCTCTCACGGCTAGGCCTCCGTGAAAGGTAGAC	8716196	8716290	8716314	8716408	190
Probe_809	AM_563588_000523	1	8716192	8716414	223	8716192	8716291	GTGATCACTCTCAGCATAATTTTTGGCTCCTCCTTCCAAGGTACAGCTCCGGCGTGGCCTTGAATTCTCACTCTCTCTTGCTTTGTCTCTTTTCTCTCTC	8716315	8716414	GTCCTTCTCTTTGTCTTTGTCTTTGTCTTTGTCCGCTGTCATGATTCGCCACGTGCCTTCTTCTGTCCTCTCACGGCTAGGCCTCCGTGAAAGGTAGACA	8716197	8716291	8716315	8716409	190
Probe_810	AM_563588_000524	1	8716192	8716414	223	8716192	8716291	GTGATCACTCTCAGCATAATTTTTGGCTCCTCCTTCCAAGGTACAGCTCCGGCGTGGCCTTGAATTCTCACTCTCTCTTGCTTTGTCTCTTTTCTCTCTC	8716315	8716414	GTCCTTCTCTTTGTCTTTGTCTTTGTCTTTGTCCGCTGTCATGATTCGCCACGTGCCTTCTTCTGTCCTCTCACGGCTAGGCCTCCGTGAAAGGTAGACA	8716197	8716291	8716315	8716409	190
Probe_811	AM_563588_000519	1	8716230	8716390	161	8716230	8716329	AGGTACAGCTCCGGCGTGGCCTTGAATTCTCACTCTCTCTTGCTTTGTCTCTTTTCTCTCTCTCTCGGTCCCGGTCTCGGTCCCGGTCCTTCTCTTTGTC	8716291	8716390	CTCTCGGTCCCGGTCTCGGTCCCGGTCCTTCTCTTTGTCTTTGTCTTTGTCTTTGTCCGCTGTCATGATTCGCCACGTGCCTTCTTCTGTCCTCTCACGG	8716235	8716329	8716291	8716385	190
Probe_812	AM_563588_000522	1	8716231	8716391	161	8716231	8716330	GGTACAGCTCCGGCGTGGCCTTGAATTCTCACTCTCTCTTGCTTTGTCTCTTTTCTCTCTCTCTCGGTCCCGGTCTCGGTCCCGGTCCTTCTCTTTGTCT	8716292	8716391	TCTCGGTCCCGGTCTCGGTCCCGGTCCTTCTCTTTGTCTTTGTCTTTGTCTTTGTCCGCTGTCATGATTCGCCACGTGCCTTCTTCTGTCCTCTCACGGC	8716236	8716330	8716292	8716386	190
Probe_813	AM_563588_000526	1	8716249	8716395	147	8716249	8716348	CCTTGAATTCTCACTCTCTCTTGCTTTGTCTCTTTTCTCTCTCTCTCGGTCCCGGTCTCGGTCCCGGTCCTTCTCTTTGTCTTTGTCTTTGTCTTTGTCC	8716296	8716395	GGTCCCGGTCTCGGTCCCGGTCCTTCTCTTTGTCTTTGTCTTTGTCTTTGTCCGCTGTCATGATTCGCCACGTGCCTTCTTCTGTCCTCTCACGGCTAGG	8716254	8716348	8716296	8716390	190
Probe_814	AM_563588_000527	1	8716249	8716395	147	8716249	8716348	CCTTGAATTCTCACTCTCTCTTGCTTTGTCTCTTTTCTCTCTCTCTCGGTCCCGGTCTCGGTCCCGGTCCTTCTCTTTGTCTTTGTCTTTGTCTTTGTCC	8716296	8716395	GGTCCCGGTCTCGGTCCCGGTCCTTCTCTTTGTCTTTGTCTTTGTCTTTGTCCGCTGTCATGATTCGCCACGTGCCTTCTTCTGTCCTCTCACGGCTAGG	8716254	8716348	8716296	8716390	190
Probe_815	AM_563588_000528	1	8716254	8716438	185	8716254	8716353	AATTCTCACTCTCTCTTGCTTTGTCTCTTTTCTCTCTCTCTCGGTCCCGGTCTCGGTCCCGGTCCTTCTCTTTGTCTTTGTCTTTGTCTTTGTCCGCTGT	8716339	8716438	GTCTTTGTCCGCTGTCATGATTCGCCACGTGCCTTCTTCTGTCCTCTCACGGCTAGGCCTCCGTGAAAGGTAGACAGTAAGCCTGGGCTTCAGTCTTCTG	8716259	8716353	8716339	8716433	190
Probe_816	AM_563588_000525	1	8716258	8716442	185	8716258	8716357	CTCACTCTCTCTTGCTTTGTCTCTTTTCTCTCTCTCTCGGTCCCGGTCTCGGTCCCGGTCCTTCTCTTTGTCTTTGTCTTTGTCTTTGTCCGCTGTCATG	8716343	8716442	TTGTCCGCTGTCATGATTCGCCACGTGCCTTCTTCTGTCCTCTCACGGCTAGGCCTCCGTGAAAGGTAGACAGTAAGCCTGGGCTTCAGTCTTCTGAATT	8716263	8716357	8716343	8716437	190
Probe_817	AM_303516_000771	1	8925297	8925623	327	8925297	8925396	TGCAGGTCAGTGGCAGGAAAGGGAGATGGCACTCGGGGAACACTCACCTGGGTAGTCCTTGATGAAGGACTTGTACAGGTCAGCCAGCTGGTCAGGCGAG	8925524	8925623	TCTTCAGCAGCTCCAGGCCTGGGAAGAGATGGTGACAACAGGTTTGGAAAACAGGTAGGTACAGAGAAAACTTCCCTTCAACAGCTGCTACACAGGGACT	8925302	8925396	8925524	8925618	190
Probe_818	AM_303516_000772	1	8925316	8925545	230	8925316	8925415	AGGGAGATGGCACTCGGGGAACACTCACCTGGGTAGTCCTTGATGAAGGACTTGTACAGGTCAGCCAGCTGGTCAGGCGAGATGTACCTGCTGGGGTCAT	8925446	8925545	CAGACCTGAAGAACTCGGAGGCCGCTACGTCCATGCCGATGACCACCTTATCAGTGTAGCCAGCTTTCCCAATAGCAGTCTTCAGCAGCTCCAGGCCTGG	8925321	8925415	8925446	8925540	190
Probe_819	AM_303516_000773	1	8925316	8925545	230	8925316	8925415	AGGGAGATGGCACTCGGGGAACACTCACCTGGGTAGTCCTTGATGAAGGACTTGTACAGGTCAGCCAGCTGGTCAGGCGAGATGTACCTGCTGGGGTCAT	8925446	8925545	CAGACCTGAAGAACTCGGAGGCCGCTACGTCCATGCCGATGACCACCTTATCAGTGTAGCCAGCTTTCCCAATAGCAGTCTTCAGCAGCTCCAGGCCTGG	8925321	8925415	8925446	8925540	190
Probe_820	AM_303516_000775	1	9100175	9100363	189	9100175	9100274	CTCGGGGAAGAAGGGCAGCAGAAGGAGCTGCAGCGCCGCGGGGACCCCGGTCAGCCCCAGCAGGATCGGCCAGCCTGGGAGGAAGGCAGCGAGCTGGCAC	9100264	9100363	CGAGCTGGCACCAGCGGCCTCCCCACCACCCCGAAGGCGCCCTCTGCAGAGCCGGCCCCAGCCCCGTCATCCTGAGTGGGGTGCAGGCTCCAGGAGGGCA	9100180	9100274	9100264	9100358	190
Probe_821	AM_303516_000777	1	9100203	9100307	105	9100203	9100302	TGCAGCGCCGCGGGGACCCCGGTCAGCCCCAGCAGGATCGGCCAGCCTGGGAGGAAGGCAGCGAGCTGGCACCAGCGGCCTCCCCACCACCCCGAAGGCG	9100208	9100307	CGCCGCGGGGACCCCGGTCAGCCCCAGCAGGATCGGCCAGCCTGGGAGGAAGGCAGCGAGCTGGCACCAGCGGCCTCCCCACCACCCCGAAGGCGCCCTC	9100208	9100302	9100208	9100302	190
Probe_822	AM_303516_000774	1	9100205	9100309	105	9100205	9100304	CAGCGCCGCGGGGACCCCGGTCAGCCCCAGCAGGATCGGCCAGCCTGGGAGGAAGGCAGCGAGCTGGCACCAGCGGCCTCCCCACCACCCCGAAGGCGCC	9100210	9100309	CCGCGGGGACCCCGGTCAGCCCCAGCAGGATCGGCCAGCCTGGGAGGAAGGCAGCGAGCTGGCACCAGCGGCCTCCCCACCACCCCGAAGGCGCCCTCTG	9100210	9100304	9100210	9100304	190
Probe_823	AM_303516_000776	1	9100211	9100335	125	9100211	9100310	CGCGGGGACCCCGGTCAGCCCCAGCAGGATCGGCCAGCCTGGGAGGAAGGCAGCGAGCTGGCACCAGCGGCCTCCCCACCACCCCGAAGGCGCCCTCTGC	9100236	9100335	AGGATCGGCCAGCCTGGGAGGAAGGCAGCGAGCTGGCACCAGCGGCCTCCCCACCACCCCGAAGGCGCCCTCTGCAGAGCCGGCCCCAGCCCCGTCATCC	9100216	9100310	9100236	9100330	190
Probe_824	AM_303516_000783	1	9188793	9189035	243	9188793	9188892	CACGGTCCAGAAGAAGGAGCTGGTGTTGGCGAAGGTGGACAGCGCGCCCTGCAGCACGCAGTCCCACGACGGGCCCGCGAAGTTCTGCAGCACTCCGTAG	9188936	9189035	GCAGCAGGCGCCGTGCCCGGCTGCGCAGGTCGGGCCACAGGGCGTGCGTGGCCACCAGCAGGCCCGAGCCGAGCGCGGAGAGTGCGCACGACAGCAGCAC	9188798	9188892	9188936	9189030	190
Probe_825	AM_303516_000778	1	9188812	9189059	248	9188812	9188911	CTGGTGTTGGCGAAGGTGGACAGCGCGCCCTGCAGCACGCAGTCCCACGACGGGCCCGCGAAGTTCTGCAGCACTCCGTAGAAGTAGGAGGCGGCCGAGA	9188960	9189059	GCAGGTCGGGCCACAGGGCGTGCGTGGCCACCAGCAGGCCCGAGCCGAGCGCGGAGAGTGCGCACGACAGCAGCACCACGGCGCGCTCCGACGGCACCAG	9188817	9188911	9188960	9189054	190
Probe_826	AM_303516_000784	1	9188880	9189083	204	9188880	9188979	CAGCACTCCGTAGAAGTAGGAGGCGGCCGAGAGCAGGTCGGCCAGCGACAGGAAGAGCAGCAGGCGCCGTGCCCGGCTGCGCAGGTCGGGCCACAGGGCG	9188984	9189083	TGGCCACCAGCAGGCCCGAGCCGAGCGCGGAGAGTGCGCACGACAGCAGCACCACGGCGCGCTCCGACGGCACCAGCTCGGTGGGCGGCGGGGACGGCTG	9188885	9188979	9188984	9189078	190
Probe_827	AM_303516_000779	1	9188893	9189110	218	9188893	9188992	AAGTAGGAGGCGGCCGAGAGCAGGTCGGCCAGCGACAGGAAGAGCAGCAGGCGCCGTGCCCGGCTGCGCAGGTCGGGCCACAGGGCGTGCGTGGCCACCA	9189011	9189110	CGGAGAGTGCGCACGACAGCAGCACCACGGCGCGCTCCGACGGCACCAGCTCGGTGGGCGGCGGGGACGGCTGCATGGCGTGGGGGGCCAGGAGCCGGAG	9188898	9188992	9189011	9189105	190
Probe_828	AM_303516_000782	1	9188953	9189166	214	9188953	9189052	CGGCTGCGCAGGTCGGGCCACAGGGCGTGCGTGGCCACCAGCAGGCCCGAGCCGAGCGCGGAGAGTGCGCACGACAGCAGCACCACGGCGCGCTCCGACG	9189067	9189166	GGCGGCGGGGACGGCTGCATGGCGTGGGGGGCCAGGAGCCGGAGCGCCGCGAGGACAGAAGCCGGGCCGCGCGTGCGGCCACGCCGCCGCCGTCTGGGCA	9188958	9189052	9189067	9189161	190
Probe_829	AM_303516_000780	1	9188998	9189097	100	9188998	9189097	CCCGAGCCGAGCGCGGAGAGTGCGCACGACAGCAGCACCACGGCGCGCTCCGACGGCACCAGCTCGGTGGGCGGCGGGGACGGCTGCATGGCGTGGGGGG	9188998	9189097	CCCGAGCCGAGCGCGGAGAGTGCGCACGACAGCAGCACCACGGCGCGCTCCGACGGCACCAGCTCGGTGGGCGGCGGGGACGGCTGCATGGCGTGGGGGG	9189003	9189097	9188998	9189092	190
Probe_830	AM_303516_000781	1	9189036	9189291	256	9189036	9189135	CACGGCGCGCTCCGACGGCACCAGCTCGGTGGGCGGCGGGGACGGCTGCATGGCGTGGGGGGCCAGGAGCCGGAGCGCCGCGAGGACAGAAGCCGGGCCG	9189192	9189291	GGCGCCCGCCCCGCCCGCGTCCGGCCGCTCCCCCGCCCATCTGGGCCCCGGGCCCTGAACCCCGTCCACGCCCTGCGCCCCGCCCCTATATCCCGGGCCC	9189041	9189135	9189192	9189286	190
Probe_831	AM_303516_000786	1	9599617	9599821	205	9599617	9599716	CGCGCGCGCATGGAGGCGTTGCCGGCAGCCCCCTGAGGGCAGCGGGGAGACAAGACCCGGCGACCTCGCGCATCCCTCGAGCCGCCACGCGCTCTCGCCA	9599722	9599821	CGGCGACGGGCCGCGGAGCCGGCGCGGCCATGGCGACGGGCGGCCAGCAGAAGGAGAACACGCTGCTTCACCTCTTCGCCGGCGGGTGAGTTCCCGGGCC	9599622	9599716	9599722	9599816	190
Probe_832	AM_303516_000785	1	9599750	9599886	137	9599750	9599849	CATGGCGACGGGCGGCCAGCAGAAGGAGAACACGCTGCTTCACCTCTTCGCCGGCGGGTGAGTTCCCGGGCCCAGCCGCGCGCGCCCCACCGCCTGCGGT	9599787	9599886	CTTCACCTCTTCGCCGGCGGGTGAGTTCCCGGGCCCAGCCGCGCGCGCCCCACCGCCTGCGGTCCCCTCGGCCTTCGCCCCGGGCGCGGCCCCAGCCTCC	9599755	9599849	9599787	9599881	190
Probe_833	AM_303516_000788	1	9613602	9613731	130	9613602	9613701	TAAAGAGAGAAAAGCTAAGCTTAGCATTCCATTGTGTAGGGAATAGTATAGCTTCTCTGATCTGCTTTGGTTTCCCTTACAGGTGTGGAGGCACAGTTGG	9613632	9613731	ATTGTGTAGGGAATAGTATAGCTTCTCTGATCTGCTTTGGTTTCCCTTACAGGTGTGGAGGCACAGTTGGTGCTATTTTCACTTGTCCACTAGAAGTCAT	9613607	9613701	9613632	9613726	190
Probe_834	AM_303516_000789	1	9613622	9613782	161	9613622	9613721	TTAGCATTCCATTGTGTAGGGAATAGTATAGCTTCTCTGATCTGCTTTGGTTTCCCTTACAGGTGTGGAGGCACAGTTGGTGCTATTTTCACTTGTCCAC	9613683	9613782	GGTGTGGAGGCACAGTTGGTGCTATTTTCACTTGTCCACTAGAAGTCATTAAGACACGGTTGCAGTCTTCAAGATTAGCTCTCCGGACAGTCTACTATCC	9613627	9613721	9613683	9613777	190
Probe_835	AM_303516_000787	1	9613653	9613760	108	9613653	9613752	CTTCTCTGATCTGCTTTGGTTTCCCTTACAGGTGTGGAGGCACAGTTGGTGCTATTTTCACTTGTCCACTAGAAGTCATTAAGACACGGTTGCAGTCTTC	9613661	9613760	ATCTGCTTTGGTTTCCCTTACAGGTGTGGAGGCACAGTTGGTGCTATTTTCACTTGTCCACTAGAAGTCATTAAGACACGGTTGCAGTCTTCAAGATTAG	9613658	9613752	9613661	9613755	190
Probe_836	AM_303516_000792	1	9648963	9649013	51	9648963	9649013	CCTGCCGTCCTTCCACGCGGAGAGCCATGGAGGGAGTGAGCGCGCTGCTGG	9648963	9649013	CCTGCCGTCCTTCCACGCGGAGAGCCATGGAGGGAGTGAGCGCGCTGCTGG	9648968	9649013	9648963	9649008	92
Probe_837	AM_303516_000793	1	9648986	9649092	107	9648986	9649085	GCCATGGAGGGAGTGAGCGCGCTGCTGGCCCGCTGCCCCACGGCCGGCCTGGCCGGCGGCCTGGGGGTCACGGCGTGCGCCGCGGCCGGCGTGTTGCTCT	9648993	9649092	AGGGAGTGAGCGCGCTGCTGGCCCGCTGCCCCACGGCCGGCCTGGCCGGCGGCCTGGGGGTCACGGCGTGCGCCGCGGCCGGCGTGTTGCTCTACCGGAT	9648991	9649085	9648993	9649087	190
Probe_838	AM_303516_000791	1	9648988	9649108	121	9648988	9649087	CATGGAGGGAGTGAGCGCGCTGCTGGCCCGCTGCCCCACGGCCGGCCTGGCCGGCGGCCTGGGGGTCACGGCGTGCGCCGCGGCCGGCGTGTTGCTCTAC	9649009	9649108	GCTGGCCCGCTGCCCCACGGCCGGCCTGGCCGGCGGCCTGGGGGTCACGGCGTGCGCCGCGGCCGGCGTGTTGCTCTACCGGATCGCGCGGAGGTGAGTG	9648993	9649087	9649009	9649103	190
Probe_839	AM_303516_000790	1	9649066	9649204	139	9649066	9649165	CGCGGCCGGCGTGTTGCTCTACCGGATCGCGCGGAGGTGAGTGCATGGTTCGGCCCCACGCGGCCCTCTGCGCCGCCCGCCAGGCCCGCCCCCGCGCCGC	9649105	9649204	AGTGCATGGTTCGGCCCCACGCGGCCCTCTGCGCCGCCCGCCAGGCCCGCCCCCGCGCCGCCCCGGCCCGCTGCCCCCCTCGGCCGGGACCCGGGCTGCC	9649071	9649165	9649105	9649199	190
Probe_840	AM_303516_000796	1	9662305	9662404	100	9662305	9662404	GGCCCACGGAGGTTCCGGCCCCGAAGGTCAGAGAAGCAGCCATGACTGCGGGGGGAGGACACACGGATGCTCAGGCCCAGGCTTTGCCAGGTCCGAAGCG	9662305	9662404	GGCCCACGGAGGTTCCGGCCCCGAAGGTCAGAGAAGCAGCCATGACTGCGGGGGGAGGACACACGGATGCTCAGGCCCAGGCTTTGCCAGGTCCGAAGCG	9662310	9662404	9662305	9662399	190
Probe_841	AM_303516_000794	1	9662313	9662377	65	9662313	9662377	GAGGTTCCGGCCCCGAAGGTCAGAGAAGCAGCCATGACTGCGGGGGGAGGACACACGGATGCTCA	9662313	9662377	GAGGTTCCGGCCCCGAAGGTCAGAGAAGCAGCCATGACTGCGGGGGGAGGACACACGGATGCTCA	9662318	9662377	9662313	9662372	120
Probe_842	AM_303516_000795	1	9662313	9662377	65	9662313	9662377	GAGGTTCCGGCCCCGAAGGTCAGAGAAGCAGCCATGACTGCGGGGGGAGGACACACGGATGCTCA	9662313	9662377	GAGGTTCCGGCCCCGAAGGTCAGAGAAGCAGCCATGACTGCGGGGGGAGGACACACGGATGCTCA	9662318	9662377	9662313	9662372	120
Probe_843	AM_303516_000803	1	9776240	9776540	301	9776240	9776339	ATCAGATGGTGTTTGCCAGGTGTCTGTGCATGTGTGGGGCTCAACTGAACGTCCCCCCAGGCAAGCTCAACGTGGCAGGATAACCAAGTGGCGTGGGGCA	9776441	9776540	GCCCCAGAACCCCGGGGGGCCTCGAGGGCAGAGGACTGACCTCCCTCCTCCCCACAGGAGAGCTTCACCTTCCAGGTGTCCACCAAGGACGTGCCGCTGG	9776245	9776339	9776441	9776535	190
Probe_844	AM_303516_000800	1	9776415	9776527	113	9776415	9776514	GGGGCAAATAGGCAACCCTGCCCTGTGCCCCAGAACCCCGGGGGGCCTCGAGGGCAGAGGACTGACCTCCCTCCTCCCCACAGGAGAGCTTCACCTTCCA	9776428	9776527	AACCCTGCCCTGTGCCCCAGAACCCCGGGGGGCCTCGAGGGCAGAGGACTGACCTCCCTCCTCCCCACAGGAGAGCTTCACCTTCCAGGTGTCCACCAAG	9776420	9776514	9776428	9776522	190
Probe_845	AM_303516_000802	1	9776440	9776553	114	9776440	9776539	TGCCCCAGAACCCCGGGGGGCCTCGAGGGCAGAGGACTGACCTCCCTCCTCCCCACAGGAGAGCTTCACCTTCCAGGTGTCCACCAAGGACGTGCCGCTG	9776454	9776553	GGGGGGCCTCGAGGGCAGAGGACTGACCTCCCTCCTCCCCACAGGAGAGCTTCACCTTCCAGGTGTCCACCAAGGACGTGCCGCTGGCGCTGATGGCCTG	9776445	9776539	9776454	9776548	190
Probe_846	AM_303516_000797	1	9776497	9776672	176	9776497	9776596	GGAGAGCTTCACCTTCCAGGTGTCCACCAAGGACGTGCCGCTGGCGCTGATGGCCTGTGCCCTGCGGAAGAAGGCCACAGTGTTCCGGCAGCCGCTGGTG	9776573	9776672	ACAGTGTTCCGGCAGCCGCTGGTGGAGCAGCCGGAAGACTACACGCTGCAGGTGAACGGCAGGCATGAGTACCTGTATGGCAGCTACCCGCTCTGCCAGT	9776502	9776596	9776573	9776667	190
Probe_847	AM_303516_000801	1	9776503	9776655	153	9776503	9776602	CTTCACCTTCCAGGTGTCCACCAAGGACGTGCCGCTGGCGCTGATGGCCTGTGCCCTGCGGAAGAAGGCCACAGTGTTCCGGCAGCCGCTGGTGGAGCAG	9776556	9776655	CCCTGCGGAAGAAGGCCACAGTGTTCCGGCAGCCGCTGGTGGAGCAGCCGGAAGACTACACGCTGCAGGTGAACGGCAGGCATGAGTACCTGTATGGCAG	9776508	9776602	9776556	9776650	190
Probe_848	AM_303516_000799	1	9776541	9776748	208	9776541	9776640	CGCTGATGGCCTGTGCCCTGCGGAAGAAGGCCACAGTGTTCCGGCAGCCGCTGGTGGAGCAGCCGGAAGACTACACGCTGCAGGTGAACGGCAGGCATGA	9776649	9776748	ATGGCAGCTACCCGCTCTGCCAGTTCCAGGTGAGGCCGCTGAGGCCCTCTGCACTCTGGGCTCCCAACGCCCTGGATAGGGCCTGGGTGGGAGTCGGGGA	9776546	9776640	9776649	9776743	190
Probe_849	AM_303516_000804	1	9776554	9776706	153	9776554	9776653	TGCCCTGCGGAAGAAGGCCACAGTGTTCCGGCAGCCGCTGGTGGAGCAGCCGGAAGACTACACGCTGCAGGTGAACGGCAGGCATGAGTACCTGTATGGC	9776607	9776706	AAGACTACACGCTGCAGGTGAACGGCAGGCATGAGTACCTGTATGGCAGCTACCCGCTCTGCCAGTTCCAGGTGAGGCCGCTGAGGCCCTCTGCACTCTG	9776559	9776653	9776607	9776701	190
Probe_850	AM_303516_000798	1	9776571	9776683	113	9776571	9776670	CCACAGTGTTCCGGCAGCCGCTGGTGGAGCAGCCGGAAGACTACACGCTGCAGGTGAACGGCAGGCATGAGTACCTGTATGGCAGCTACCCGCTCTGCCA	9776584	9776683	GCAGCCGCTGGTGGAGCAGCCGGAAGACTACACGCTGCAGGTGAACGGCAGGCATGAGTACCTGTATGGCAGCTACCCGCTCTGCCAGTTCCAGGTGAGG	9776576	9776670	9776584	9776678	190
Probe_851	AM_303516_000810	1	9780381	9780771	391	9780381	9780480	TGCTCCCTGGCCACGTCGGGGCTGGGCTACCAGGCATATCTGGGGCCTTCCCAGGGGCCATTTTGCCTGCAGGGATGCTGCGCAGTCTGATGACATTTTC	9780672	9780771	TTGGAGCTGGGGCGACACAGCGAGTGTGTGCATGTCACCGAGGAGGAGGTGAGTGGGGTGGGGGTGTGGGGTGGGGGGCATGGAGCCGGCGTGGAACCAG	9780386	9780480	9780672	9780766	190
Probe_852	AM_303516_000811	1	9780381	9780771	391	9780381	9780480	TGCTCCCTGGCCACGTCGGGGCTGGGCTACCAGGCATATCTGGGGCCTTCCCAGGGGCCATTTTGCCTGCAGGGATGCTGCGCAGTCTGATGACATTTTC	9780672	9780771	TTGGAGCTGGGGCGACACAGCGAGTGTGTGCATGTCACCGAGGAGGAGGTGAGTGGGGTGGGGGTGTGGGGTGGGGGGCATGGAGCCGGCGTGGAACCAG	9780386	9780480	9780672	9780766	190
Probe_853	AM_303516_000805	1	9780584	9780703	120	9780584	9780683	GATTGGGGTGGCAATGCCCGGCCTGGGGGTCCTGCCCGGGCTGGTCCAGGCCCCTGGGGACGCTGAGTGCAGCCGTTTGTTGCAGATCTTGGAGCTGGGG	9780604	9780703	GCCTGGGGGTCCTGCCCGGGCTGGTCCAGGCCCCTGGGGACGCTGAGTGCAGCCGTTTGTTGCAGATCTTGGAGCTGGGGCGACACAGCGAGTGTGTGCA	9780589	9780683	9780604	9780698	190
Probe_854	AM_303516_000814	1	9780634	9780962	329	9780634	9780733	CCCCTGGGGACGCTGAGTGCAGCCGTTTGTTGCAGATCTTGGAGCTGGGGCGACACAGCGAGTGTGTGCATGTCACCGAGGAGGAGGTGAGTGGGGTGGG	9780863	9780962	GACCTGGTGTGGAAGCTGCGGCATGAAGTCCAGGAGCACTTCCCGGAGGCGCTAGCCCGGCTGCTGCTGGTCACCAAGTGGAACAAGCATGAGGATGTGG	9780639	9780733	9780863	9780957	190
Probe_855	AM_303516_000812	1	9780650	9780798	149	9780650	9780749	GTGCAGCCGTTTGTTGCAGATCTTGGAGCTGGGGCGACACAGCGAGTGTGTGCATGTCACCGAGGAGGAGGTGAGTGGGGTGGGGGTGTGGGGTGGGGGG	9780699	9780798	GTGCATGTCACCGAGGAGGAGGTGAGTGGGGTGGGGGTGTGGGGTGGGGGGCATGGAGCCGGCGTGGAACCAGAGCCCTCACTCCTGCCCACACCCCTCA	9780655	9780749	9780699	9780793	190
Probe_856	AM_303516_000813	1	9780650	9780798	149	9780650	9780749	GTGCAGCCGTTTGTTGCAGATCTTGGAGCTGGGGCGACACAGCGAGTGTGTGCATGTCACCGAGGAGGAGGTGAGTGGGGTGGGGGTGTGGGGTGGGGGG	9780699	9780798	GTGCATGTCACCGAGGAGGAGGTGAGTGGGGTGGGGGTGTGGGGTGGGGGGCATGGAGCCGGCGTGGAACCAGAGCCCTCACTCCTGCCCACACCCCTCA	9780655	9780749	9780699	9780793	190
Probe_857	AM_303516_000808	1	9780678	9780802	125	9780678	9780777	CTGGGGCGACACAGCGAGTGTGTGCATGTCACCGAGGAGGAGGTGAGTGGGGTGGGGGTGTGGGGTGGGGGGCATGGAGCCGGCGTGGAACCAGAGCCCT	9780703	9780802	ATGTCACCGAGGAGGAGGTGAGTGGGGTGGGGGTGTGGGGTGGGGGGCATGGAGCCGGCGTGGAACCAGAGCCCTCACTCCTGCCCACACCCCTCAGCAG	9780683	9780777	9780703	9780797	190
Probe_858	AM_303516_000809	1	9780678	9780802	125	9780678	9780777	CTGGGGCGACACAGCGAGTGTGTGCATGTCACCGAGGAGGAGGTGAGTGGGGTGGGGGTGTGGGGTGGGGGGCATGGAGCCGGCGTGGAACCAGAGCCCT	9780703	9780802	ATGTCACCGAGGAGGAGGTGAGTGGGGTGGGGGTGTGGGGTGGGGGGCATGGAGCCGGCGTGGAACCAGAGCCCTCACTCCTGCCCACACCCCTCAGCAG	9780683	9780777	9780703	9780797	190
Probe_859	AM_303516_000806	1	9780702	9780805	104	9780702	9780801	CATGTCACCGAGGAGGAGGTGAGTGGGGTGGGGGTGTGGGGTGGGGGGCATGGAGCCGGCGTGGAACCAGAGCCCTCACTCCTGCCCACACCCCTCAGCA	9780706	9780805	TCACCGAGGAGGAGGTGAGTGGGGTGGGGGTGTGGGGTGGGGGGCATGGAGCCGGCGTGGAACCAGAGCCCTCACTCCTGCCCACACCCCTCAGCAGCTG	9780707	9780801	9780706	9780800	190
Probe_860	AM_303516_000807	1	9780702	9780805	104	9780702	9780801	CATGTCACCGAGGAGGAGGTGAGTGGGGTGGGGGTGTGGGGTGGGGGGCATGGAGCCGGCGTGGAACCAGAGCCCTCACTCCTGCCCACACCCCTCAGCA	9780706	9780805	TCACCGAGGAGGAGGTGAGTGGGGTGGGGGTGTGGGGTGGGGGGCATGGAGCCGGCGTGGAACCAGAGCCCTCACTCCTGCCCACACCCCTCAGCAGCTG	9780707	9780801	9780706	9780800	190
Probe_861	AM_303516_000816	1	10357089	10357345	257	10357089	10357188	CTTCTGGAAAAACAAGGAATTGATATGAAACAAGAGATGGAGAAAAGGTAATGCACAGTTACGCAGCCCATATGACTGTTTCTTCTTTTAAACATGTAAT	10357246	10357345	AGATCTTATACAAAAAGGAGAAGGAAGAAGCAGATCTTCTTTTGGAGCAGCAGAGACTGGTAGGAGTCCTGAATCTGCTAAACTGTTGGGAAAAGGGCAG	10357094	10357188	10357246	10357340	190
Probe_862	AM_303516_000815	1	10357120	10357318	199	10357120	10357219	AAGAGATGGAGAAAAGGTAATGCACAGTTACGCAGCCCATATGACTGTTTCTTCTTTTAAACATGTAATACTAATAGCATTCTTGAATTTTTTTTTTTTT	10357219	10357318	TTTTTACTTCTAGGCTACAGGAAATGGAGATCTTATACAAAAAGGAGAAGGAAGAAGCAGATCTTCTTTTGGAGCAGCAGAGACTGGTAGGAGTCCTGAA	10357125	10357219	10357219	10357313	190
Probe_863	AM_303516_000817	1	10357209	10357393	185	10357209	10357308	TTTTTTTTTTTTTTTACTTCTAGGCTACAGGAAATGGAGATCTTATACAAAAAGGAGAAGGAAGAAGCAGATCTTCTTTTGGAGCAGCAGAGACTGGTAG	10357294	10357393	AGCAGAGACTGGTAGGAGTCCTGAATCTGCTAAACTGTTGGGAAAAGGGCAGCTTGTTCCCATACTTTCCCTGTTCCACAGAGCAGTACTCACCCAAATT	10357214	10357308	10357294	10357388	190
Probe_864	AM_303516_000831	1	10698747	10699015	269	10698747	10698846	GTTCCCTACCCCGGGACAAGAGCACCTTCTGTTTCCCTGAAGAGACCCGGCCTCCCTAGAGCAGGGCCACCGCCGCCGCCTGTGTCCTCGGCCGCGGAGC	10698916	10699015	CTGCCCAGGGGCCGCTTCGCGCGGGGCGGCGCCGCTCCCGAGGCCGAGGCCGAGGCCGCCGCCAGGGCCACCCGCGGGCGCCGCTAGGGCGAGGAGGCTG	10698752	10698846	10698916	10699010	190
Probe_865	AM_303516_000819	1	10698874	10699108	235	10698874	10698973	AGACGGACTCGGGGTCCGGAAGCACCGGCGGGGCGCGGGGCTCTGCCCAGGGGCCGCTTCGCGCGGGGCGGCGCCGCTCCCGAGGCCGAGGCCGAGGCCG	10699009	10699108	GAGGCTGCAGTGGGCGCGGGGCCGGGGGCGCCCAGGGCCGCCAGCGCCGCCAAGGCCGGGGTCCGCGCGCCCGCGCCCGCCGCCTCCGCCGCCGCCTCGG	10698879	10698973	10699009	10699103	190
Probe_866	AM_303516_000820	1	10698912	10699396	485	10698912	10699011	GGCTCTGCCCAGGGGCCGCTTCGCGCGGGGCGGCGCCGCTCCCGAGGCCGAGGCCGAGGCCGCCGCCAGGGCCACCCGCGGGCGCCGCTAGGGCGAGGAG	10699297	10699396	TCGCGCGGCCCGGGGGCGGCGGCGTCGGGCGGGCCGGGGTCGCCCGCGTCGCCCAGCGCCAGGCCCAGGCCGGCGGCCGCCGACTGCAGGAAGAGCAGCG	10698917	10699011	10699297	10699391	190
Probe_867	AM_303516_000832	1	10698992	10699470	479	10698992	10699091	GGCGCCGCTAGGGCGAGGAGGCTGCAGTGGGCGCGGGGCCGGGGGCGCCCAGGGCCGCCAGCGCCGCCAAGGCCGGGGTCCGCGCGCCCGCGCCCGCCGC	10699371	10699470	GGCCGCCGACTGCAGGAAGAGCAGCGAGCCCGGCTCGGCGCCCAGCGACAGGGAGCCGTCCAGACTGATGGGAGGCCCGGGCGCGGGGCCCTCTGCCGCG	10698997	10699091	10699371	10699465	190
Probe_868	AM_303516_000828	1	10699002	10699100	99	10699002	10699100	GGGCGAGGAGGCTGCAGTGGGCGCGGGGCCGGGGGCGCCCAGGGCCGCCAGCGCCGCCAAGGCCGGGGTCCGCGCGCCCGCGCCCGCCGCCTCCGCCGC	10699002	10699100	GGGCGAGGAGGCTGCAGTGGGCGCGGGGCCGGGGGCGCCCAGGGCCGCCAGCGCCGCCAAGGCCGGGGTCCGCGCGCCCGCGCCCGCCGCCTCCGCCGC	10699007	10699100	10699002	10699095	188
Probe_869	AM_303516_000818	1	10699018	10699384	367	10699018	10699117	GTGGGCGCGGGGCCGGGGGCGCCCAGGGCCGCCAGCGCCGCCAAGGCCGGGGTCCGCGCGCCCGCGCCCGCCGCCTCCGCCGCCGCCTCGGGCAGCGACT	10699285	10699384	GCGGCGGCGCCCTCGCGCGGCCCGGGGGCGGCGGCGTCGGGCGGGCCGGGGTCGCCCGCGTCGCCCAGCGCCAGGCCCAGGCCGGCGGCCGCCGACTGCA	10699023	10699117	10699285	10699379	190
Probe_870	AM_303516_000830	1	10699063	10699382	320	10699063	10699162	GCCGGGGTCCGCGCGCCCGCGCCCGCCGCCTCCGCCGCCGCCTCGGGCAGCGACTCCTCCGAGTCGGTGCGCAGGTCCTCGTCGTCGTCGTCCTCGTCGT	10699283	10699382	CGGCGGCGGCGCCCTCGCGCGGCCCGGGGGCGGCGGCGTCGGGCGGGCCGGGGTCGCCCGCGTCGCCCAGCGCCAGGCCCAGGCCGGCGGCCGCCGACTG	10699068	10699162	10699283	10699377	190
Probe_871	AM_303516_000824	1	10699064	10699213	150	10699064	10699163	CCGGGGTCCGCGCGCCCGCGCCCGCCGCCTCCGCCGCCGCCTCGGGCAGCGACTCCTCCGAGTCGGTGCGCAGGTCCTCGTCGTCGTCGTCCTCGTCGTC	10699114	10699213	GACTCCTCCGAGTCGGTGCGCAGGTCCTCGTCGTCGTCGTCCTCGTCGTCGTCCTCGTCGTCGTCGTCCTCGTCGTCGTCCTCGTCCTCGTCGTCTTCGG	10699069	10699163	10699114	10699208	190
Probe_872	AM_303516_000829	1	10699133	10699255	123	10699133	10699232	GCAGGTCCTCGTCGTCGTCGTCCTCGTCGTCGTCCTCGTCGTCGTCGTCCTCGTCGTCGTCCTCGTCCTCGTCGTCTTCGGCCTCCTCCTCCGGCAGCTC	10699156	10699255	TCGTCGTCGTCCTCGTCGTCGTCGTCCTCGTCGTCGTCCTCGTCCTCGTCGTCTTCGGCCTCCTCCTCCGGCAGCTCCAGCTCCTCCTCCTCGTCCTCCT	10699138	10699232	10699156	10699250	190
Probe_873	AM_303516_000822	1	10699214	10699304	91	10699214	10699304	CCTCCTCCTCCGGCAGCTCCAGCTCCTCCTCCTCGTCCTCCTGCGAGGACTCCCCAGCTGCGGCGGCGGCGGCGGCGGCGCCCTCGCGCGG	10699214	10699304	CCTCCTCCTCCGGCAGCTCCAGCTCCTCCTCCTCGTCCTCCTGCGAGGACTCCCCAGCTGCGGCGGCGGCGGCGGCGGCGCCCTCGCGCGG	10699219	10699304	10699214	10699299	172
Probe_874	AM_303516_000825	1	10699256	10699432	177	10699256	10699355	GCGAGGACTCCCCAGCTGCGGCGGCGGCGGCGGCGGCGCCCTCGCGCGGCCCGGGGGCGGCGGCGTCGGGCGGGCCGGGGTCGCCCGCGTCGCCCAGCGC	10699333	10699432	GGGTCGCCCGCGTCGCCCAGCGCCAGGCCCAGGCCGGCGGCCGCCGACTGCAGGAAGAGCAGCGAGCCCGGCTCGGCGCCCAGCGACAGGGAGCCGTCCA	10699261	10699355	10699333	10699427	190
Probe_875	AM_303516_000827	1	10699271	10699534	264	10699271	10699370	CTGCGGCGGCGGCGGCGGCGGCGCCCTCGCGCGGCCCGGGGGCGGCGGCGTCGGGCGGGCCGGGGTCGCCCGCGTCGCCCAGCGCCAGGCCCAGGCCGGC	10699435	10699534	CTGATGGGAGGCCCGGGCGCGGGGCCCTCTGCCGCGGGCTCGCCGCGCTCCTGCTTCTCGTGCTTGCGCTTGTGCGAGTCCATCTGCGACATGCCCACCA	10699276	10699370	10699435	10699529	190
Probe_876	AM_303516_000833	1	10699305	10699434	130	10699305	10699404	CCCGGGGGCGGCGGCGTCGGGCGGGCCGGGGTCGCCCGCGTCGCCCAGCGCCAGGCCCAGGCCGGCGGCCGCCGACTGCAGGAAGAGCAGCGAGCCCGGC	10699335	10699434	GTCGCCCGCGTCGCCCAGCGCCAGGCCCAGGCCGGCGGCCGCCGACTGCAGGAAGAGCAGCGAGCCCGGCTCGGCGCCCAGCGACAGGGAGCCGTCCAGA	10699310	10699404	10699335	10699429	190
Probe_877	AM_303516_000823	1	10699708	10699902	195	10699708	10699807	CAGCGGAAGCGGCAGCGCAGGCAGTGGAAGTGCGTGCTGGTGCCCGAGAAGGGGCAGTCGGCGAAGTGGCAGCTGAGTGAGGCCTTGAAGCGCTTGAAGT	10699803	10699902	GAAGTCGTCCAGCACCAGGTTGTCCACGCGGTCGTGGTGCTGCGCGTGCTTGTACATGTGCGTGCGCCCGCAGAACTTGTAGCCGCAGTTCTCGCGCGTG	10699713	10699807	10699803	10699897	190
Probe_878	AM_303516_000821	1	10699779	10699964	186	10699779	10699878	GCTGAGTGAGGCCTTGAAGCGCTTGAAGTCGTCCAGCACCAGGTTGTCCACGCGGTCGTGGTGCTGCGCGTGCTTGTACATGTGCGTGCGCCCGCAGAAC	10699865	10699964	TGCGCCCGCAGAACTTGTAGCCGCAGTTCTCGCGCGTGCAGTGGTAGTGGGTGACCTTGAGCGAGAACTGACAAGCTGCGTCCTTGCAGTCCTCGTAAAG	10699784	10699878	10699865	10699959	190
Probe_879	AM_303516_000826	1	10699790	10700083	294	10699790	10699889	CCTTGAAGCGCTTGAAGTCGTCCAGCACCAGGTTGTCCACGCGGTCGTGGTGCTGCGCGTGCTTGTACATGTGCGTGCGCCCGCAGAACTTGTAGCCGCA	10699984	10700083	TCCAGCATCATGCCCTCGTCCAGCATCTTCCGGGAGGACGCCGTCTTCCGCCGCTTGCCGAAGGGCGACATGTCCTCGATGATCCAGAAGCGCTTTTTGG	10699795	10699889	10699984	10700078	190
Probe_880	AM_303516_000837	1	10703135	10703331	197	10703135	10703234	CAGCACAGGCCTGAGAGTGAGCGTGGGACCATGATGCGTTCCCGCCACCCTGGCTGGGCTCTCACCTGGGGGGGGCTCTCACCTGGGAGGGGGGCACGCG	10703232	10703331	GCGGTCGAAGTTCTTCCCCAGCATCCTCCGCATGTGCTTCCGCGCGTGGGAGGTCATCTGGTGCTTGAGGAGGAAGGAGAACTGGCAGCCCTCCCGGATG	10703140	10703234	10703232	10703326	190
Probe_881	AM_303516_000836	1	10703144	10703407	264	10703144	10703243	CCTGAGAGTGAGCGTGGGACCATGATGCGTTCCCGCCACCCTGGCTGGGCTCTCACCTGGGGGGGGCTCTCACCTGGGAGGGGGGCACGCGGTCGAAGTT	10703308	10703407	GAGAACTGGCAGCCCTCCCGGATGCAGTGGAAGTGGCTGTTCACCTGGTTGTACTTGCAACCTGTGGACACAGCCCCACCTGGCATGAGCCCCCAGCTGG	10703149	10703243	10703308	10703402	190
Probe_882	AM_303516_000834	1	10703149	10703503	355	10703149	10703248	GAGTGAGCGTGGGACCATGATGCGTTCCCGCCACCCTGGCTGGGCTCTCACCTGGGGGGGGCTCTCACCTGGGAGGGGGGCACGCGGTCGAAGTTCTTCC	10703404	10703503	CTGGCCAGCGCTCATGGCTTCCAGGTCCTGTTGGGCACTGTTCTGGGCATGGGGGCAGTGTGGTCAGTAAGGCAGATGGTATCTGGGGAAAGGGCGCTGA	10703154	10703248	10703404	10703498	190
Probe_883	AM_303516_000835	1	10703227	10703394	168	10703227	10703326	GGCACGCGGTCGAAGTTCTTCCCCAGCATCCTCCGCATGTGCTTCCGCGCGTGGGAGGTCATCTGGTGCTTGAGGAGGAAGGAGAACTGGCAGCCCTCCC	10703295	10703394	CTTGAGGAGGAAGGAGAACTGGCAGCCCTCCCGGATGCAGTGGAAGTGGCTGTTCACCTGGTTGTACTTGCAACCTGTGGACACAGCCCCACCTGGCATG	10703232	10703326	10703295	10703389	190
Probe_884	AM_303516_000840	1	11014769	11015114	346	11014769	11014868	CTCATTACAGACTCAACTCCCTAAGATCAAGCAATTCTCCCACCTCATTTTGTAATTTTTTTGTAGCAATGAGGTCTCACTATGTTTCCCAGGCTGGTCT	11015015	11015114	GGGGCGAGACAGAGATGCCACCGGATACTCACCTGGACCTGGAGCACCCCGGCCGCCGGAATGCTGACCACCACAAAGTCCTTGTTCTCAGTCACCATAA	11014774	11014868	11015015	11015109	190
Probe_885	AM_303516_000841	1	11014773	11015125	353	11014773	11014872	TTACAGACTCAACTCCCTAAGATCAAGCAATTCTCCCACCTCATTTTGTAATTTTTTTGTAGCAATGAGGTCTCACTATGTTTCCCAGGCTGGTCTTGAA	11015026	11015125	GAGATGCCACCGGATACTCACCTGGACCTGGAGCACCCCGGCCGCCGGAATGCTGACCACCACAAAGTCCTTGTTCTCAGTCACCATAAAGATGTTGGAC	11014778	11014872	11015026	11015120	190
Probe_886	AM_303516_000842	1	11014826	11015056	231	11014826	11014925	TTTTTGTAGCAATGAGGTCTCACTATGTTTCCCAGGCTGGTCTTGAACTCCCAGGCTCAAGTGACGCTCCGGCCTCGGCTTCCCAAAGTGCTGGGATTAC	11014957	11015056	CATGTTTCTGACCACATATGGCATCGGTGACCAAAGGAGAAGGGCCTCAGGAAGAGAAGGGGCGAGACAGAGATGCCACCGGATACTCACCTGGACCTGG	11014831	11014925	11014957	11015051	190
Probe_887	AM_303516_000839	1	11015011	11015129	119	11015011	11015110	AGAAGGGGCGAGACAGAGATGCCACCGGATACTCACCTGGACCTGGAGCACCCCGGCCGCCGGAATGCTGACCACCACAAAGTCCTTGTTCTCAGTCACC	11015030	11015129	TGCCACCGGATACTCACCTGGACCTGGAGCACCCCGGCCGCCGGAATGCTGACCACCACAAAGTCCTTGTTCTCAGTCACCATAAAGATGTTGGACTGGT	11015016	11015110	11015030	11015124	190
Probe_888	AM_303516_000838	1	11015057	11015304	248	11015057	11015156	AGCACCCCGGCCGCCGGAATGCTGACCACCACAAAGTCCTTGTTCTCAGTCACCATAAAGATGTTGGACTGGTGGACTCGGAGGAATCTGAGGCTCAGGG	11015205	11015304	GGATGTGAACTAAGACCTCCGACTCTGGCTGGAATGACACTGGAATGGGAAGGACACAGGACACAGAAAAAGGCACACTTTGCAGGCTCGTGGACAAATT	11015062	11015156	11015205	11015299	190
Probe_889	AM_303516_000843	1	11015067	11015305	239	11015067	11015166	CCGCCGGAATGCTGACCACCACAAAGTCCTTGTTCTCAGTCACCATAAAGATGTTGGACTGGTGGACTCGGAGGAATCTGAGGCTCAGGGTTTCCTCAAT	11015206	11015305	GATGTGAACTAAGACCTCCGACTCTGGCTGGAATGACACTGGAATGGGAAGGACACAGGACACAGAAAAAGGCACACTTTGCAGGCTCGTGGACAAATTA	11015072	11015166	11015206	11015300	190
Probe_890	AM_303516_000844	1	11035980	11036257	278	11035980	11036079	TGAGTCAGAGGATGCCAGGCCCAGCTAGCCACGTGAGCTCCAGCACTCGGCCTGCAGGAATGCCGCTTCCTTGTTGGGAGAATGACAGCCTGAAATCCAC	11036158	11036257	TCATTGGGGAAATATCCAAAGCCTGATGCCAACCATAAAAGTGTGATTGATTCACCTGTTAAAACTTCTGCTGCAGAGCTTGGCTTGTCCGTGTCTGACC	11035985	11036079	11036158	11036252	190
Probe_891	AM_303516_000845	1	11036152	11036275	124	11036152	11036251	GTCTGCTCATTGGGGAAATATCCAAAGCCTGATGCCAACCATAAAAGTGTGATTGATTCACCTGTTAAAACTTCTGCTGCAGAGCTTGGCTTGTCCGTGT	11036176	11036275	AAGCCTGATGCCAACCATAAAAGTGTGATTGATTCACCTGTTAAAACTTCTGCTGCAGAGCTTGGCTTGTCCGTGTCTGACCTGAAGGAGAGGCTCCATG	11036157	11036251	11036176	11036270	190
Probe_892	AM_303516_000846	1	11036236	11036356	121	11036236	11036335	CTTGGCTTGTCCGTGTCTGACCTGAAGGAGAGGCTCCATGGGAACACCGTGGGCTGAACACAGGCAAGCCAGACGGCCCTGCGGGAGAGGAGGGAAGGGG	11036257	11036356	CTGAAGGAGAGGCTCCATGGGAACACCGTGGGCTGAACACAGGCAAGCCAGACGGCCCTGCGGGAGAGGAGGGAAGGGGGTGGGGACATGCACCGCCCAG	11036241	11036335	11036257	11036351	190
Probe_893	AM_303516_000847	1	11036287	11036412	126	11036287	11036386	GGCTGAACACAGGCAAGCCAGACGGCCCTGCGGGAGAGGAGGGAAGGGGGTGGGGACATGCACCGCCCAGCTGCTGCCTCATCTACCTTCATTCACTCAT	11036313	11036412	CCTGCGGGAGAGGAGGGAAGGGGGTGGGGACATGCACCGCCCAGCTGCTGCCTCATCTACCTTCATTCACTCATTATATTTCTTTTTTTTTTTTTTCTGA	11036292	11036386	11036313	11036407	190
Probe_894	AM_303516_000848	1	11103505	11103670	166	11103505	11103604	CAACTGGAGAGTTTGGGATACGGCCGTGGGTATTCAGGGCTGCTGAGCTCCCCAGACCTCTGGGTGAAGACCTGGCCGGAGCACAGGGCTGGAAGGAGGG	11103571	11103670	AAGACCTGGCCGGAGCACAGGGCTGGAAGGAGGGAAGGCAGGGGAGTGACTTGGCGTGCCCTCTATCAGCCCTCGCACCAACAGCAGGGTGGATGCCTTG	11103510	11103604	11103571	11103665	190
Probe_895	AM_303516_000849	1	11103505	11103670	166	11103505	11103604	CAACTGGAGAGTTTGGGATACGGCCGTGGGTATTCAGGGCTGCTGAGCTCCCCAGACCTCTGGGTGAAGACCTGGCCGGAGCACAGGGCTGGAAGGAGGG	11103571	11103670	AAGACCTGGCCGGAGCACAGGGCTGGAAGGAGGGAAGGCAGGGGAGTGACTTGGCGTGCCCTCTATCAGCCCTCGCACCAACAGCAGGGTGGATGCCTTG	11103510	11103604	11103571	11103665	190
Probe_896	AM_303516_000853	1	11103551	11103754	204	11103551	11103650	GCTCCCCAGACCTCTGGGTGAAGACCTGGCCGGAGCACAGGGCTGGAAGGAGGGAAGGCAGGGGAGTGACTTGGCGTGCCCTCTATCAGCCCTCGCACCA	11103655	11103754	CAGGGTGGATGCCTTGGGGAGCAGGAAACTGGGACAGGGATGTGGCTGGGACATCTGCATCCCTGGGTTGGGCTGGGCCCTGCAGGTGGCCAGCCCCTGA	11103556	11103650	11103655	11103749	190
Probe_897	AM_303516_000852	1	11103552	11103835	284	11103552	11103651	CTCCCCAGACCTCTGGGTGAAGACCTGGCCGGAGCACAGGGCTGGAAGGAGGGAAGGCAGGGGAGTGACTTGGCGTGCCCTCTATCAGCCCTCGCACCAA	11103736	11103835	GCAGGTGGCCAGCCCCTGAGGCCTACCCAGAAACCAAACGACCCACCCGATGGCTGAGGGGCCGCTTAGAGAGGGGGTTTCTCTTGCTTTGAGGCTTTAG	11103557	11103651	11103736	11103830	190
Probe_898	AM_303516_000850	1	11103580	11103731	152	11103580	11103679	CCGGAGCACAGGGCTGGAAGGAGGGAAGGCAGGGGAGTGACTTGGCGTGCCCTCTATCAGCCCTCGCACCAACAGCAGGGTGGATGCCTTGGGGAGCAGG	11103632	11103731	TCTATCAGCCCTCGCACCAACAGCAGGGTGGATGCCTTGGGGAGCAGGAAACTGGGACAGGGATGTGGCTGGGACATCTGCATCCCTGGGTTGGGCTGGG	11103585	11103679	11103632	11103726	190
Probe_899	AM_303516_000851	1	11103580	11103731	152	11103580	11103679	CCGGAGCACAGGGCTGGAAGGAGGGAAGGCAGGGGAGTGACTTGGCGTGCCCTCTATCAGCCCTCGCACCAACAGCAGGGTGGATGCCTTGGGGAGCAGG	11103632	11103731	TCTATCAGCCCTCGCACCAACAGCAGGGTGGATGCCTTGGGGAGCAGGAAACTGGGACAGGGATGTGGCTGGGACATCTGCATCCCTGGGTTGGGCTGGG	11103585	11103679	11103632	11103726	190
Probe_900	AM_303516_000857	1	11187830	11188069	240	11187830	11187929	AGAGGATGGCCACTCGGATCAGCTCCTCGCTCACCTGAAGCCAAGAGAAGAAGGAGAGAAGCATCAAGAATCAGCTAACCTCAGAAAGGTCTGTTTTGGA	11187970	11188069	CAGCACCAATGCGAGGAAGAAAAACAATCCCACTTGCGCCCACCAGCTAAGGGACCAGGGTCTATGAAGCCCCACAGTGGCTCCGACCCACCATCATGGC	11187835	11187929	11187970	11188064	190
Probe_901	AM_303516_000859	1	11187839	11188068	230	11187839	11187938	CCACTCGGATCAGCTCCTCGCTCACCTGAAGCCAAGAGAAGAAGGAGAGAAGCATCAAGAATCAGCTAACCTCAGAAAGGTCTGTTTTGGAGACACAGGA	11187969	11188068	ACAGCACCAATGCGAGGAAGAAAAACAATCCCACTTGCGCCCACCAGCTAAGGGACCAGGGTCTATGAAGCCCCACAGTGGCTCCGACCCACCATCATGG	11187844	11187938	11187969	11188063	190
Probe_902	AM_303516_000858	1	11187966	11188091	126	11187966	11188065	TGCACAGCACCAATGCGAGGAAGAAAAACAATCCCACTTGCGCCCACCAGCTAAGGGACCAGGGTCTATGAAGCCCCACAGTGGCTCCGACCCACCATCA	11187992	11188091	AACAATCCCACTTGCGCCCACCAGCTAAGGGACCAGGGTCTATGAAGCCCCACAGTGGCTCCGACCCACCATCATGGCCTGCTGGACCAGGGTGTTGCTG	11187971	11188065	11187992	11188086	190
Probe_903	AM_303516_000861	1	11187968	11188125	158	11187968	11188067	CACAGCACCAATGCGAGGAAGAAAAACAATCCCACTTGCGCCCACCAGCTAAGGGACCAGGGTCTATGAAGCCCCACAGTGGCTCCGACCCACCATCATG	11188026	11188125	AGGGTCTATGAAGCCCCACAGTGGCTCCGACCCACCATCATGGCCTGCTGGACCAGGGTGTTGCTGTGCTCACACATGTTCTTCAGAATCTTGTTGGCTG	11187973	11188067	11188026	11188120	190
Probe_904	AM_303516_000860	1	11187975	11188170	196	11187975	11188074	CCAATGCGAGGAAGAAAAACAATCCCACTTGCGCCCACCAGCTAAGGGACCAGGGTCTATGAAGCCCCACAGTGGCTCCGACCCACCATCATGGCCTGCT	11188071	11188170	TGCTGGACCAGGGTGTTGCTGTGCTCACACATGTTCTTCAGAATCTTGTTGGCTGCATTGTGCCGGGCTGTCGTGGTAGACTTAGAAGCCACTGTCAGTG	11187980	11188074	11188071	11188165	190
Probe_905	AM_303516_000854	1	11188020	11188154	135	11188020	11188119	GGGACCAGGGTCTATGAAGCCCCACAGTGGCTCCGACCCACCATCATGGCCTGCTGGACCAGGGTGTTGCTGTGCTCACACATGTTCTTCAGAATCTTGT	11188055	11188154	ACCCACCATCATGGCCTGCTGGACCAGGGTGTTGCTGTGCTCACACATGTTCTTCAGAATCTTGTTGGCTGCATTGTGCCGGGCTGTCGTGGTAGACTTA	11188025	11188119	11188055	11188149	190
Probe_906	AM_303516_000856	1	11188045	11188162	118	11188045	11188144	AGTGGCTCCGACCCACCATCATGGCCTGCTGGACCAGGGTGTTGCTGTGCTCACACATGTTCTTCAGAATCTTGTTGGCTGCATTGTGCCGGGCTGTCGT	11188063	11188162	TCATGGCCTGCTGGACCAGGGTGTTGCTGTGCTCACACATGTTCTTCAGAATCTTGTTGGCTGCATTGTGCCGGGCTGTCGTGGTAGACTTAGAAGCCAC	11188050	11188144	11188063	11188157	190
Probe_907	AM_303516_000855	1	11188063	11188236	174	11188063	11188162	TCATGGCCTGCTGGACCAGGGTGTTGCTGTGCTCACACATGTTCTTCAGAATCTTGTTGGCTGCATTGTGCCGGGCTGTCGTGGTAGACTTAGAAGCCAC	11188137	11188236	GCTGTCGTGGTAGACTTAGAAGCCACTGTCAGTGGGTAGATGAGGGCCTGAGGGAAAAACAGAAGAAACATCTATAAAGGAAATGTGGGTTGGGGAAGAG	11188068	11188162	11188137	11188231	190
Probe_908	AM_303516_000865	1	11273213	11273544	332	11273213	11273312	AGTCTGGGATAAAATATTTCCCAAGATTAATCCATTGAAACAGATACAAAACATAAGGATAATCAAGAGAGGATTACAGACATTCTGTAAACTGCACACA	11273445	11273544	AGGCTACTCACCTTGATAGAGACAATGCGGCCTGGGCTGTTGTCATGCATGAAGACACGCAGCATGTGTGGGATCAGCTGGGGCAGGTAGAGCTTAAATT	11273218	11273312	11273445	11273539	190
Probe_909	AM_303516_000866	1	11273213	11273544	332	11273213	11273312	AGTCTGGGATAAAATATTTCCCAAGATTAATCCATTGAAACAGATACAAAACATAAGGATAATCAAGAGAGGATTACAGACATTCTGTAAACTGCACACA	11273445	11273544	AGGCTACTCACCTTGATAGAGACAATGCGGCCTGGGCTGTTGTCATGCATGAAGACACGCAGCATGTGTGGGATCAGCTGGGGCAGGTAGAGCTTAAATT	11273218	11273312	11273445	11273539	190
Probe_910	AM_303516_000862	1	11273242	11273474	233	11273242	11273341	ATCCATTGAAACAGATACAAAACATAAGGATAATCAAGAGAGGATTACAGACATTCTGTAAACTGCACACATTGGGTATTAGTATTCTTGGGATTCTGTC	11273375	11273474	GAGGTCTCAGCTTTTAGCTGATCACCCAGGGACTCAGAGGAAATCAGAAAATCTCTCTGGAGGATGACGTAGGCTACTCACCTTGATAGAGACAATGCGG	11273247	11273341	11273375	11273469	190
Probe_911	AM_303516_000870	1	11273307	11273491	185	11273307	11273406	CACACATTGGGTATTAGTATTCTTGGGATTCTGTCTTATGGAATGGGCATCAACCTGTCACTCAGAATGAGGTCTCAGCTTTTAGCTGATCACCCAGGGA	11273392	11273491	CTGATCACCCAGGGACTCAGAGGAAATCAGAAAATCTCTCTGGAGGATGACGTAGGCTACTCACCTTGATAGAGACAATGCGGCCTGGGCTGTTGTCATG	11273312	11273406	11273392	11273486	190
Probe_912	AM_303516_000869	1	11273392	11273521	130	11273392	11273491	CTGATCACCCAGGGACTCAGAGGAAATCAGAAAATCTCTCTGGAGGATGACGTAGGCTACTCACCTTGATAGAGACAATGCGGCCTGGGCTGTTGTCATG	11273422	11273521	AAAATCTCTCTGGAGGATGACGTAGGCTACTCACCTTGATAGAGACAATGCGGCCTGGGCTGTTGTCATGCATGAAGACACGCAGCATGTGTGGGATCAG	11273397	11273491	11273422	11273516	190
Probe_913	AM_303516_000867	1	11273400	11273661	262	11273400	11273499	CCAGGGACTCAGAGGAAATCAGAAAATCTCTCTGGAGGATGACGTAGGCTACTCACCTTGATAGAGACAATGCGGCCTGGGCTGTTGTCATGCATGAAGA	11273562	11273661	ACAATTTGCTCAATGAGAAGAATGATCGTGCTCTGAATTGAGGTGTTCATGACCCAGAATTCCTACAAAGAGAGAAAAGTCAGAGGAGCTGAGTCAGGTC	11273405	11273499	11273562	11273656	190
Probe_914	AM_303516_000868	1	11273400	11273661	262	11273400	11273499	CCAGGGACTCAGAGGAAATCAGAAAATCTCTCTGGAGGATGACGTAGGCTACTCACCTTGATAGAGACAATGCGGCCTGGGCTGTTGTCATGCATGAAGA	11273562	11273661	ACAATTTGCTCAATGAGAAGAATGATCGTGCTCTGAATTGAGGTGTTCATGACCCAGAATTCCTACAAAGAGAGAAAAGTCAGAGGAGCTGAGTCAGGTC	11273405	11273499	11273562	11273656	190
Probe_915	AM_303516_000863	1	11273411	11273653	243	11273411	11273510	GAGGAAATCAGAAAATCTCTCTGGAGGATGACGTAGGCTACTCACCTTGATAGAGACAATGCGGCCTGGGCTGTTGTCATGCATGAAGACACGCAGCATG	11273554	11273653	GAGCTACCACAATTTGCTCAATGAGAAGAATGATCGTGCTCTGAATTGAGGTGTTCATGACCCAGAATTCCTACAAAGAGAGAAAAGTCAGAGGAGCTGA	11273416	11273510	11273554	11273648	190
Probe_916	AM_303516_000864	1	11273411	11273653	243	11273411	11273510	GAGGAAATCAGAAAATCTCTCTGGAGGATGACGTAGGCTACTCACCTTGATAGAGACAATGCGGCCTGGGCTGTTGTCATGCATGAAGACACGCAGCATG	11273554	11273653	GAGCTACCACAATTTGCTCAATGAGAAGAATGATCGTGCTCTGAATTGAGGTGTTCATGACCCAGAATTCCTACAAAGAGAGAAAAGTCAGAGGAGCTGA	11273416	11273510	11273554	11273648	190
Probe_917	AM_303516_000871	1	11273427	11273593	167	11273427	11273526	CTCTCTGGAGGATGACGTAGGCTACTCACCTTGATAGAGACAATGCGGCCTGGGCTGTTGTCATGCATGAAGACACGCAGCATGTGTGGGATCAGCTGGG	11273494	11273593	TGAAGACACGCAGCATGTGTGGGATCAGCTGGGGCAGGTAGAGCTTAAATTCACCCCCAAGAGCTACCACAATTTGCTCAATGAGAAGAATGATCGTGCT	11273432	11273526	11273494	11273588	190
Probe_918	AM_303516_000878	1	11579846	11579957	112	11579846	11579945	GGGCAGCCGCGGCCATCTCATCGTGCAGCTGCAGGAGCTGCTGCACCACTGGGTCCTGTGGTCAGCCGTCAAGAGCCGCTGGGTGATTGTGGGTAAGTGG	11579858	11579957	CCATCTCATCGTGCAGCTGCAGGAGCTGCTGCACCACTGGGTCCTGTGGTCAGCCGTCAAGAGCCGCTGGGTGATTGTGGGTAAGTGGGCCCTCCGGCCC	11579851	11579945	11579858	11579952	190
Probe_919	AM_303516_000877	1	11579857	11580209	353	11579857	11579956	GCCATCTCATCGTGCAGCTGCAGGAGCTGCTGCACCACTGGGTCCTGTGGTCAGCCGTCAAGAGCCGCTGGGTGATTGTGGGTAAGTGGGCCCTCCGGCC	11580110	11580209	TGTTACTCATTGGCCCCTGCTGTGTGCCAGCCACTCACACTGGGCAGTAGCACAGAGCATGCCACACATGGGCCCTGGAGTTAGACCCACTTGAGTCTGA	11579862	11579956	11580110	11580204	190
Probe_920	AM_303516_000872	1	11579868	11580211	344	11579868	11579967	GTGCAGCTGCAGGAGCTGCTGCACCACTGGGTCCTGTGGTCAGCCGTCAAGAGCCGCTGGGTGATTGTGGGTAAGTGGGCCCTCCGGCCCTGCCCCCTGT	11580112	11580211	TTACTCATTGGCCCCTGCTGTGTGCCAGCCACTCACACTGGGCAGTAGCACAGAGCATGCCACACATGGGCCCTGGAGTTAGACCCACTTGAGTCTGAGT	11579873	11579967	11580112	11580206	190
Probe_921	AM_303516_000873	1	11579889	11580085	197	11579889	11579988	CACCACTGGGTCCTGTGGTCAGCCGTCAAGAGCCGCTGGGTGATTGTGGGTAAGTGGGCCCTCCGGCCCTGCCCCCTGTCTCACAGCTCCACCCCCAAAA	11579986	11580085	AAACACACAGGAACTGGGAGCCCACCCCCTCTCGCAGATGCCCCAGGGTCAGAGGCCTGGGCTGGGGTCTCTCCCTCTCTGACCCCCCCTCTTTCCTGTG	11579894	11579988	11579986	11580080	190
Probe_922	AM_303516_000874	1	11579889	11580085	197	11579889	11579988	CACCACTGGGTCCTGTGGTCAGCCGTCAAGAGCCGCTGGGTGATTGTGGGTAAGTGGGCCCTCCGGCCCTGCCCCCTGTCTCACAGCTCCACCCCCAAAA	11579986	11580085	AAACACACAGGAACTGGGAGCCCACCCCCTCTCGCAGATGCCCCAGGGTCAGAGGCCTGGGCTGGGGTCTCTCCCTCTCTGACCCCCCCTCTTTCCTGTG	11579894	11579988	11579986	11580080	190
Probe_923	AM_303516_000875	1	11579889	11580085	197	11579889	11579988	CACCACTGGGTCCTGTGGTCAGCCGTCAAGAGCCGCTGGGTGATTGTGGGTAAGTGGGCCCTCCGGCCCTGCCCCCTGTCTCACAGCTCCACCCCCAAAA	11579986	11580085	AAACACACAGGAACTGGGAGCCCACCCCCTCTCGCAGATGCCCCAGGGTCAGAGGCCTGGGCTGGGGTCTCTCCCTCTCTGACCCCCCCTCTTTCCTGTG	11579894	11579988	11579986	11580080	190
Probe_924	AM_303516_000876	1	11579889	11580085	197	11579889	11579988	CACCACTGGGTCCTGTGGTCAGCCGTCAAGAGCCGCTGGGTGATTGTGGGTAAGTGGGCCCTCCGGCCCTGCCCCCTGTCTCACAGCTCCACCCCCAAAA	11579986	11580085	AAACACACAGGAACTGGGAGCCCACCCCCTCTCGCAGATGCCCCAGGGTCAGAGGCCTGGGCTGGGGTCTCTCCCTCTCTGACCCCCCCTCTTTCCTGTG	11579894	11579988	11579986	11580080	190
Probe_925	AM_303516_000879	1	11709156	11709358	203	11709156	11709255	CCCGCCGTCACTGTCTTGGGGCACTGCCACCTGCCCGCTGCTGAACTCAGCCAGCACGTTCTCGTGCTCGGACAGTAGCTTAACGGTGAGCTCGTAGAGG	11709259	11709358	CCAGCGTCGCTGCGGCCCGAGTACCTGCTCAGAGGGAGGGAGCGAGGTGGGGGGCGGGAGGTGGGGTGGGGGCATGGCCTCAGCCCTGCTGAACACGTCC	11709161	11709255	11709259	11709353	190
Probe_926	AM_303516_000880	1	11709156	11709358	203	11709156	11709255	CCCGCCGTCACTGTCTTGGGGCACTGCCACCTGCCCGCTGCTGAACTCAGCCAGCACGTTCTCGTGCTCGGACAGTAGCTTAACGGTGAGCTCGTAGAGG	11709259	11709358	CCAGCGTCGCTGCGGCCCGAGTACCTGCTCAGAGGGAGGGAGCGAGGTGGGGGGCGGGAGGTGGGGTGGGGGCATGGCCTCAGCCCTGCTGAACACGTCC	11709161	11709255	11709259	11709353	190
Probe_927	AM_303516_000890	1	11709246	11709523	278	11709246	11709345	CTCGTAGAGGCAACCAGCGTCGCTGCGGCCCGAGTACCTGCTCAGAGGGAGGGAGCGAGGTGGGGGGCGGGAGGTGGGGTGGGGGCATGGCCTCAGCCCT	11709424	11709523	GTGTTCCCAGTTTACAGATAAGGGAAACGAGGCCAGCAAGAGAAAGTGACAGCCCACGAGCGAAACACGAGGACTACATTCCAAGTTGGCCAGACCCCAG	11709251	11709345	11709424	11709518	190
Probe_928	AM_303516_000889	1	11710568	11710833	266	11710568	11710667	GGAAGTAGAACTGCTGCCAGTGGTCGCGCTCCTCCTCCACGCCGCCCTCGGGCACCAGCCCCTCCTGCTGGCACTTGAGCAGCCACAGCGGGGCGCCGTC	11710734	11710833	GGCCAGCACGCGCAGCAGCAGCGGCTCGGGCAGCTCGTCCAGGTACGCGGCGGCGGCCGCCGCCTCCTCCTCCTGCTGGTCCTCCGGCCGCTCCTCCTCA	11710573	11710667	11710734	11710828	190
Probe_929	AM_303516_000881	1	11710618	11710962	345	11710618	11710717	GGCACCAGCCCCTCCTGCTGGCACTTGAGCAGCCACAGCGGGGCGCCGTCCACCAGCTCCTTCCAGCGCAGGCACACCAGGCGGCAGGCCTGCACCAGCT	11710863	11710962	GCTTGCCTCCTCGGGCTGGCCCACGCTCTCTGCAGGCAGGGATGGGTGGGAGGCTGTGATTCCTCCACCCTGTACTCCTCCAGGCCCCAGGACTGCAATG	11710623	11710717	11710863	11710957	190
Probe_930	AM_303516_000883	1	11710638	11710805	168	11710638	11710737	GCACTTGAGCAGCCACAGCGGGGCGCCGTCCACCAGCTCCTTCCAGCGCAGGCACACCAGGCGGCAGGCCTGCACCAGCTCGGCGGCCGGCAGTGCGGCC	11710706	11710805	CCTGCACCAGCTCGGCGGCCGGCAGTGCGGCCAGCACGCGCAGCAGCAGCGGCTCGGGCAGCTCGTCCAGGTACGCGGCGGCGGCCGCCGCCTCCTCCTC	11710643	11710737	11710706	11710800	190
Probe_931	AM_303516_000884	1	11710638	11710805	168	11710638	11710737	GCACTTGAGCAGCCACAGCGGGGCGCCGTCCACCAGCTCCTTCCAGCGCAGGCACACCAGGCGGCAGGCCTGCACCAGCTCGGCGGCCGGCAGTGCGGCC	11710706	11710805	CCTGCACCAGCTCGGCGGCCGGCAGTGCGGCCAGCACGCGCAGCAGCAGCGGCTCGGGCAGCTCGTCCAGGTACGCGGCGGCGGCCGCCGCCTCCTCCTC	11710643	11710737	11710706	11710800	190
Probe_932	AM_303516_000891	1	11710710	11710894	185	11710710	11710809	CACCAGCTCGGCGGCCGGCAGTGCGGCCAGCACGCGCAGCAGCAGCGGCTCGGGCAGCTCGTCCAGGTACGCGGCGGCGGCCGCCGCCTCCTCCTCCTGC	11710795	11710894	GCCTCCTCCTCCTGCTGGTCCTCCGGCCGCTCCTCCTCAGCACTCGCCTCCTCTGGCTGCTCCTCCGGGCTTGCCTCCTCGGGCTGGCCCACGCTCTCTG	11710715	11710809	11710795	11710889	190
Probe_933	AM_303516_000885	1	11710767	11711002	236	11710767	11710866	CTCGTCCAGGTACGCGGCGGCGGCCGCCGCCTCCTCCTCCTGCTGGTCCTCCGGCCGCTCCTCCTCAGCACTCGCCTCCTCTGGCTGCTCCTCCGGGCTT	11710903	11711002	GATGGGTGGGAGGCTGTGATTCCTCCACCCTGTACTCCTCCAGGCCCCAGGACTGCAATGTGCCCGTAACCTCCCCCACCCACCGTGGGACAATCCACAG	11710772	11710866	11710903	11710997	190
Probe_934	AM_303516_000886	1	11710767	11711002	236	11710767	11710866	CTCGTCCAGGTACGCGGCGGCGGCCGCCGCCTCCTCCTCCTGCTGGTCCTCCGGCCGCTCCTCCTCAGCACTCGCCTCCTCTGGCTGCTCCTCCGGGCTT	11710903	11711002	GATGGGTGGGAGGCTGTGATTCCTCCACCCTGTACTCCTCCAGGCCCCAGGACTGCAATGTGCCCGTAACCTCCCCCACCCACCGTGGGACAATCCACAG	11710772	11710866	11710903	11710997	190
Probe_935	AM_303516_000887	1	11710767	11711002	236	11710767	11710866	CTCGTCCAGGTACGCGGCGGCGGCCGCCGCCTCCTCCTCCTGCTGGTCCTCCGGCCGCTCCTCCTCAGCACTCGCCTCCTCTGGCTGCTCCTCCGGGCTT	11710903	11711002	GATGGGTGGGAGGCTGTGATTCCTCCACCCTGTACTCCTCCAGGCCCCAGGACTGCAATGTGCCCGTAACCTCCCCCACCCACCGTGGGACAATCCACAG	11710772	11710866	11710903	11710997	190
Probe_936	AM_303516_000888	1	11710767	11711002	236	11710767	11710866	CTCGTCCAGGTACGCGGCGGCGGCCGCCGCCTCCTCCTCCTGCTGGTCCTCCGGCCGCTCCTCCTCAGCACTCGCCTCCTCTGGCTGCTCCTCCGGGCTT	11710903	11711002	GATGGGTGGGAGGCTGTGATTCCTCCACCCTGTACTCCTCCAGGCCCCAGGACTGCAATGTGCCCGTAACCTCCCCCACCCACCGTGGGACAATCCACAG	11710772	11710866	11710903	11710997	190
Probe_937	AM_303516_000882	1	11710834	11710989	156	11710834	11710933	GCACTCGCCTCCTCTGGCTGCTCCTCCGGGCTTGCCTCCTCGGGCTGGCCCACGCTCTCTGCAGGCAGGGATGGGTGGGAGGCTGTGATTCCTCCACCCT	11710890	11710989	CTCTGCAGGCAGGGATGGGTGGGAGGCTGTGATTCCTCCACCCTGTACTCCTCCAGGCCCCAGGACTGCAATGTGCCCGTAACCTCCCCCACCCACCGTG	11710839	11710933	11710890	11710984	190
Probe_938	AM_303516_000897	1	11718279	11718624	346	11718279	11718378	CCACTGAGGGGCTTCCCTTCAGTGTGAACTCTGCTTTTCCATCAGAGGGGTTCGAGTTCTGGAGCCTGGATGTGAATGGAGGCGATGAGTGGAAGGTGGA	11718525	11718624	CAGTCCTAGCCCCTCACTGCCCTAGTGGTGAGCCCAGCCCCTCCCACCCCTCTGCCTGCCCCCAGCACCTGCCTCAAGTCCCAGGTGGTGGACCTCAAGG	11718284	11718378	11718525	11718619	190
Probe_939	AM_303516_000892	1	11718327	11718642	316	11718327	11718426	GGTTCGAGTTCTGGAGCCTGGATGTGAATGGAGGCGATGAGTGGAAGGTGGAGGATCTCTCTCGAGACCAGAGGAAGGAATTCCCCAATGACCAGGTCAA	11718543	11718642	GCCCTAGTGGTGAGCCCAGCCCCTCCCACCCCTCTGCCTGCCCCCAGCACCTGCCTCAAGTCCCAGGTGGTGGACCTCAAGGCCGAAGGGTATTGGGAGG	11718332	11718426	11718543	11718637	190
Probe_940	AM_303516_000893	1	11718555	11718772	218	11718555	11718654	AGCCCAGCCCCTCCCACCCCTCTGCCTGCCCCCAGCACCTGCCTCAAGTCCCAGGTGGTGGACCTCAAGGCCGAAGGGTATTGGGAGGAGCTGATGGATA	11718673	11718772	AGGTCAAGGACTGGTGAGTGCCTGGGGCGAGGGTCTGGGGTGGGGCATGCCAATCAGGCGCCCCACCCCCGCCCTGCCCCCAATCTCCGAGGCCCTGATG	11718560	11718654	11718673	11718767	190
Probe_941	AM_303516_000894	1	11718555	11718772	218	11718555	11718654	AGCCCAGCCCCTCCCACCCCTCTGCCTGCCCCCAGCACCTGCCTCAAGTCCCAGGTGGTGGACCTCAAGGCCGAAGGGTATTGGGAGGAGCTGATGGATA	11718673	11718772	AGGTCAAGGACTGGTGAGTGCCTGGGGCGAGGGTCTGGGGTGGGGCATGCCAATCAGGCGCCCCACCCCCGCCCTGCCCCCAATCTCCGAGGCCCTGATG	11718560	11718654	11718673	11718767	190
Probe_942	AM_303516_000895	1	11718555	11718772	218	11718555	11718654	AGCCCAGCCCCTCCCACCCCTCTGCCTGCCCCCAGCACCTGCCTCAAGTCCCAGGTGGTGGACCTCAAGGCCGAAGGGTATTGGGAGGAGCTGATGGATA	11718673	11718772	AGGTCAAGGACTGGTGAGTGCCTGGGGCGAGGGTCTGGGGTGGGGCATGCCAATCAGGCGCCCCACCCCCGCCCTGCCCCCAATCTCCGAGGCCCTGATG	11718560	11718654	11718673	11718767	190
Probe_943	AM_303516_000896	1	11718555	11718772	218	11718555	11718654	AGCCCAGCCCCTCCCACCCCTCTGCCTGCCCCCAGCACCTGCCTCAAGTCCCAGGTGGTGGACCTCAAGGCCGAAGGGTATTGGGAGGAGCTGATGGATA	11718673	11718772	AGGTCAAGGACTGGTGAGTGCCTGGGGCGAGGGTCTGGGGTGGGGCATGCCAATCAGGCGCCCCACCCCCGCCCTGCCCCCAATCTCCGAGGCCCTGATG	11718560	11718654	11718673	11718767	190
Probe_944	AM_303516_000902	1	11766339	11766539	201	11766339	11766438	CGCTCCCATGCTGTTCCTCGTCCTCCTGCTGCCCCTGGAGCTGAGCCTGGCAGGCGCCCTTGCACCTGGGACCCCTGCCCGGAACCTCCCTGAGAATCAC	11766440	11766539	TTGACCTCCCAGGCCCAGCGCTGTGGACGCCTCAGGCCAGCCACCACCGCCGGCGGGGCCCGGGCAAGAAGGAGTGGGGCCCAGGCCTGCCCAGCCAGGC	11766344	11766438	11766440	11766534	190
Probe_945	AM_303516_000899	1	11766401	11766622	222	11766401	11766500	CACCTGGGACCCCTGCCCGGAACCTCCCTGAGAATCACATTGACCTCCCAGGCCCAGCGCTGTGGACGCCTCAGGCCAGCCACCACCGCCGGCGGGGCCC	11766523	11766622	GGCCTGCCCAGCCAGGCCCAGGATGGGGCTGTGGTCACCGCCACCAGGCAGGCCTCCAGGCTGCCAGAGGCTGAGGGGCTGCTGCCTGAGCAGAGTCCTG	11766406	11766500	11766523	11766617	190
Probe_946	AM_303516_000900	1	11766401	11766622	222	11766401	11766500	CACCTGGGACCCCTGCCCGGAACCTCCCTGAGAATCACATTGACCTCCCAGGCCCAGCGCTGTGGACGCCTCAGGCCAGCCACCACCGCCGGCGGGGCCC	11766523	11766622	GGCCTGCCCAGCCAGGCCCAGGATGGGGCTGTGGTCACCGCCACCAGGCAGGCCTCCAGGCTGCCAGAGGCTGAGGGGCTGCTGCCTGAGCAGAGTCCTG	11766406	11766500	11766523	11766617	190
Probe_947	AM_303516_000898	1	11766474	11766596	123	11766474	11766573	GGCCAGCCACCACCGCCGGCGGGGCCCGGGCAAGAAGGAGTGGGGCCCAGGCCTGCCCAGCCAGGCCCAGGATGGGGCTGTGGTCACCGCCACCAGGCAG	11766497	11766596	GCCCGGGCAAGAAGGAGTGGGGCCCAGGCCTGCCCAGCCAGGCCCAGGATGGGGCTGTGGTCACCGCCACCAGGCAGGCCTCCAGGCTGCCAGAGGCTGA	11766479	11766573	11766497	11766591	190
Probe_948	AM_303516_000903	1	11766479	11766581	103	11766479	11766578	GCCACCACCGCCGGCGGGGCCCGGGCAAGAAGGAGTGGGGCCCAGGCCTGCCCAGCCAGGCCCAGGATGGGGCTGTGGTCACCGCCACCAGGCAGGCCTC	11766482	11766581	ACCACCGCCGGCGGGGCCCGGGCAAGAAGGAGTGGGGCCCAGGCCTGCCCAGCCAGGCCCAGGATGGGGCTGTGGTCACCGCCACCAGGCAGGCCTCCAG	11766484	11766578	11766482	11766576	190
Probe_949	AM_303516_000901	1	11766517	11766727	211	11766517	11766616	GGCCCAGGCCTGCCCAGCCAGGCCCAGGATGGGGCTGTGGTCACCGCCACCAGGCAGGCCTCCAGGCTGCCAGAGGCTGAGGGGCTGCTGCCTGAGCAGA	11766628	11766727	CTGCTGCAGGACAAGGACCTGCTCCTGGGACTGGCATTGCCCTACCCCGAGAAGGAGAACCGACCTCCAGGTTGGGAGAGGACCAGGAAACGCAGCAGGG	11766522	11766616	11766628	11766722	190
Probe_950	AM_303516_000912	1	11782631	11783049	419	11782631	11782730	AATTTATTTTGCTCATACAGAAGCCAGTTTCCTCTAATCCAGGGTTTAGCAAACTTTTACTGTGAGGAGCCAAATAAACATTTTAGGATTTGCAAGCCAT	11782950	11783049	CTCAGCTCACTGCAACCTCTTCATCCCAGGTTCAAGCAATTCTCCTGCCTCAGCCTCCCAAGTAGCTGTGACTACAGGCATGTGCCACCACACCTGGTTA	11782636	11782730	11782950	11783044	190
Probe_951	AM_303516_000905	1	11782687	11782974	288	11782687	11782786	TTACTGTGAGGAGCCAAATAAACATTTTAGGATTTGCAAGCCATCTGATCTCCACCAGCTACTCAGCTCTGCCGTAGCTCGAAGCAGCCACAGAGAGTGT	11782875	11782974	TTCTCTCTTTCCTTTTTTTTTTTTTTGGAGATGGAGTTTTGCTCTGCTGCCCAGGCTGGAATGCAGTGGCTCAGTCTCAGCTCACTGCAACCTCTTCATC	11782692	11782786	11782875	11782969	190
Probe_952	AM_303516_000904	1	11782723	11782937	215	11782723	11782822	CAAGCCATCTGATCTCCACCAGCTACTCAGCTCTGCCGTAGCTCGAAGCAGCCACAGAGAGTGTGTAAATGAATTCATGGCTATGCTCCAGGAAAACTAT	11782838	11782937	TGAATTCTGTATACTTTTCACATGTCACAAAATATTATTCTCTCTTTCCTTTTTTTTTTTTTTGGAGATGGAGTTTTGCTCTGCTGCCCAGGCTGGAATG	11782728	11782822	11782838	11782932	190
Probe_953	AM_303516_000910	1	11782737	11782899	163	11782737	11782836	TCCACCAGCTACTCAGCTCTGCCGTAGCTCGAAGCAGCCACAGAGAGTGTGTAAATGAATTCATGGCTATGCTCCAGGAAAACTATTTCTGGACACACAT	11782800	11782899	TGGCTATGCTCCAGGAAAACTATTTCTGGACACACATGTGAATTCTGTATACTTTTCACATGTCACAAAATATTATTCTCTCTTTCCTTTTTTTTTTTTT	11782742	11782836	11782800	11782894	190
Probe_954	AM_303516_000911	1	11782737	11782899	163	11782737	11782836	TCCACCAGCTACTCAGCTCTGCCGTAGCTCGAAGCAGCCACAGAGAGTGTGTAAATGAATTCATGGCTATGCTCCAGGAAAACTATTTCTGGACACACAT	11782800	11782899	TGGCTATGCTCCAGGAAAACTATTTCTGGACACACATGTGAATTCTGTATACTTTTCACATGTCACAAAATATTATTCTCTCTTTCCTTTTTTTTTTTTT	11782742	11782836	11782800	11782894	190
Probe_955	AM_303516_000908	1	11782752	11782947	196	11782752	11782851	GCTCTGCCGTAGCTCGAAGCAGCCACAGAGAGTGTGTAAATGAATTCATGGCTATGCTCCAGGAAAACTATTTCTGGACACACATGTGAATTCTGTATAC	11782848	11782947	ATACTTTTCACATGTCACAAAATATTATTCTCTCTTTCCTTTTTTTTTTTTTTGGAGATGGAGTTTTGCTCTGCTGCCCAGGCTGGAATGCAGTGGCTCA	11782757	11782851	11782848	11782942	190
Probe_956	AM_303516_000906	1	11782835	11782954	120	11782835	11782934	ATGTGAATTCTGTATACTTTTCACATGTCACAAAATATTATTCTCTCTTTCCTTTTTTTTTTTTTTGGAGATGGAGTTTTGCTCTGCTGCCCAGGCTGGA	11782855	11782954	TCACATGTCACAAAATATTATTCTCTCTTTCCTTTTTTTTTTTTTTGGAGATGGAGTTTTGCTCTGCTGCCCAGGCTGGAATGCAGTGGCTCAGTCTCAG	11782840	11782934	11782855	11782949	190
Probe_957	AM_303516_000909	1	11782844	11782990	147	11782844	11782943	CTGTATACTTTTCACATGTCACAAAATATTATTCTCTCTTTCCTTTTTTTTTTTTTTGGAGATGGAGTTTTGCTCTGCTGCCCAGGCTGGAATGCAGTGG	11782891	11782990	TTTTTTTTTTGGAGATGGAGTTTTGCTCTGCTGCCCAGGCTGGAATGCAGTGGCTCAGTCTCAGCTCACTGCAACCTCTTCATCCCAGGTTCAAGCAATT	11782849	11782943	11782891	11782985	190
Probe_958	AM_303516_000907	1	11782962	11783226	265	11782962	11783061	CAACCTCTTCATCCCAGGTTCAAGCAATTCTCCTGCCTCAGCCTCCCAAGTAGCTGTGACTACAGGCATGTGCCACCACACCTGGTTAATTTTTGTATTT	11783127	11783226	GCCCGCCTCAGCCTCCCAAAATGCTGGGATTACAGGTGTGAGCCACCGCACCTGGCCATAAAATATTATTAGTTTAATTTTCTAAAACCATTTAAAAGTG	11782967	11783061	11783127	11783221	190
Probe_959	AM_563588_000529	1	11783015	11783391	377	11783015	11783114	CTGTGACTACAGGCATGTGCCACCACACCTGGTTAATTTTTGTATTTTTAGTAGAGATAAGGTTTTACCATGTTGGCCAGGCTGGTCTCAAACTTCTGAC	11783292	11783391	CACGGTTTGCCAACCCCTGCTCAAGCCTGCTCACTCTCAACGCTGGCTGCACGTTGCAATAATCCAGGAACATTCACAGGCCTGGGGCCCACCCACAAAG	11783020	11783114	11783292	11783386	190
Probe_960	AM_563588_000530	1	11783015	11783391	377	11783015	11783114	CTGTGACTACAGGCATGTGCCACCACACCTGGTTAATTTTTGTATTTTTAGTAGAGATAAGGTTTTACCATGTTGGCCAGGCTGGTCTCAAACTTCTGAC	11783292	11783391	CACGGTTTGCCAACCCCTGCTCAAGCCTGCTCACTCTCAACGCTGGCTGCACGTTGCAATAATCCAGGAACATTCACAGGCCTGGGGCCCACCCACAAAG	11783020	11783114	11783292	11783386	190
Probe_961	AM_303516_000922	1	11836494	11836710	217	11836494	11836593	CTGACTGGACTCTTGACGGTTTCTCAGGACGTGAGGCTGTCTACACCGCAGGCCCTGGAGCCTGTGGCCTGGGTGCAGTGGGCCAGGCCCAGGGGCAGCA	11836611	11836710	CCCTGCAGGATGCCTGCTGGACACTGGCCCTCTGCTGGGCGCTGCTGCTGTGGAAGATGCGGCTTTTCCAGCGCCAGTGGGCCAAGTAGGTGTCCTCGAG	11836499	11836593	11836611	11836705	190
Probe_962	AM_303516_000913	1	11836520	11836766	247	11836520	11836619	GGACGTGAGGCTGTCTACACCGCAGGCCCTGGAGCCTGTGGCCTGGGTGCAGTGGGCCAGGCCCAGGGGCAGCAGGAGCAAGGCCGGGGCTCCCTGCAGG	11836667	11836766	ATGCGGCTTTTCCAGCGCCAGTGGGCCAAGTAGGTGTCCTCGAGCTTGTGACCTGGGGTTGGGCCTGGGGGCTGTGGGGTGGGCACGTGAGCAGTGCTCA	11836525	11836619	11836667	11836761	190
Probe_963	AM_303516_000916	1	11836607	11836747	141	11836607	11836706	GGCTCCCTGCAGGATGCCTGCTGGACACTGGCCCTCTGCTGGGCGCTGCTGCTGTGGAAGATGCGGCTTTTCCAGCGCCAGTGGGCCAAGTAGGTGTCCT	11836648	11836747	GGCGCTGCTGCTGTGGAAGATGCGGCTTTTCCAGCGCCAGTGGGCCAAGTAGGTGTCCTCGAGCTTGTGACCTGGGGTTGGGCCTGGGGGCTGTGGGGTG	11836612	11836706	11836648	11836742	190
Probe_964	AM_303516_000917	1	11836607	11836747	141	11836607	11836706	GGCTCCCTGCAGGATGCCTGCTGGACACTGGCCCTCTGCTGGGCGCTGCTGCTGTGGAAGATGCGGCTTTTCCAGCGCCAGTGGGCCAAGTAGGTGTCCT	11836648	11836747	GGCGCTGCTGCTGTGGAAGATGCGGCTTTTCCAGCGCCAGTGGGCCAAGTAGGTGTCCTCGAGCTTGTGACCTGGGGTTGGGCCTGGGGGCTGTGGGGTG	11836612	11836706	11836648	11836742	190
Probe_965	AM_303516_000918	1	11836607	11836747	141	11836607	11836706	GGCTCCCTGCAGGATGCCTGCTGGACACTGGCCCTCTGCTGGGCGCTGCTGCTGTGGAAGATGCGGCTTTTCCAGCGCCAGTGGGCCAAGTAGGTGTCCT	11836648	11836747	GGCGCTGCTGCTGTGGAAGATGCGGCTTTTCCAGCGCCAGTGGGCCAAGTAGGTGTCCTCGAGCTTGTGACCTGGGGTTGGGCCTGGGGGCTGTGGGGTG	11836612	11836706	11836648	11836742	190
Probe_966	AM_303516_000919	1	11836607	11836747	141	11836607	11836706	GGCTCCCTGCAGGATGCCTGCTGGACACTGGCCCTCTGCTGGGCGCTGCTGCTGTGGAAGATGCGGCTTTTCCAGCGCCAGTGGGCCAAGTAGGTGTCCT	11836648	11836747	GGCGCTGCTGCTGTGGAAGATGCGGCTTTTCCAGCGCCAGTGGGCCAAGTAGGTGTCCTCGAGCTTGTGACCTGGGGTTGGGCCTGGGGGCTGTGGGGTG	11836612	11836706	11836648	11836742	190
Probe_967	AM_303516_000914	1	11836616	11836811	196	11836616	11836715	CAGGATGCCTGCTGGACACTGGCCCTCTGCTGGGCGCTGCTGCTGTGGAAGATGCGGCTTTTCCAGCGCCAGTGGGCCAAGTAGGTGTCCTCGAGCTTGT	11836712	11836811	TTGTGACCTGGGGTTGGGCCTGGGGGCTGTGGGGTGGGCACGTGAGCAGTGCTCAGCACCAGGAGGAATGCGGGAGGAATATCCCATAGGGCAGTAACTG	11836621	11836715	11836712	11836806	190
Probe_968	AM_303516_000915	1	11836616	11836811	196	11836616	11836715	CAGGATGCCTGCTGGACACTGGCCCTCTGCTGGGCGCTGCTGCTGTGGAAGATGCGGCTTTTCCAGCGCCAGTGGGCCAAGTAGGTGTCCTCGAGCTTGT	11836712	11836811	TTGTGACCTGGGGTTGGGCCTGGGGGCTGTGGGGTGGGCACGTGAGCAGTGCTCAGCACCAGGAGGAATGCGGGAGGAATATCCCATAGGGCAGTAACTG	11836621	11836715	11836712	11836806	190
Probe_969	AM_303516_000920	1	11836618	11836906	289	11836618	11836717	GGATGCCTGCTGGACACTGGCCCTCTGCTGGGCGCTGCTGCTGTGGAAGATGCGGCTTTTCCAGCGCCAGTGGGCCAAGTAGGTGTCCTCGAGCTTGTGA	11836807	11836906	AACTGCATCCCACTCCTCCCCGTGGCCCTGCACAGGGCCTGGCACACTGCGGTGCCCAGCCAATGTCAGGCCCTGGGAGGTGGCCTAGGGACACTGGAAC	11836623	11836717	11836807	11836901	190
Probe_970	AM_303516_000921	1	11836618	11836906	289	11836618	11836717	GGATGCCTGCTGGACACTGGCCCTCTGCTGGGCGCTGCTGCTGTGGAAGATGCGGCTTTTCCAGCGCCAGTGGGCCAAGTAGGTGTCCTCGAGCTTGTGA	11836807	11836906	AACTGCATCCCACTCCTCCCCGTGGCCCTGCACAGGGCCTGGCACACTGCGGTGCCCAGCCAATGTCAGGCCCTGGGAGGTGGCCTAGGGACACTGGAAC	11836623	11836717	11836807	11836901	190
Probe_971	AM_303516_000924	1	11839870	11840125	256	11839870	11839969	GCTGGAGCCGCTGGGCAACAGCCCAATGGGCCTGGAGAGAGCTGGCTTCCCACCGGGCCTGGGATCGGACCTGCAGGGCTGTGCTGGGCCTGTGGCGTCA	11840026	11840125	TGGCACGAGATGCCCTATGCCACTGGCACTCCTGTTGGCAGGGTGAGTGGAGACTTGGTCGGGGGCACTGCGGGTGAGGGCAGGGCCAGGGTCTGTCTGA	11839875	11839969	11840026	11840120	190
Probe_972	AM_303516_000931	1	11839875	11840093	219	11839875	11839974	AGCCGCTGGGCAACAGCCCAATGGGCCTGGAGAGAGCTGGCTTCCCACCGGGCCTGGGATCGGACCTGCAGGGCTGTGCTGGGCCTGTGGCGTCAGCGGC	11839994	11840093	GGAGTGGTGGGCCCAGGAGCGGGGCTGGCGGCTGGCACGAGATGCCCTATGCCACTGGCACTCCTGTTGGCAGGGTGAGTGGAGACTTGGTCGGGGGCAC	11839880	11839974	11839994	11840088	190
Probe_973	AM_303516_000926	1	11839980	11840136	157	11839980	11840079	CAGTCACGGCTGGTGGAGTGGTGGGCCCAGGAGCGGGGCTGGCGGCTGGCACGAGATGCCCTATGCCACTGGCACTCCTGTTGGCAGGGTGAGTGGAGAC	11840037	11840136	GCCCTATGCCACTGGCACTCCTGTTGGCAGGGTGAGTGGAGACTTGGTCGGGGGCACTGCGGGTGAGGGCAGGGCCAGGGTCTGTCTGAGACCCAGACTG	11839985	11840079	11840037	11840131	190
Probe_974	AM_303516_000927	1	11839980	11840136	157	11839980	11840079	CAGTCACGGCTGGTGGAGTGGTGGGCCCAGGAGCGGGGCTGGCGGCTGGCACGAGATGCCCTATGCCACTGGCACTCCTGTTGGCAGGGTGAGTGGAGAC	11840037	11840136	GCCCTATGCCACTGGCACTCCTGTTGGCAGGGTGAGTGGAGACTTGGTCGGGGGCACTGCGGGTGAGGGCAGGGCCAGGGTCTGTCTGAGACCCAGACTG	11839985	11840079	11840037	11840131	190
Probe_975	AM_303516_000928	1	11839982	11840138	157	11839982	11840081	GTCACGGCTGGTGGAGTGGTGGGCCCAGGAGCGGGGCTGGCGGCTGGCACGAGATGCCCTATGCCACTGGCACTCCTGTTGGCAGGGTGAGTGGAGACTT	11840039	11840138	CCTATGCCACTGGCACTCCTGTTGGCAGGGTGAGTGGAGACTTGGTCGGGGGCACTGCGGGTGAGGGCAGGGCCAGGGTCTGTCTGAGACCCAGACTGCA	11839987	11840081	11840039	11840133	190
Probe_976	AM_303516_000929	1	11839982	11840138	157	11839982	11840081	GTCACGGCTGGTGGAGTGGTGGGCCCAGGAGCGGGGCTGGCGGCTGGCACGAGATGCCCTATGCCACTGGCACTCCTGTTGGCAGGGTGAGTGGAGACTT	11840039	11840138	CCTATGCCACTGGCACTCCTGTTGGCAGGGTGAGTGGAGACTTGGTCGGGGGCACTGCGGGTGAGGGCAGGGCCAGGGTCTGTCTGAGACCCAGACTGCA	11839987	11840081	11840039	11840133	190
Probe_977	AM_303516_000923	1	11840005	11840110	106	11840005	11840104	CCCAGGAGCGGGGCTGGCGGCTGGCACGAGATGCCCTATGCCACTGGCACTCCTGTTGGCAGGGTGAGTGGAGACTTGGTCGGGGGCACTGCGGGTGAGG	11840011	11840110	AGCGGGGCTGGCGGCTGGCACGAGATGCCCTATGCCACTGGCACTCCTGTTGGCAGGGTGAGTGGAGACTTGGTCGGGGGCACTGCGGGTGAGGGCAGGG	11840010	11840104	11840011	11840105	190
Probe_978	AM_303516_000925	1	11842193	11842473	281	11842193	11842292	GGGAGAGGCTGGGGTGAGCACCCAGTGGCTCTTCAGCATCTCTCTGGCCCCAGGGCAGCAGTTCCTGCATGAAAAGTGCCAGACATGGGTGCAGGTCCAC	11842374	11842473	CAGCTGCTACTGCAGAGGTGGGTGGGCCTGGGGGTGGGAGGGTGTTGGTCCTCCCCACGCAAGGAATAGCAAGGAGAGCACCCAGGGGGTGGGAAGCTCA	11842198	11842292	11842374	11842468	190
Probe_979	AM_303516_000930	1	11842209	11842449	241	11842209	11842308	AGCACCCAGTGGCTCTTCAGCATCTCTCTGGCCCCAGGGCAGCAGTTCCTGCATGAAAAGTGCCAGACATGGGTGCAGGTCCACCTCCAGGGCCTGCAGA	11842350	11842449	AGATGCACAGTGACCCGGCCAGAGCAGCTGCTACTGCAGAGGTGGGTGGGCCTGGGGGTGGGAGGGTGTTGGTCCTCCCCACGCAAGGAATAGCAAGGAG	11842214	11842308	11842350	11842444	190
Probe_980	AM_303516_000934	1	11860975	11861266	292	11860975	11861074	CATTCCTGACGGAACTCCTATGTCGAGGTCAAGAGGTGGAAGAGGTGGCTGCCTGTGTGTGGTGCCCAGGATGACTCACTACCCACAATGCCTACTGACA	11861167	11861266	GGCCTCCGGGAAAGCCAGAACCCAGAGTGTAGGGGAGTGCTGGCTCCACACCTCCCCGCAGCGCCATGATGTTCTTCAGGCCCAGCTGCTTAGCTTTGTG	11860980	11861074	11861167	11861261	190
Probe_981	AM_303516_000935	1	11860975	11861266	292	11860975	11861074	CATTCCTGACGGAACTCCTATGTCGAGGTCAAGAGGTGGAAGAGGTGGCTGCCTGTGTGTGGTGCCCAGGATGACTCACTACCCACAATGCCTACTGACA	11861167	11861266	GGCCTCCGGGAAAGCCAGAACCCAGAGTGTAGGGGAGTGCTGGCTCCACACCTCCCCGCAGCGCCATGATGTTCTTCAGGCCCAGCTGCTTAGCTTTGTG	11860980	11861074	11861167	11861261	190
Probe_982	AM_303516_000933	1	11861082	11861264	183	11861082	11861181	CGGGGATGGGATCCTGCGGATCCTCAGCGTGGGGCCCAGGAAGAAGTAAAGGACCATTTCAGGAACCAAGTTCAGGCTACCAAGTGGCCTCCGGGAAAGC	11861165	11861264	GTGGCCTCCGGGAAAGCCAGAACCCAGAGTGTAGGGGAGTGCTGGCTCCACACCTCCCCGCAGCGCCATGATGTTCTTCAGGCCCAGCTGCTTAGCTTTG	11861087	11861181	11861165	11861259	190
Probe_983	AM_303516_000932	1	11861108	11861258	151	11861108	11861207	GCGTGGGGCCCAGGAAGAAGTAAAGGACCATTTCAGGAACCAAGTTCAGGCTACCAAGTGGCCTCCGGGAAAGCCAGAACCCAGAGTGTAGGGGAGTGCT	11861159	11861258	TACCAAGTGGCCTCCGGGAAAGCCAGAACCCAGAGTGTAGGGGAGTGCTGGCTCCACACCTCCCCGCAGCGCCATGATGTTCTTCAGGCCCAGCTGCTTA	11861113	11861207	11861159	11861253	190
Probe_984	AM_303516_000947	1	11985554	11985734	181	11985554	11985653	GTAGAGGAGGAACTGATGGTCTCCGACCTTCTCCAGGGTACTGGTGAAGGCCTTGGGGGCTGGGCCGGCAGTGGGCCCCACAGTCTGCAGCGCGGCCACG	11985635	11985734	AGTCTGCAGCGCGGCCACGCGCTCCGTGGGGTTGTTGAGCTGGATGCGCTGCAGGTAGACGTGGGGTCGGCCCCTGTGCGCCAGAAAGTCCTCTTGCAGC	11985559	11985653	11985635	11985729	190
Probe_985	AM_303516_000946	1	11985631	11985786	156	11985631	11985730	CCACAGTCTGCAGCGCGGCCACGCGCTCCGTGGGGTTGTTGAGCTGGATGCGCTGCAGGTAGACGTGGGGTCGGCCCCTGTGCGCCAGAAAGTCCTCTTG	11985687	11985786	AGGTAGACGTGGGGTCGGCCCCTGTGCGCCAGAAAGTCCTCTTGCAGCAGCACGCAGTCGCGGCCGGACCCCGCGGCAAGGCCAGAGACGGAGGCGGGCC	11985636	11985730	11985687	11985781	190
Probe_986	AM_303516_000948	1	11985771	11985866	96	11985771	11985866	GAGACGGAGGCGGGCCCGGGGCCGGCGGCCACGGGGCCAGGACCTGGGGACCCCAGCTGCAGGCAACGCACGCGGCGCAGAAGCCCCTCCCGCAGC	11985771	11985866	GAGACGGAGGCGGGCCCGGGGCCGGCGGCCACGGGGCCAGGACCTGGGGACCCCAGCTGCAGGCAACGCACGCGGCGCAGAAGCCCCTCCCGCAGC	11985776	11985866	11985771	11985861	182
Probe_987	AM_303516_000945	1	11985828	11986283	456	11985828	11985927	TGCAGGCAACGCACGCGGCGCAGAAGCCCCTCCCGCAGCAGCAGCACCGCCTCTCCAGCTTCAGCCAGCGCGCTCAGCGGGCGCAGCTGCACGAAGGGCA	11986184	11986283	CCCCCCAAACCACAGAAGCAGCAGCAGGAGGCCAAGCAGGCAGAGGAGGCGGCGGGCCCAGCTGCTCGACAGCAGTCCCGGCAGCCCCTTGAGCCGCTGC	11985833	11985927	11986184	11986278	190
Probe_988	AM_303516_000939	1	11985888	11986061	174	11985888	11985987	TCAGCCAGCGCGCTCAGCGGGCGCAGCTGCACGAAGGGCACAAAGTCCGGCGCCACGGCGGGCTCCCGCTCCCCGGGAGTCACCCACAGCCGATTGGCAG	11985962	11986061	GGGAGTCACCCACAGCCGATTGGCAGCCACGTCCAGGGCCAGGAAGCCGTTGGCCACCAGGGCCGGCACTCCAGGACCCAGCGGTACCACCTCACCGCGC	11985893	11985987	11985962	11986056	190
Probe_989	AM_303516_000937	1	11985917	11986153	237	11985917	11986016	CACGAAGGGCACAAAGTCCGGCGCCACGGCGGGCTCCCGCTCCCCGGGAGTCACCCACAGCCGATTGGCAGCCACGTCCAGGGCCAGGAAGCCGTTGGCC	11986054	11986153	CACCGCGCTCCCGCAGGCCGCGCCAGGCGCGGGTGGCCGCCTCCAGGCAGGCAGACGGCTCGGCGGCGCCCGGCTCACCGCGGGACCAGGGCAGCAGGTG	11985922	11986016	11986054	11986148	190
Probe_990	AM_303516_000936	1	11985941	11986131	191	11985941	11986040	CACGGCGGGCTCCCGCTCCCCGGGAGTCACCCACAGCCGATTGGCAGCCACGTCCAGGGCCAGGAAGCCGTTGGCCACCAGGGCCGGCACTCCAGGACCC	11986032	11986131	CCAGGACCCAGCGGTACCACCTCACCGCGCTCCCGCAGGCCGCGCCAGGCGCGGGTGGCCGCCTCCAGGCAGGCAGACGGCTCGGCGGCGCCCGGCTCAC	11985946	11986040	11986032	11986126	190
Probe_991	AM_303516_000938	1	11985952	11986241	290	11985952	11986051	CCCGCTCCCCGGGAGTCACCCACAGCCGATTGGCAGCCACGTCCAGGGCCAGGAAGCCGTTGGCCACCAGGGCCGGCACTCCAGGACCCAGCGGTACCAC	11986142	11986241	GGGCAGCAGGTGCAGGCCGCCCGCCGCCCGCCGCGCGCCGGACCCCCCAAACCACAGAAGCAGCAGCAGGAGGCCAAGCAGGCAGAGGAGGCGGCGGGCC	11985957	11986051	11986142	11986236	190
Probe_992	AM_303516_000944	1	11986104	11986204	101	11986104	11986203	GCAGACGGCTCGGCGGCGCCCGGCTCACCGCGGGACCAGGGCAGCAGGTGCAGGCCGCCCGCCGCCCGCCGCGCGCCGGACCCCCCAAACCACAGAAGCA	11986105	11986204	CAGACGGCTCGGCGGCGCCCGGCTCACCGCGGGACCAGGGCAGCAGGTGCAGGCCGCCCGCCGCCCGCCGCGCGCCGGACCCCCCAAACCACAGAAGCAG	11986109	11986203	11986105	11986199	190
Probe_993	AM_303516_000943	1	11986132	11986391	260	11986132	11986231	CGCGGGACCAGGGCAGCAGGTGCAGGCCGCCCGCCGCCCGCCGCGCGCCGGACCCCCCAAACCACAGAAGCAGCAGCAGGAGGCCAAGCAGGCAGAGGAG	11986292	11986391	CATCGGGCCGCCAGGCGCGGGCAAGGGTGCGAGGGCGGCCGCCGGGCCCGCCGCCCAGCCCACCGGCCCGGCCGCCCGCGCCTCACTGCCCGGCCCGGAC	11986137	11986231	11986292	11986386	190
Probe_994	AM_303516_000942	1	11986154	11986285	132	11986154	11986253	CAGGCCGCCCGCCGCCCGCCGCGCGCCGGACCCCCCAAACCACAGAAGCAGCAGCAGGAGGCCAAGCAGGCAGAGGAGGCGGCGGGCCCAGCTGCTCGAC	11986186	11986285	CCCCAAACCACAGAAGCAGCAGCAGGAGGCCAAGCAGGCAGAGGAGGCGGCGGGCCCAGCTGCTCGACAGCAGTCCCGGCAGCCCCTTGAGCCGCTGCTG	11986159	11986253	11986186	11986280	190
Probe_995	AM_303516_000940	1	11986245	11986601	357	11986245	11986344	CTGCTCGACAGCAGTCCCGGCAGCCCCTTGAGCCGCTGCTGCAGCCACATCGGGCCGCCAGGCGCGGGCAAGGGTGCGAGGGCGGCCGCCGGGCCCGCCG	11986502	11986601	GCCGTGTCTTTTACGACAGATGGAAAACGGGAGGGCGGAGGGAGGAGAGAGAGCAGGCCGGAGAGAAGGGGGCGGAGCCACGGCGAGGGCGGGACAAAAG	11986250	11986344	11986502	11986596	190
Probe_996	AM_303516_000941	1	11986286	11986662	377	11986286	11986385	CAGCCACATCGGGCCGCCAGGCGCGGGCAAGGGTGCGAGGGCGGCCGCCGGGCCCGCCGCCCAGCCCACCGGCCCGGCCGCCCGCGCCTCACTGCCCGGC	11986563	11986662	AGAGAAGGGGGCGGAGCCACGGCGAGGGCGGGACAAAAGCTGCCGGGGGCGGGACCACTCGTTCCCAGGCCGGAAGAGTGAAGTCCAGTGGAGTTAAGTG	11986291	11986385	11986563	11986657	190
Probe_997	AM_303516_000950	1	12020476	12020719	244	12020476	12020575	TTAGGAGGCCTGACCTGGTCAGAGGAGAATGGGCAAAGGATGGCCAGGGAAGGGTGTTCCTGGCACAGGGCTGGCATGGGCAAAGGTCTGGAGACAGGAA	12020620	12020719	GTGACAGGAGGTGCTACAGTCCCTGGGTGGAAGCTGTGTCCTCCTCCTCACCCCCGCATCCCCTTCCCCATCCCCAACCCCAGGAGCAGCACCACAAGGC	12020481	12020575	12020620	12020714	190
Probe_998	AM_303516_000952	1	12020585	12020779	195	12020585	12020684	CCGGGGTGCCAGAGATGAAGGGGCACAGCCTGGCAGTGACAGGAGGTGCTACAGTCCCTGGGTGGAAGCTGTGTCCTCCTCCTCACCCCCGCATCCCCTT	12020680	12020779	CCCTTCCCCATCCCCAACCCCAGGAGCAGCACCACAAGGCTCAGGTGGAAGAGTTCCTGGCACAGCATGGCAGCGAGTACCAGTCTGTGAAGCTGGTGGG	12020590	12020684	12020680	12020774	190
Probe_999	AM_303516_000953	1	12020610	12020781	172	12020610	12020709	CAGCCTGGCAGTGACAGGAGGTGCTACAGTCCCTGGGTGGAAGCTGTGTCCTCCTCCTCACCCCCGCATCCCCTTCCCCATCCCCAACCCCAGGAGCAGC	12020682	12020781	CTTCCCCATCCCCAACCCCAGGAGCAGCACCACAAGGCTCAGGTGGAAGAGTTCCTGGCACAGCATGGCAGCGAGTACCAGTCTGTGAAGCTGGTGGGCC	12020615	12020709	12020682	12020776	190
Probe_1000	AM_303516_000954	1	12020638	12020841	204	12020638	12020737	GTCCCTGGGTGGAAGCTGTGTCCTCCTCCTCACCCCCGCATCCCCTTCCCCATCCCCAACCCCAGGAGCAGCACCACAAGGCTCAGGTGGAAGAGTTCCT	12020742	12020841	CAGCATGGCAGCGAGTACCAGTCTGTGAAGCTGGTGGGCCCTGAGGTGCGGATGGCGAATGCAGATGCCAGGAACATGGGCGCGTGAGTTGTGGGCCACA	12020643	12020737	12020742	12020836	190
Probe_1001	AM_303516_000951	1	12020653	12020771	119	12020653	12020752	CTGTGTCCTCCTCCTCACCCCCGCATCCCCTTCCCCATCCCCAACCCCAGGAGCAGCACCACAAGGCTCAGGTGGAAGAGTTCCTGGCACAGCATGGCAG	12020672	12020771	CCCGCATCCCCTTCCCCATCCCCAACCCCAGGAGCAGCACCACAAGGCTCAGGTGGAAGAGTTCCTGGCACAGCATGGCAGCGAGTACCAGTCTGTGAAG	12020658	12020752	12020672	12020766	190
Probe_1002	AM_303516_000949	1	12020676	12020777	102	12020676	12020775	CATCCCCTTCCCCATCCCCAACCCCAGGAGCAGCACCACAAGGCTCAGGTGGAAGAGTTCCTGGCACAGCATGGCAGCGAGTACCAGTCTGTGAAGCTGG	12020678	12020777	TCCCCTTCCCCATCCCCAACCCCAGGAGCAGCACCACAAGGCTCAGGTGGAAGAGTTCCTGGCACAGCATGGCAGCGAGTACCAGTCTGTGAAGCTGGTG	12020681	12020775	12020678	12020772	190
Probe_1003	AM_303516_000955	1	12065729	12066079	351	12065729	12065828	TGAGCTGATAAGCTTTTCCTCCATTTCTCTTCCTGACAGATGGCTTGAAACCCCTCCTTCCTGTGTCTGTGCGGAGTCAGATAGACATGCTGGTCCCACG	12065980	12066079	AATGACCAGGCAAGCAAAGTTCCTCACCTCAAGGGCATTGTGGGGGGTCAGTCTGTACCCTGCCTCCAGACACGGGAACCATTCTAAAACGGGGGTTCCC	12065734	12065828	12065980	12066074	190
Probe_1004	AM_303516_000956	1	12065927	12066091	165	12065927	12066026	TGGTGAATAGGTTCCTGGGCCCCAAGAACAGCCGTCGGGCCTTGATGGGCTACAATGACCAGGCAAGCAAAGTTCCTCACCTCAAGGGCATTGTGGGGGG	12065992	12066091	AGCAAAGTTCCTCACCTCAAGGGCATTGTGGGGGGTCAGTCTGTACCCTGCCTCCAGACACGGGAACCATTCTAAAACGGGGGTTCCCTAAGGTCAGCAG	12065932	12066026	12065992	12066086	190
Probe_1005	AM_303516_000958	1	12065948	12066106	159	12065948	12066047	CCAAGAACAGCCGTCGGGCCTTGATGGGCTACAATGACCAGGCAAGCAAAGTTCCTCACCTCAAGGGCATTGTGGGGGGTCAGTCTGTACCCTGCCTCCA	12066007	12066106	CTCAAGGGCATTGTGGGGGGTCAGTCTGTACCCTGCCTCCAGACACGGGAACCATTCTAAAACGGGGGTTCCCTAAGGTCAGCAGCTGTGGTGGTGTGCC	12065953	12066047	12066007	12066101	190
Probe_1006	AM_303516_000957	1	12065966	12066217	252	12065966	12066065	CCTTGATGGGCTACAATGACCAGGCAAGCAAAGTTCCTCACCTCAAGGGCATTGTGGGGGGTCAGTCTGTACCCTGCCTCCAGACACGGGAACCATTCTA	12066118	12066217	TACACCACAGACAGAATTTTTGCTACTGATTGACCTGGATTTGTTCTAAGCAGTGATATTTGTGAAATGACAGATGCTAGTATTTTTCTCTAATACACAT	12065971	12066065	12066118	12066212	190
Probe_1007	AM_303516_000962	1	12226742	12227191	450	12226742	12226841	AGTGCCTCACCCTCACGGGACAGGGAAGCCTGTGGGAGCTGGGAGGGCAGGTGGAGGCCGGGCAGGTGGAGGCCGGGCAGGTGGAGATGGTGATTCGAAG	12227092	12227191	GGGCTGCGAGGGCGCGAGGGCGCGAGGGCAGGGGGCAACCGGACCCCGCCCGCACCCATGGCGCCCGTCGCCGTCTGGGCCGCGCTGGCCGTCGGACTGG	12226747	12226841	12227092	12227186	190
Probe_1008	AM_303516_000963	1	12226742	12227191	450	12226742	12226841	AGTGCCTCACCCTCACGGGACAGGGAAGCCTGTGGGAGCTGGGAGGGCAGGTGGAGGCCGGGCAGGTGGAGGCCGGGCAGGTGGAGATGGTGATTCGAAG	12227092	12227191	GGGCTGCGAGGGCGCGAGGGCGCGAGGGCAGGGGGCAACCGGACCCCGCCCGCACCCATGGCGCCCGTCGCCGTCTGGGCCGCGCTGGCCGTCGGACTGG	12226747	12226841	12227092	12227186	190
Probe_1009	AM_303516_000961	1	12226878	12227193	316	12226878	12226977	GAGTGCTGGGAGTGACGCTGGAGGTATCGGCCCAGCGATGCTGGAGTGGTCGGGTCGGAGGCCCAGCAGCGTCTGGGGAGGGGCGTGGGGGAGGCGTGTC	12227094	12227193	GCTGCGAGGGCGCGAGGGCGCGAGGGCAGGGGGCAACCGGACCCCGCCCGCACCCATGGCGCCCGTCGCCGTCTGGGCCGCGCTGGCCGTCGGACTGGAG	12226883	12226977	12227094	12227188	190
Probe_1010	AM_303516_000960	1	12227021	12227170	150	12227021	12227120	CCCGCTGGGGCGCGGGCTTTCGCTTTCAGTCGAGGGCTAGCGAGCGCAGCGGAGCCTGGAGAGAAGGCGCTGGGCTGCGAGGGCGCGAGGGCGCGAGGGC	12227071	12227170	GGAGCCTGGAGAGAAGGCGCTGGGCTGCGAGGGCGCGAGGGCGCGAGGGCAGGGGGCAACCGGACCCCGCCCGCACCCATGGCGCCCGTCGCCGTCTGGG	12227026	12227120	12227071	12227165	190
Probe_1011	AM_303516_000964	1	12227152	12227249	98	12227152	12227249	GCGCCCGTCGCCGTCTGGGCCGCGCTGGCCGTCGGACTGGAGCTCTGGGCTGCGGCGCACGCCTTGCCCGCCCAGGTGGGTGACTCGCGCGGCCCACG	12227152	12227249	GCGCCCGTCGCCGTCTGGGCCGCGCTGGCCGTCGGACTGGAGCTCTGGGCTGCGGCGCACGCCTTGCCCGCCCAGGTGGGTGACTCGCGCGGCCCACG	12227157	12227249	12227152	12227244	186
Probe_1012	AM_303516_000959	1	12227180	12227243	64	12227180	12227243	CCGTCGGACTGGAGCTCTGGGCTGCGGCGCACGCCTTGCCCGCCCAGGTGGGTGACTCGCGCGG	12227180	12227243	CCGTCGGACTGGAGCTCTGGGCTGCGGCGCACGCCTTGCCCGCCCAGGTGGGTGACTCGCGCGG	12227185	12227243	12227180	12227238	118
Probe_1013	AM_303516_000966	1	12251703	12251991	289	12251703	12251802	TGCCCCATGCTGAGGCGGTCCGCCAGCCTCCTGGAGATCCGCTGTCTGAGAGTGCTGGGCTGTCTGGGAGGGCAGCGTGGGTGTGGCGGAGGCAGGCGTG	12251892	12251991	CTGGTACTGCGCGCTGAGCAAGCAGGAGGGGTGCCGGCTGTGCGCGCCGCTGCGCAAGTGCCGCCCGGGCTTCGGCGTGGCCAGACCAGGTACGGGGTGG	12251708	12251802	12251892	12251986	190
Probe_1014	AM_303516_000965	1	12251883	12252005	123	12251883	12251982	CAGGCCCGGCTGGTACTGCGCGCTGAGCAAGCAGGAGGGGTGCCGGCTGTGCGCGCCGCTGCGCAAGTGCCGCCCGGGCTTCGGCGTGGCCAGACCAGGT	12251906	12252005	TGAGCAAGCAGGAGGGGTGCCGGCTGTGCGCGCCGCTGCGCAAGTGCCGCCCGGGCTTCGGCGTGGCCAGACCAGGTACGGGGTGGGGCTCAGGTCCTTG	12251888	12251982	12251906	12252000	190
Probe_1015	AM_303516_000967	1	12251885	12252087	203	12251885	12251984	GGCCCGGCTGGTACTGCGCGCTGAGCAAGCAGGAGGGGTGCCGGCTGTGCGCGCCGCTGCGCAAGTGCCGCCCGGGCTTCGGCGTGGCCAGACCAGGTAC	12251988	12252087	GTGGGGCTCAGGTCCTTGGGGACGCCCATGGGCCTCTCCTTTGTAGACATCCTTGCAGTGTCACGGGCATCAACCCATTAATTAGTCCAGCAGGGAGCAC	12251890	12251984	12251988	12252082	190
Probe_1016	AM_303516_000968	1	12251910	12252029	120	12251910	12252009	CAAGCAGGAGGGGTGCCGGCTGTGCGCGCCGCTGCGCAAGTGCCGCCCGGGCTTCGGCGTGGCCAGACCAGGTACGGGGTGGGGCTCAGGTCCTTGGGGA	12251930	12252029	TGTGCGCGCCGCTGCGCAAGTGCCGCCCGGGCTTCGGCGTGGCCAGACCAGGTACGGGGTGGGGCTCAGGTCCTTGGGGACGCCCATGGGCCTCTCCTTT	12251915	12252009	12251930	12252024	190
Probe_1017	AM_303516_000972	1	12834761	12835051	291	12834761	12834860	GATTTAGTGCAGCAATGGTTGAAAATGAATGGGCCAGTGGTTACCTTGCCCTCTCCTCATTGTTTGGAAGACATTCTTTATGGTACCAGCAAGGGCAGAA	12834952	12835051	GATGATGAAGTGATGTGATTTGCCGTAAGAATGATGTTTTTTTCTCTAGATTCATCAGGATGAGCCTCCAGGCCCCACCTAGACTCCTGGAGCTGGCTGA	12834766	12834860	12834952	12835046	190
Probe_1018	AM_303516_000975	1	12834794	12835023	230	12834794	12834893	CCAGTGGTTACCTTGCCCTCTCCTCATTGTTTGGAAGACATTCTTTATGGTACCAGCAAGGGCAGAATTACAGATTTGTGTCCAGAAAGTGCAGAGTGGA	12834924	12835023	TACCAGAGCAATGACATTGGCACTAGGAGATGATGAAGTGATGTGATTTGCCGTAAGAATGATGTTTTTTTCTCTAGATTCATCAGGATGAGCCTCCAGG	12834799	12834893	12834924	12835018	190
Probe_1019	AM_303516_000973	1	12834885	12835079	195	12834885	12834984	CAGAGTGGAATTGGGGTGAACTAATTACCTTTCCACCTCTACCAGAGCAATGACATTGGCACTAGGAGATGATGAAGTGATGTGATTTGCCGTAAGAATG	12834980	12835079	GAATGATGTTTTTTTCTCTAGATTCATCAGGATGAGCCTCCAGGCCCCACCTAGACTCCTGGAGCTGGCTGAGCAGAGTCTGCTGAGAGACCGGGCCTTG	12834890	12834984	12834980	12835074	190
Probe_1020	AM_303516_000970	1	12834911	12835110	200	12834911	12835010	ACCTTTCCACCTCTACCAGAGCAATGACATTGGCACTAGGAGATGATGAAGTGATGTGATTTGCCGTAAGAATGATGTTTTTTTCTCTAGATTCATCAGG	12835011	12835110	ATGAGCCTCCAGGCCCCACCTAGACTCCTGGAGCTGGCTGAGCAGAGTCTGCTGAGAGACCGGGCCTTGGCCATCCCCACCCTGGAGGAGCTGCCCAGGG	12834916	12835010	12835011	12835105	190
Probe_1021	AM_303516_000969	1	12837173	12837340	168	12837173	12837272	GAGACAGTCGTAATGACCGAATGCCTGCTGTCAGAGTCGGACCTGAAGCATCTCTCTTGGTGCCCGAGCATCCGTCAGCTAAAAGAGCTAGACCTGAGGG	12837241	12837340	CATCCGTCAGCTAAAAGAGCTAGACCTGAGGGGCATCACACTGACCCATTTCAGTCCTGAGCCCCTCTCAGTTCTGCTGGAGCAAGCTGAGGCCACCCTG	12837178	12837272	12837241	12837335	190
Probe_1022	AM_303516_000976	1	12837178	12837342	165	12837178	12837277	AGTCGTAATGACCGAATGCCTGCTGTCAGAGTCGGACCTGAAGCATCTCTCTTGGTGCCCGAGCATCCGTCAGCTAAAAGAGCTAGACCTGAGGGGCATC	12837243	12837342	TCCGTCAGCTAAAAGAGCTAGACCTGAGGGGCATCACACTGACCCATTTCAGTCCTGAGCCCCTCTCAGTTCTGCTGGAGCAAGCTGAGGCCACCCTGCA	12837183	12837277	12837243	12837337	190
Probe_1023	AM_303516_000974	1	12837300	12837555	256	12837300	12837399	AGCCCCTCTCAGTTCTGCTGGAGCAAGCTGAGGCCACCCTGCAGACCCTGGACTTAGAGGACTGTGGGATCGTGGATTCCCAACTCAGCGCCATCCTGCC	12837456	12837555	CCATGGCCGCCCTGGAGAACCTGCTGCGCCACACCGTCGGGCTGAGCAAGCTAAGCCTGGAGCTGTATCCTGCCCCTCTGGAGAGTTATGATGCCCAGGG	12837305	12837399	12837456	12837550	190
Probe_1024	AM_303516_000971	1	12837362	12837489	128	12837362	12837461	TGTGGGATCGTGGATTCCCAACTCAGCGCCATCCTGCCTGCCCTGAGCCGCTGCTCCCAGCTCAGCACCTTCAGCTTCTGTGGGAACCTCATCTCCATGG	12837390	12837489	CCATCCTGCCTGCCCTGAGCCGCTGCTCCCAGCTCAGCACCTTCAGCTTCTGTGGGAACCTCATCTCCATGGCCGCCCTGGAGAACCTGCTGCGCCACAC	12837367	12837461	12837390	12837484	190
Probe_1025	AM_303516_000978	1	12837461	12837777	317	12837461	12837560	GCCGCCCTGGAGAACCTGCTGCGCCACACCGTCGGGCTGAGCAAGCTAAGCCTGGAGCTGTATCCTGCCCCTCTGGAGAGTTATGATGCCCAGGGTGCTC	12837678	12837777	CCTCCTATGACCTGGAGCCCAGTCACTGTCTGTTGAATGCCTGCTGTCAGGGTGGATTTATTTAAAGCTTTCTTCTGGTCATTTGGCAACTGAATCCTAG	12837466	12837560	12837678	12837772	190
Probe_1026	AM_303516_000977	1	12837462	12837619	158	12837462	12837561	CCGCCCTGGAGAACCTGCTGCGCCACACCGTCGGGCTGAGCAAGCTAAGCCTGGAGCTGTATCCTGCCCCTCTGGAGAGTTATGATGCCCAGGGTGCTCT	12837520	12837619	GTATCCTGCCCCTCTGGAGAGTTATGATGCCCAGGGTGCTCTCTGCTGGGGAAGATTTTCTCAACTTGGGGCTGAGCTGATGAAGACACTGAGGGACTTA	12837467	12837561	12837520	12837614	190
Probe_1027	AM_303516_000985	1	12853155	12853409	255	12853155	12853254	CTTGGCTTTCAGGATCCTCAGTGGCACTGTCCGGTGGTTCTGGGATTCAGTGGAGCAATGGAAGAAAATTAATAAGTCAGTGGTCTCCATGACCCCTCCC	12853310	12853409	TTGCCCTGAGAGTGACACATTTTCCCTGGATTTGTCTTCTAGAGATTTTCCTTGCAGATCTATCAGGATGAGCATCCAGGCCCCACCCAGACTACTGGAG	12853160	12853254	12853310	12853404	190
Probe_1028	AM_303516_000986	1	12853155	12853409	255	12853155	12853254	CTTGGCTTTCAGGATCCTCAGTGGCACTGTCCGGTGGTTCTGGGATTCAGTGGAGCAATGGAAGAAAATTAATAAGTCAGTGGTCTCCATGACCCCTCCC	12853310	12853409	TTGCCCTGAGAGTGACACATTTTCCCTGGATTTGTCTTCTAGAGATTTTCCTTGCAGATCTATCAGGATGAGCATCCAGGCCCCACCCAGACTACTGGAG	12853160	12853254	12853310	12853404	190
Probe_1029	AM_563588_000551	1	12853182	12853534	353	12853182	12853281	TGTCCGGTGGTTCTGGGATTCAGTGGAGCAATGGAAGAAAATTAATAAGTCAGTGGTCTCCATGACCCCTCCCTCCTTGGTGTTTGGAAGACATTCTTCC	12853435	12853534	ACCAGGCCTTGTCCATCTCTGCCATGGAGGAGCTGCCCAGGGTGCTCTATCTCCCACTCTTCATGGAGGCCTTCAGCAGGAGACACTTCCAGACTCTGAC	12853187	12853281	12853435	12853529	190
Probe_1030	AM_563588_000559	1	12853183	12853535	353	12853183	12853282	GTCCGGTGGTTCTGGGATTCAGTGGAGCAATGGAAGAAAATTAATAAGTCAGTGGTCTCCATGACCCCTCCCTCCTTGGTGTTTGGAAGACATTCTTCCT	12853436	12853535	CCAGGCCTTGTCCATCTCTGCCATGGAGGAGCTGCCCAGGGTGCTCTATCTCCCACTCTTCATGGAGGCCTTCAGCAGGAGACACTTCCAGACTCTGACG	12853188	12853282	12853436	12853530	190
Probe_1031	AM_303516_001009	1	12853221	12853480	260	12853221	12853320	AATTAATAAGTCAGTGGTCTCCATGACCCCTCCCTCCTTGGTGTTTGGAAGACATTCTTCCTGGTACCAGTAGAAGCAGATGATTGTCTTTGCCCTGAGA	12853381	12853480	GCATCCAGGCCCCACCCAGACTACTGGAGCTGGCAGGGCAGAGCCTGCTGAGAGACCAGGCCTTGTCCATCTCTGCCATGGAGGAGCTGCCCAGGGTGCT	12853226	12853320	12853381	12853475	190
Probe_1032	AM_303516_001010	1	12853221	12853480	260	12853221	12853320	AATTAATAAGTCAGTGGTCTCCATGACCCCTCCCTCCTTGGTGTTTGGAAGACATTCTTCCTGGTACCAGTAGAAGCAGATGATTGTCTTTGCCCTGAGA	12853381	12853480	GCATCCAGGCCCCACCCAGACTACTGGAGCTGGCAGGGCAGAGCCTGCTGAGAGACCAGGCCTTGTCCATCTCTGCCATGGAGGAGCTGCCCAGGGTGCT	12853226	12853320	12853381	12853475	190
Probe_1033	AM_303516_000979	1	12853224	12853389	166	12853224	12853323	TAATAAGTCAGTGGTCTCCATGACCCCTCCCTCCTTGGTGTTTGGAAGACATTCTTCCTGGTACCAGTAGAAGCAGATGATTGTCTTTGCCCTGAGAGTG	12853290	12853389	GTAGAAGCAGATGATTGTCTTTGCCCTGAGAGTGACACATTTTCCCTGGATTTGTCTTCTAGAGATTTTCCTTGCAGATCTATCAGGATGAGCATCCAGG	12853229	12853323	12853290	12853384	190
Probe_1034	AM_303516_000980	1	12853224	12853389	166	12853224	12853323	TAATAAGTCAGTGGTCTCCATGACCCCTCCCTCCTTGGTGTTTGGAAGACATTCTTCCTGGTACCAGTAGAAGCAGATGATTGTCTTTGCCCTGAGAGTG	12853290	12853389	GTAGAAGCAGATGATTGTCTTTGCCCTGAGAGTGACACATTTTCCCTGGATTTGTCTTCTAGAGATTTTCCTTGCAGATCTATCAGGATGAGCATCCAGG	12853229	12853323	12853290	12853384	190
Probe_1035	AM_303516_000982	1	12853316	12853428	113	12853316	12853415	TGAGAGTGACACATTTTCCCTGGATTTGTCTTCTAGAGATTTTCCTTGCAGATCTATCAGGATGAGCATCCAGGCCCCACCCAGACTACTGGAGCTGGCA	12853329	12853428	TTTTCCCTGGATTTGTCTTCTAGAGATTTTCCTTGCAGATCTATCAGGATGAGCATCCAGGCCCCACCCAGACTACTGGAGCTGGCAGGGCAGAGCCTGC	12853321	12853415	12853329	12853423	190
Probe_1036	AM_563588_000581	1	12853457	12853696	240	12853457	12853556	CATGGAGGAGCTGCCCAGGGTGCTCTATCTCCCACTCTTCATGGAGGCCTTCAGCAGGAGACACTTCCAGACTCTGACGGTGATGGTTCAGGCCTGGCCC	12853597	12853696	ATTTGGAGACCTTAAAAGCATTGCTGGAAGGGCTTCATATGCTGCTTACACAGAAGGATCGCCCCAGGTGAGGTGACCCAGGAGGGCTGGTAGATAGGGC	12853462	12853556	12853597	12853691	190
Probe_1037	AM_563588_000579	1	12853461	12853699	239	12853461	12853560	GAGGAGCTGCCCAGGGTGCTCTATCTCCCACTCTTCATGGAGGCCTTCAGCAGGAGACACTTCCAGACTCTGACGGTGATGGTTCAGGCCTGGCCCTTCA	12853600	12853699	TGGAGACCTTAAAAGCATTGCTGGAAGGGCTTCATATGCTGCTTACACAGAAGGATCGCCCCAGGTGAGGTGACCCAGGAGGGCTGGTAGATAGGGCTCA	12853466	12853560	12853600	12853694	190
Probe_1038	AM_563588_000544	1	12853477	12853693	217	12853477	12853576	TGCTCTATCTCCCACTCTTCATGGAGGCCTTCAGCAGGAGACACTTCCAGACTCTGACGGTGATGGTTCAGGCCTGGCCCTTCACCTGCCTCCCTCTGGG	12853594	12853693	TTCATTTGGAGACCTTAAAAGCATTGCTGGAAGGGCTTCATATGCTGCTTACACAGAAGGATCGCCCCAGGTGAGGTGACCCAGGAGGGCTGGTAGATAG	12853482	12853576	12853594	12853688	190
Probe_1039	AM_563588_000531	1	12853481	12853697	217	12853481	12853580	CTATCTCCCACTCTTCATGGAGGCCTTCAGCAGGAGACACTTCCAGACTCTGACGGTGATGGTTCAGGCCTGGCCCTTCACCTGCCTCCCTCTGGGATCA	12853598	12853697	TTTGGAGACCTTAAAAGCATTGCTGGAAGGGCTTCATATGCTGCTTACACAGAAGGATCGCCCCAGGTGAGGTGACCCAGGAGGGCTGGTAGATAGGGCT	12853486	12853580	12853598	12853692	190
Probe_1040	AM_303516_000987	1	12853494	12853575	82	12853494	12853575	TTCATGGAGGCCTTCAGCAGGAGACACTTCCAGACTCTGACGGTGATGGTTCAGGCCTGGCCCTTCACCTGCCTCCCTCTGG	12853494	12853575	TTCATGGAGGCCTTCAGCAGGAGACACTTCCAGACTCTGACGGTGATGGTTCAGGCCTGGCCCTTCACCTGCCTCCCTCTGG	12853499	12853575	12853494	12853570	154
Probe_1041	AM_303516_001005	1	12853533	12853759	227	12853533	12853632	ACGGTGATGGTTCAGGCCTGGCCCTTCACCTGCCTCCCTCTGGGATCACTGATGAAGACGCTTCATTTGGAGACCTTAAAAGCATTGCTGGAAGGGCTTC	12853660	12853759	CCAGGTGAGGTGACCCAGGAGGGCTGGTAGATAGGGCTCAGGTGTCCAGGGAAAGAACAGCAGGGTCAGGCAGAGAAGTAGCCCAAGTGTGGCCCAGAGT	12853538	12853632	12853660	12853754	190
Probe_1042	AM_303516_001006	1	12853533	12853759	227	12853533	12853632	ACGGTGATGGTTCAGGCCTGGCCCTTCACCTGCCTCCCTCTGGGATCACTGATGAAGACGCTTCATTTGGAGACCTTAAAAGCATTGCTGGAAGGGCTTC	12853660	12853759	CCAGGTGAGGTGACCCAGGAGGGCTGGTAGATAGGGCTCAGGTGTCCAGGGAAAGAACAGCAGGGTCAGGCAGAGAAGTAGCCCAAGTGTGGCCCAGAGT	12853538	12853632	12853660	12853754	190
Probe_1043	AM_303516_000981	1	12853536	12853849	314	12853536	12853635	GTGATGGTTCAGGCCTGGCCCTTCACCTGCCTCCCTCTGGGATCACTGATGAAGACGCTTCATTTGGAGACCTTAAAAGCATTGCTGGAAGGGCTTCATA	12853750	12853849	GGCCCAGAGTCTTCTGATGGTGTTGGCGAGGAAGATCAGGGAGGCTTTGGCCATTTTCCAGATCCTCAGAGAAAGGACTGCTCACCATACAGGGTCCACT	12853541	12853635	12853750	12853844	190
Probe_1044	AM_303516_001013	1	12853982	12854328	347	12853982	12854081	CTGATTTATGGGATGACAATGAAAGCAAAGGTCAGGGATGAGTCCTTCTAAATTCTGAGTCTCTCCCTTACTTTACCCACAGGAGGTGGAAACTTCAAGT	12854229	12854328	AGACATCTGCCTCAAGGAAATACCCCAGGATGAATGCCTGAGATACCTCTTCCAGTGGGTTTACCAAAGGAGAGGTTTAGTACACCTGTGCTGTAGTAAG	12853987	12854081	12854229	12854323	190
Probe_1045	AM_303516_001014	1	12853982	12854328	347	12853982	12854081	CTGATTTATGGGATGACAATGAAAGCAAAGGTCAGGGATGAGTCCTTCTAAATTCTGAGTCTCTCCCTTACTTTACCCACAGGAGGTGGAAACTTCAAGT	12854229	12854328	AGACATCTGCCTCAAGGAAATACCCCAGGATGAATGCCTGAGATACCTCTTCCAGTGGGTTTACCAAAGGAGAGGTTTAGTACACCTGTGCTGTAGTAAG	12853987	12854081	12854229	12854323	190
Probe_1046	AM_563588_000542	1	12854037	12854266	230	12854037	12854136	TGAGTCTCTCCCTTACTTTACCCACAGGAGGTGGAAACTTCAAGTGCTGGATTTGCGGGATGTTGACGAGAATTTCTGGGCCAGATGGCCTGGAGCCTGG	12854167	12854266	AAGAGGCAGACAGCAGAGGACTGTCCAAGGATGGGAGAGCACCAGCCCTTAAAGGTGTTCATAGACATCTGCCTCAAGGAAATACCCCAGGATGAATGCC	12854042	12854136	12854167	12854261	190
Probe_1047	AM_563588_000543	1	12854037	12854266	230	12854037	12854136	TGAGTCTCTCCCTTACTTTACCCACAGGAGGTGGAAACTTCAAGTGCTGGATTTGCGGGATGTTGACGAGAATTTCTGGGCCAGATGGCCTGGAGCCTGG	12854167	12854266	AAGAGGCAGACAGCAGAGGACTGTCCAAGGATGGGAGAGCACCAGCCCTTAAAGGTGTTCATAGACATCTGCCTCAAGGAAATACCCCAGGATGAATGCC	12854042	12854136	12854167	12854261	190
Probe_1048	AM_563588_000535	1	12854040	12854269	230	12854040	12854139	GTCTCTCCCTTACTTTACCCACAGGAGGTGGAAACTTCAAGTGCTGGATTTGCGGGATGTTGACGAGAATTTCTGGGCCAGATGGCCTGGAGCCTGGGCC	12854170	12854269	AGGCAGACAGCAGAGGACTGTCCAAGGATGGGAGAGCACCAGCCCTTAAAGGTGTTCATAGACATCTGCCTCAAGGAAATACCCCAGGATGAATGCCTGA	12854045	12854139	12854170	12854264	190
Probe_1049	AM_563588_000536	1	12854040	12854269	230	12854040	12854139	GTCTCTCCCTTACTTTACCCACAGGAGGTGGAAACTTCAAGTGCTGGATTTGCGGGATGTTGACGAGAATTTCTGGGCCAGATGGCCTGGAGCCTGGGCC	12854170	12854269	AGGCAGACAGCAGAGGACTGTCCAAGGATGGGAGAGCACCAGCCCTTAAAGGTGTTCATAGACATCTGCCTCAAGGAAATACCCCAGGATGAATGCCTGA	12854045	12854139	12854170	12854264	190
Probe_1050	AM_303516_001011	1	12854058	12854162	105	12854058	12854157	CCACAGGAGGTGGAAACTTCAAGTGCTGGATTTGCGGGATGTTGACGAGAATTTCTGGGCCAGATGGCCTGGAGCCTGGGCCCTGTCCTGCTTCCCAGAG	12854063	12854162	GGAGGTGGAAACTTCAAGTGCTGGATTTGCGGGATGTTGACGAGAATTTCTGGGCCAGATGGCCTGGAGCCTGGGCCCTGTCCTGCTTCCCAGAGACCAC	12854063	12854157	12854063	12854157	190
Probe_1051	AM_303516_001012	1	12854058	12854162	105	12854058	12854157	CCACAGGAGGTGGAAACTTCAAGTGCTGGATTTGCGGGATGTTGACGAGAATTTCTGGGCCAGATGGCCTGGAGCCTGGGCCCTGTCCTGCTTCCCAGAG	12854063	12854162	GGAGGTGGAAACTTCAAGTGCTGGATTTGCGGGATGTTGACGAGAATTTCTGGGCCAGATGGCCTGGAGCCTGGGCCCTGTCCTGCTTCCCAGAGACCAC	12854063	12854157	12854063	12854157	190
Probe_1052	AM_563588_000539	1	12854115	12854190	76	12854115	12854190	GGCCAGATGGCCTGGAGCCTGGGCCCTGTCCTGCTTCCCAGAGACCACGAGTAAGAGGCAGACAGCAGAGGACTGT	12854115	12854190	GGCCAGATGGCCTGGAGCCTGGGCCCTGTCCTGCTTCCCAGAGACCACGAGTAAGAGGCAGACAGCAGAGGACTGT	12854120	12854190	12854115	12854185	142
Probe_1053	AM_563588_000540	1	12854115	12854190	76	12854115	12854190	GGCCAGATGGCCTGGAGCCTGGGCCCTGTCCTGCTTCCCAGAGACCACGAGTAAGAGGCAGACAGCAGAGGACTGT	12854115	12854190	GGCCAGATGGCCTGGAGCCTGGGCCCTGTCCTGCTTCCCAGAGACCACGAGTAAGAGGCAGACAGCAGAGGACTGT	12854120	12854190	12854115	12854185	142
Probe_1054	AM_563588_000537	1	12854116	12854191	76	12854116	12854191	GCCAGATGGCCTGGAGCCTGGGCCCTGTCCTGCTTCCCAGAGACCACGAGTAAGAGGCAGACAGCAGAGGACTGTC	12854116	12854191	GCCAGATGGCCTGGAGCCTGGGCCCTGTCCTGCTTCCCAGAGACCACGAGTAAGAGGCAGACAGCAGAGGACTGTC	12854121	12854191	12854116	12854186	142
Probe_1055	AM_563588_000538	1	12854116	12854191	76	12854116	12854191	GCCAGATGGCCTGGAGCCTGGGCCCTGTCCTGCTTCCCAGAGACCACGAGTAAGAGGCAGACAGCAGAGGACTGTC	12854116	12854191	GCCAGATGGCCTGGAGCCTGGGCCCTGTCCTGCTTCCCAGAGACCACGAGTAAGAGGCAGACAGCAGAGGACTGTC	12854121	12854191	12854116	12854186	142
Probe_1056	AM_563588_000563	1	12854136	12854203	68	12854136	12854203	GGCCCTGTCCTGCTTCCCAGAGACCACGAGTAAGAGGCAGACAGCAGAGGACTGTCCAAGGATGGGAG	12854136	12854203	GGCCCTGTCCTGCTTCCCAGAGACCACGAGTAAGAGGCAGACAGCAGAGGACTGTCCAAGGATGGGAG	12854141	12854203	12854136	12854198	126
Probe_1057	AM_563588_000564	1	12854136	12854203	68	12854136	12854203	GGCCCTGTCCTGCTTCCCAGAGACCACGAGTAAGAGGCAGACAGCAGAGGACTGTCCAAGGATGGGAG	12854136	12854203	GGCCCTGTCCTGCTTCCCAGAGACCACGAGTAAGAGGCAGACAGCAGAGGACTGTCCAAGGATGGGAG	12854141	12854203	12854136	12854198	126
Probe_1058	AM_563588_000565	1	12854138	12854215	78	12854138	12854215	CCCTGTCCTGCTTCCCAGAGACCACGAGTAAGAGGCAGACAGCAGAGGACTGTCCAAGGATGGGAGAGCACCAGCCCT	12854138	12854215	CCCTGTCCTGCTTCCCAGAGACCACGAGTAAGAGGCAGACAGCAGAGGACTGTCCAAGGATGGGAGAGCACCAGCCCT	12854143	12854215	12854138	12854210	146
Probe_1059	AM_563588_000562	1	12854138	12854217	80	12854138	12854217	CCCTGTCCTGCTTCCCAGAGACCACGAGTAAGAGGCAGACAGCAGAGGACTGTCCAAGGATGGGAGAGCACCAGCCCTTA	12854138	12854217	CCCTGTCCTGCTTCCCAGAGACCACGAGTAAGAGGCAGACAGCAGAGGACTGTCCAAGGATGGGAGAGCACCAGCCCTTA	12854143	12854217	12854138	12854212	150
Probe_1060	AM_563588_000557	1	12854140	12854207	68	12854140	12854207	CTGTCCTGCTTCCCAGAGACCACGAGTAAGAGGCAGACAGCAGAGGACTGTCCAAGGATGGGAGAGCA	12854140	12854207	CTGTCCTGCTTCCCAGAGACCACGAGTAAGAGGCAGACAGCAGAGGACTGTCCAAGGATGGGAGAGCA	12854145	12854207	12854140	12854202	126
Probe_1061	AM_563588_000558	1	12854140	12854207	68	12854140	12854207	CTGTCCTGCTTCCCAGAGACCACGAGTAAGAGGCAGACAGCAGAGGACTGTCCAAGGATGGGAGAGCA	12854140	12854207	CTGTCCTGCTTCCCAGAGACCACGAGTAAGAGGCAGACAGCAGAGGACTGTCCAAGGATGGGAGAGCA	12854145	12854207	12854140	12854202	126
Probe_1062	AM_563588_000548	1	12854191	12854510	320	12854191	12854290	CCAAGGATGGGAGAGCACCAGCCCTTAAAGGTGTTCATAGACATCTGCCTCAAGGAAATACCCCAGGATGAATGCCTGAGATACCTCTTCCAGTGGGTTT	12854411	12854510	TTCGCAACATGTCCTGGCCACGTCTGATAAGAAAGCTTCGTTGTTACCTGAAGGAGATGAAGAATCTTCGCAAACTCGTTTTCTCCAGGTGCCATCATTA	12854196	12854290	12854411	12854505	190
Probe_1063	AM_563588_000549	1	12854191	12854510	320	12854191	12854290	CCAAGGATGGGAGAGCACCAGCCCTTAAAGGTGTTCATAGACATCTGCCTCAAGGAAATACCCCAGGATGAATGCCTGAGATACCTCTTCCAGTGGGTTT	12854411	12854510	TTCGCAACATGTCCTGGCCACGTCTGATAAGAAAGCTTCGTTGTTACCTGAAGGAGATGAAGAATCTTCGCAAACTCGTTTTCTCCAGGTGCCATCATTA	12854196	12854290	12854411	12854505	190
Probe_1064	AM_563588_000546	1	12854192	12854511	320	12854192	12854291	CAAGGATGGGAGAGCACCAGCCCTTAAAGGTGTTCATAGACATCTGCCTCAAGGAAATACCCCAGGATGAATGCCTGAGATACCTCTTCCAGTGGGTTTA	12854412	12854511	TCGCAACATGTCCTGGCCACGTCTGATAAGAAAGCTTCGTTGTTACCTGAAGGAGATGAAGAATCTTCGCAAACTCGTTTTCTCCAGGTGCCATCATTAC	12854197	12854291	12854412	12854506	190
Probe_1065	AM_563588_000547	1	12854192	12854511	320	12854192	12854291	CAAGGATGGGAGAGCACCAGCCCTTAAAGGTGTTCATAGACATCTGCCTCAAGGAAATACCCCAGGATGAATGCCTGAGATACCTCTTCCAGTGGGTTTA	12854412	12854511	TCGCAACATGTCCTGGCCACGTCTGATAAGAAAGCTTCGTTGTTACCTGAAGGAGATGAAGAATCTTCGCAAACTCGTTTTCTCCAGGTGCCATCATTAC	12854197	12854291	12854412	12854506	190
Probe_1066	AM_563588_000582	1	12854216	12854351	136	12854216	12854315	TAAAGGTGTTCATAGACATCTGCCTCAAGGAAATACCCCAGGATGAATGCCTGAGATACCTCTTCCAGTGGGTTTACCAAAGGAGAGGTTTAGTACACCT	12854252	12854351	CCCAGGATGAATGCCTGAGATACCTCTTCCAGTGGGTTTACCAAAGGAGAGGTTTAGTACACCTGTGCTGTAGTAAGCTGGTCAATTATCTAACGCCGAT	12854221	12854315	12854252	12854346	190
Probe_1067	AM_563588_000583	1	12854218	12854353	136	12854218	12854317	AAGGTGTTCATAGACATCTGCCTCAAGGAAATACCCCAGGATGAATGCCTGAGATACCTCTTCCAGTGGGTTTACCAAAGGAGAGGTTTAGTACACCTGT	12854254	12854353	CAGGATGAATGCCTGAGATACCTCTTCCAGTGGGTTTACCAAAGGAGAGGTTTAGTACACCTGTGCTGTAGTAAGCTGGTCAATTATCTAACGCCGATTA	12854223	12854317	12854254	12854348	190
Probe_1068	AM_303516_000983	1	12854267	12854359	93	12854267	12854359	TGAGATACCTCTTCCAGTGGGTTTACCAAAGGAGAGGTTTAGTACACCTGTGCTGTAGTAAGCTGGTCAATTATCTAACGCCGATTAAATATC	12854267	12854359	TGAGATACCTCTTCCAGTGGGTTTACCAAAGGAGAGGTTTAGTACACCTGTGCTGTAGTAAGCTGGTCAATTATCTAACGCCGATTAAATATC	12854272	12854359	12854267	12854354	176
Probe_1069	AM_303516_000984	1	12854267	12854359	93	12854267	12854359	TGAGATACCTCTTCCAGTGGGTTTACCAAAGGAGAGGTTTAGTACACCTGTGCTGTAGTAAGCTGGTCAATTATCTAACGCCGATTAAATATC	12854267	12854359	TGAGATACCTCTTCCAGTGGGTTTACCAAAGGAGAGGTTTAGTACACCTGTGCTGTAGTAAGCTGGTCAATTATCTAACGCCGATTAAATATC	12854272	12854359	12854267	12854354	176
Probe_1070	AM_303516_000993	1	12854320	12854537	218	12854320	12854419	TGTAGTAAGCTGGTCAATTATCTAACGCCGATTAAATATCTCAGAAAGTCATTGAAAATAATATACCTGAATAGTATTCAAGAGCTGGAAATTCGCAACA	12854438	12854537	TAAGAAAGCTTCGTTGTTACCTGAAGGAGATGAAGAATCTTCGCAAACTCGTTTTCTCCAGGTGCCATCATTACACGTCAGATAATGAACTCCAAGGACG	12854325	12854419	12854438	12854532	190
Probe_1071	AM_303516_000994	1	12854320	12854537	218	12854320	12854419	TGTAGTAAGCTGGTCAATTATCTAACGCCGATTAAATATCTCAGAAAGTCATTGAAAATAATATACCTGAATAGTATTCAAGAGCTGGAAATTCGCAACA	12854438	12854537	TAAGAAAGCTTCGTTGTTACCTGAAGGAGATGAAGAATCTTCGCAAACTCGTTTTCTCCAGGTGCCATCATTACACGTCAGATAATGAACTCCAAGGACG	12854325	12854419	12854438	12854532	190
Probe_1072	AM_303516_001007	1	12854329	12854403	75	12854329	12854403	CTGGTCAATTATCTAACGCCGATTAAATATCTCAGAAAGTCATTGAAAATAATATACCTGAATAGTATTCAAGAG	12854329	12854403	CTGGTCAATTATCTAACGCCGATTAAATATCTCAGAAAGTCATTGAAAATAATATACCTGAATAGTATTCAAGAG	12854334	12854403	12854329	12854398	140
Probe_1073	AM_303516_001008	1	12854329	12854403	75	12854329	12854403	CTGGTCAATTATCTAACGCCGATTAAATATCTCAGAAAGTCATTGAAAATAATATACCTGAATAGTATTCAAGAG	12854329	12854403	CTGGTCAATTATCTAACGCCGATTAAATATCTCAGAAAGTCATTGAAAATAATATACCTGAATAGTATTCAAGAG	12854334	12854403	12854329	12854398	140
Probe_1074	AM_598245_000020	1	12855221	12855619	399	12855221	12855320	AGCCCCTGCTGACATGTAGCTCTAGCTGATGTCCCTAGACCTTGCTCAGTTGAGTTCTTTGTTCACATCTCCCACCGGGTACCTGTGGCCCAGAGATGAA	12855520	12855619	CTAGATGAAGGCACTACCTTCATCTAACTGGTATCACTGCCCAGAACTAACTTCTTGATCTCCACAGGTGCCTCCAGAACCCCTTGGAGAACTTGGAATT	12855226	12855320	12855520	12855614	190
Probe_1075	AM_303516_000988	1	12855225	12855615	391	12855225	12855324	CCTGCTGACATGTAGCTCTAGCTGATGTCCCTAGACCTTGCTCAGTTGAGTTCTTTGTTCACATCTCCCACCGGGTACCTGTGGCCCAGAGATGAAGTTT	12855516	12855615	TTTCCTAGATGAAGGCACTACCTTCATCTAACTGGTATCACTGCCCAGAACTAACTTCTTGATCTCCACAGGTGCCTCCAGAACCCCTTGGAGAACTTGG	12855230	12855324	12855516	12855610	190
Probe_1076	AM_303516_000999	1	12855832	12856138	307	12855832	12855931	CTGCCCTGAGCCGGTGCTCCCAGCTCACCACCTTCTACTTTGGCAGAAATTGCATGTCTATTGACGCCCTGAAGGACCTGCTGCGCCACACCAGTGGGCT	12856039	12856138	CACTGAGGGAAGTCAGGCAGCCCAAGAGGATCTTCATTGGCCCCACCCCCTGCCCTTCCTGTGGCTCATCACCGTCTGAGGAACTGGAGCTCCATCTTTG	12855837	12855931	12856039	12856133	190
Probe_1077	AM_303516_001000	1	12855832	12856138	307	12855832	12855931	CTGCCCTGAGCCGGTGCTCCCAGCTCACCACCTTCTACTTTGGCAGAAATTGCATGTCTATTGACGCCCTGAAGGACCTGCTGCGCCACACCAGTGGGCT	12856039	12856138	CACTGAGGGAAGTCAGGCAGCCCAAGAGGATCTTCATTGGCCCCACCCCCTGCCCTTCCTGTGGCTCATCACCGTCTGAGGAACTGGAGCTCCATCTTTG	12855837	12855931	12856039	12856133	190
Probe_1078	AM_303516_001001	1	12855832	12856138	307	12855832	12855931	CTGCCCTGAGCCGGTGCTCCCAGCTCACCACCTTCTACTTTGGCAGAAATTGCATGTCTATTGACGCCCTGAAGGACCTGCTGCGCCACACCAGTGGGCT	12856039	12856138	CACTGAGGGAAGTCAGGCAGCCCAAGAGGATCTTCATTGGCCCCACCCCCTGCCCTTCCTGTGGCTCATCACCGTCTGAGGAACTGGAGCTCCATCTTTG	12855837	12855931	12856039	12856133	190
Probe_1079	AM_303516_001002	1	12855832	12856138	307	12855832	12855931	CTGCCCTGAGCCGGTGCTCCCAGCTCACCACCTTCTACTTTGGCAGAAATTGCATGTCTATTGACGCCCTGAAGGACCTGCTGCGCCACACCAGTGGGCT	12856039	12856138	CACTGAGGGAAGTCAGGCAGCCCAAGAGGATCTTCATTGGCCCCACCCCCTGCCCTTCCTGTGGCTCATCACCGTCTGAGGAACTGGAGCTCCATCTTTG	12855837	12855931	12856039	12856133	190
Probe_1080	AM_598245_000016	1	12855833	12856139	307	12855833	12855932	TGCCCTGAGCCGGTGCTCCCAGCTCACCACCTTCTACTTTGGCAGAAATTGCATGTCTATTGACGCCCTGAAGGACCTGCTGCGCCACACCAGTGGGCTG	12856040	12856139	ACTGAGGGAAGTCAGGCAGCCCAAGAGGATCTTCATTGGCCCCACCCCCTGCCCTTCCTGTGGCTCATCACCGTCTGAGGAACTGGAGCTCCATCTTTGC	12855838	12855932	12856040	12856134	190
Probe_1081	AM_598245_000017	1	12855833	12856139	307	12855833	12855932	TGCCCTGAGCCGGTGCTCCCAGCTCACCACCTTCTACTTTGGCAGAAATTGCATGTCTATTGACGCCCTGAAGGACCTGCTGCGCCACACCAGTGGGCTG	12856040	12856139	ACTGAGGGAAGTCAGGCAGCCCAAGAGGATCTTCATTGGCCCCACCCCCTGCCCTTCCTGTGGCTCATCACCGTCTGAGGAACTGGAGCTCCATCTTTGC	12855838	12855932	12856040	12856134	190
Probe_1082	AM_598245_000018	1	12855833	12856139	307	12855833	12855932	TGCCCTGAGCCGGTGCTCCCAGCTCACCACCTTCTACTTTGGCAGAAATTGCATGTCTATTGACGCCCTGAAGGACCTGCTGCGCCACACCAGTGGGCTG	12856040	12856139	ACTGAGGGAAGTCAGGCAGCCCAAGAGGATCTTCATTGGCCCCACCCCCTGCCCTTCCTGTGGCTCATCACCGTCTGAGGAACTGGAGCTCCATCTTTGC	12855838	12855932	12856040	12856134	190
Probe_1083	AM_598245_000019	1	12855833	12856139	307	12855833	12855932	TGCCCTGAGCCGGTGCTCCCAGCTCACCACCTTCTACTTTGGCAGAAATTGCATGTCTATTGACGCCCTGAAGGACCTGCTGCGCCACACCAGTGGGCTG	12856040	12856139	ACTGAGGGAAGTCAGGCAGCCCAAGAGGATCTTCATTGGCCCCACCCCCTGCCCTTCCTGTGGCTCATCACCGTCTGAGGAACTGGAGCTCCATCTTTGC	12855838	12855932	12856040	12856134	190
Probe_1084	AM_303516_001003	1	12855838	12855930	93	12855838	12855930	TGAGCCGGTGCTCCCAGCTCACCACCTTCTACTTTGGCAGAAATTGCATGTCTATTGACGCCCTGAAGGACCTGCTGCGCCACACCAGTGGGC	12855838	12855930	TGAGCCGGTGCTCCCAGCTCACCACCTTCTACTTTGGCAGAAATTGCATGTCTATTGACGCCCTGAAGGACCTGCTGCGCCACACCAGTGGGC	12855843	12855930	12855838	12855925	176
Probe_1085	AM_303516_001004	1	12855838	12855930	93	12855838	12855930	TGAGCCGGTGCTCCCAGCTCACCACCTTCTACTTTGGCAGAAATTGCATGTCTATTGACGCCCTGAAGGACCTGCTGCGCCACACCAGTGGGC	12855838	12855930	TGAGCCGGTGCTCCCAGCTCACCACCTTCTACTTTGGCAGAAATTGCATGTCTATTGACGCCCTGAAGGACCTGCTGCGCCACACCAGTGGGC	12855843	12855930	12855838	12855925	176
Probe_1086	AM_303516_000995	1	12855983	12856223	241	12855983	12856082	CTTGGTTCGTGTCAATTGGGAGATCTTCACCCCACTTCGGGCTGAGCTGATGTGTACACTGAGGGAAGTCAGGCAGCCCAAGAGGATCTTCATTGGCCCC	12856124	12856223	GGAGCTCCATCTTTGCTGCTAGGGAAGGCGTGCCCAGTGGGGTAGAGAAATCCAAAGTTCTCTTCCAGGCACTTGGACACTAAAATCTACTATGTGGGTG	12855988	12856082	12856124	12856218	190
Probe_1087	AM_303516_000996	1	12855983	12856223	241	12855983	12856082	CTTGGTTCGTGTCAATTGGGAGATCTTCACCCCACTTCGGGCTGAGCTGATGTGTACACTGAGGGAAGTCAGGCAGCCCAAGAGGATCTTCATTGGCCCC	12856124	12856223	GGAGCTCCATCTTTGCTGCTAGGGAAGGCGTGCCCAGTGGGGTAGAGAAATCCAAAGTTCTCTTCCAGGCACTTGGACACTAAAATCTACTATGTGGGTG	12855988	12856082	12856124	12856218	190
Probe_1088	AM_303516_000997	1	12855983	12856223	241	12855983	12856082	CTTGGTTCGTGTCAATTGGGAGATCTTCACCCCACTTCGGGCTGAGCTGATGTGTACACTGAGGGAAGTCAGGCAGCCCAAGAGGATCTTCATTGGCCCC	12856124	12856223	GGAGCTCCATCTTTGCTGCTAGGGAAGGCGTGCCCAGTGGGGTAGAGAAATCCAAAGTTCTCTTCCAGGCACTTGGACACTAAAATCTACTATGTGGGTG	12855988	12856082	12856124	12856218	190
Probe_1089	AM_303516_000998	1	12855983	12856223	241	12855983	12856082	CTTGGTTCGTGTCAATTGGGAGATCTTCACCCCACTTCGGGCTGAGCTGATGTGTACACTGAGGGAAGTCAGGCAGCCCAAGAGGATCTTCATTGGCCCC	12856124	12856223	GGAGCTCCATCTTTGCTGCTAGGGAAGGCGTGCCCAGTGGGGTAGAGAAATCCAAAGTTCTCTTCCAGGCACTTGGACACTAAAATCTACTATGTGGGTG	12855988	12856082	12856124	12856218	190
Probe_1090	AM_303516_000989	1	12856128	12856321	194	12856128	12856227	CTCCATCTTTGCTGCTAGGGAAGGCGTGCCCAGTGGGGTAGAGAAATCCAAAGTTCTCTTCCAGGCACTTGGACACTAAAATCTACTATGTGGGTGCAAA	12856222	12856321	TGCAAACTATTTTTCTCTTTTCTTATTTATTTCATTTTTTAATAATTCCAAAATTTTTATTAAAGACAATTTGAGACAGGGTTTCGCTGTGTTGCTCCAG	12856133	12856227	12856222	12856316	190
Probe_1091	AM_303516_000990	1	12856128	12856321	194	12856128	12856227	CTCCATCTTTGCTGCTAGGGAAGGCGTGCCCAGTGGGGTAGAGAAATCCAAAGTTCTCTTCCAGGCACTTGGACACTAAAATCTACTATGTGGGTGCAAA	12856222	12856321	TGCAAACTATTTTTCTCTTTTCTTATTTATTTCATTTTTTAATAATTCCAAAATTTTTATTAAAGACAATTTGAGACAGGGTTTCGCTGTGTTGCTCCAG	12856133	12856227	12856222	12856316	190
Probe_1092	AM_303516_000991	1	12856128	12856321	194	12856128	12856227	CTCCATCTTTGCTGCTAGGGAAGGCGTGCCCAGTGGGGTAGAGAAATCCAAAGTTCTCTTCCAGGCACTTGGACACTAAAATCTACTATGTGGGTGCAAA	12856222	12856321	TGCAAACTATTTTTCTCTTTTCTTATTTATTTCATTTTTTAATAATTCCAAAATTTTTATTAAAGACAATTTGAGACAGGGTTTCGCTGTGTTGCTCCAG	12856133	12856227	12856222	12856316	190
Probe_1093	AM_303516_000992	1	12856128	12856321	194	12856128	12856227	CTCCATCTTTGCTGCTAGGGAAGGCGTGCCCAGTGGGGTAGAGAAATCCAAAGTTCTCTTCCAGGCACTTGGACACTAAAATCTACTATGTGGGTGCAAA	12856222	12856321	TGCAAACTATTTTTCTCTTTTCTTATTTATTTCATTTTTTAATAATTCCAAAATTTTTATTAAAGACAATTTGAGACAGGGTTTCGCTGTGTTGCTCCAG	12856133	12856227	12856222	12856316	190
Probe_1094	AM_303516_001029	1	12884851	12885058	208	12884851	12884950	GTCAGGGCAGTTGTCAGTACAGAACAAGATCCTCTTGGGGTGCCTTAAGTGCCTCACTTTCTTCATCAGCTCAGCCCTAATTTGAGCAAATCTGCTCCAG	12884959	12885058	ACCATCAGCACCATAACTTTCCTGCGGGGCAGGATACAGCTCCAGGCATAAGTTTTTGAGTATGATTGTGTGGCTCAGCAGGTTCTCCAGGGTGGCCATG	12884856	12884950	12884959	12885053	190
Probe_1095	AM_303516_001017	1	12884898	12885053	156	12884898	12884997	AGTGCCTCACTTTCTTCATCAGCTCAGCCCTAATTTGAGCAAATCTGCTCCAGCAGAGAGTACCATCAGCACCATAACTTTCCTGCGGGGCAGGATACAG	12884954	12885053	AGAGTACCATCAGCACCATAACTTTCCTGCGGGGCAGGATACAGCTCCAGGCATAAGTTTTTGAGTATGATTGTGTGGCTCAGCAGGTTCTCCAGGGTGG	12884903	12884997	12884954	12885048	190
Probe_1096	AM_303516_001037	1	12884970	12885056	87	12884970	12885056	CATAACTTTCCTGCGGGGCAGGATACAGCTCCAGGCATAAGTTTTTGAGTATGATTGTGTGGCTCAGCAGGTTCTCCAGGGTGGCCA	12884970	12885056	CATAACTTTCCTGCGGGGCAGGATACAGCTCCAGGCATAAGTTTTTGAGTATGATTGTGTGGCTCAGCAGGTTCTCCAGGGTGGCCA	12884975	12885056	12884970	12885051	164
Probe_1097	AM_303516_001038	1	12884970	12885056	87	12884970	12885056	CATAACTTTCCTGCGGGGCAGGATACAGCTCCAGGCATAAGTTTTTGAGTATGATTGTGTGGCTCAGCAGGTTCTCCAGGGTGGCCA	12884970	12885056	CATAACTTTCCTGCGGGGCAGGATACAGCTCCAGGCATAAGTTTTTGAGTATGATTGTGTGGCTCAGCAGGTTCTCCAGGGTGGCCA	12884975	12885056	12884970	12885051	164
Probe_1098	AM_563588_000592	1	12885054	12885342	289	12885054	12885153	CCATGCAGATGGGATTTCCACAGAAGCTGAAGGTGTTGAGCTCAAAGCAGCGGCTCAGGGCAGGCAGGATGGCGTTGACTTGGGAGTCTATGATGCCACA	12885243	12885342	CACTCAGGTCCAGGGTCTTTAGTTGACTGATACTCGGGCACTGGGAGAGATGCTTCAAGTCTGATTCCAAAAGCACACAGTTAGTTATTGTGAGGACCTT	12885059	12885153	12885243	12885337	190
Probe_1099	AM_563588_000593	1	12885054	12885342	289	12885054	12885153	CCATGCAGATGGGATTTCCACAGAAGCTGAAGGTGTTGAGCTCAAAGCAGCGGCTCAGGGCAGGCAGGATGGCGTTGACTTGGGAGTCTATGATGCCACA	12885243	12885342	CACTCAGGTCCAGGGTCTTTAGTTGACTGATACTCGGGCACTGGGAGAGATGCTTCAAGTCTGATTCCAAAAGCACACAGTTAGTTATTGTGAGGACCTT	12885059	12885153	12885243	12885337	190
Probe_1100	AM_563588_000594	1	12885054	12885344	291	12885054	12885153	CCATGCAGATGGGATTTCCACAGAAGCTGAAGGTGTTGAGCTCAAAGCAGCGGCTCAGGGCAGGCAGGATGGCGTTGACTTGGGAGTCTATGATGCCACA	12885245	12885344	CTCAGGTCCAGGGTCTTTAGTTGACTGATACTCGGGCACTGGGAGAGATGCTTCAAGTCTGATTCCAAAAGCACACAGTTAGTTATTGTGAGGACCTTTA	12885059	12885153	12885245	12885339	190
Probe_1101	AM_563588_000595	1	12885054	12885344	291	12885054	12885153	CCATGCAGATGGGATTTCCACAGAAGCTGAAGGTGTTGAGCTCAAAGCAGCGGCTCAGGGCAGGCAGGATGGCGTTGACTTGGGAGTCTATGATGCCACA	12885245	12885344	CTCAGGTCCAGGGTCTTTAGTTGACTGATACTCGGGCACTGGGAGAGATGCTTCAAGTCTGATTCCAAAAGCACACAGTTAGTTATTGTGAGGACCTTTA	12885059	12885153	12885245	12885339	190
Probe_1102	AM_303516_001033	1	12885279	12885388	110	12885279	12885378	GGCACTGGGAGAGATGCTTCAAGTCTGATTCCAAAAGCACACAGTTAGTTATTGTGAGGACCTTTAACGAGGTCTTCAGACAGCTGGGGAGAGAGAGCAA	12885289	12885388	GAGATGCTTCAAGTCTGATTCCAAAAGCACACAGTTAGTTATTGTGAGGACCTTTAACGAGGTCTTCAGACAGCTGGGGAGAGAGAGCAAGAAGTTAATT	12885284	12885378	12885289	12885383	190
Probe_1103	AM_303516_001034	1	12885279	12885388	110	12885279	12885378	GGCACTGGGAGAGATGCTTCAAGTCTGATTCCAAAAGCACACAGTTAGTTATTGTGAGGACCTTTAACGAGGTCTTCAGACAGCTGGGGAGAGAGAGCAA	12885289	12885388	GAGATGCTTCAAGTCTGATTCCAAAAGCACACAGTTAGTTATTGTGAGGACCTTTAACGAGGTCTTCAGACAGCTGGGGAGAGAGAGCAAGAAGTTAATT	12885284	12885378	12885289	12885383	190
Probe_1104	AM_303516_001031	1	12886917	12887312	396	12886917	12887016	CCTCTGACTCTATTGGGAGGGTTGCATGATACCCATTTCAGGACAGGGCCGCCAACAGGACAATGCATGGACATTCTAGTGTCCCCTTCACTGTTACATC	12887213	12887312	TCCTTCTTCTGCTCTGGGGAAACGTAGCGAGAGACATCCATGTGGGAGAGAACGAGCTTCTGAAGATTCCTCAAGTGGCCCAGGTATGGGGTAAACTGTG	12886922	12887016	12887213	12887307	190
Probe_1105	AM_303516_001032	1	12886917	12887312	396	12886917	12887016	CCTCTGACTCTATTGGGAGGGTTGCATGATACCCATTTCAGGACAGGGCCGCCAACAGGACAATGCATGGACATTCTAGTGTCCCCTTCACTGTTACATC	12887213	12887312	TCCTTCTTCTGCTCTGGGGAAACGTAGCGAGAGACATCCATGTGGGAGAGAACGAGCTTCTGAAGATTCCTCAAGTGGCCCAGGTATGGGGTAAACTGTG	12886922	12887016	12887213	12887307	190
Probe_1106	AM_303516_001016	1	12887081	12887335	255	12887081	12887180	CAGAGAAAGCTCACCACCCTCCCTCACCTGAGCAGCTGGTCCAGGTGGCCTTCGAGGAAAGAAACAGAGTTCATATAAAGCTTTTGGAGGCAGCGCAGCT	12887236	12887335	GTAGCGAGAGACATCCATGTGGGAGAGAACGAGCTTCTGAAGATTCCTCAAGTGGCCCAGGTATGGGGTAAACTGTGTCAGGATGGGCAGTATCCACTTG	12887086	12887180	12887236	12887330	190
Probe_1107	AM_303516_001018	1	12887129	12887290	162	12887129	12887228	CCTTCGAGGAAAGAAACAGAGTTCATATAAAGCTTTTGGAGGCAGCGCAGCTTGAGGAACTGAGTGGTGAACTGGGTAACAATCTCCTTCTTCTGCTCTG	12887191	12887290	AGTGGTGAACTGGGTAACAATCTCCTTCTTCTGCTCTGGGGAAACGTAGCGAGAGACATCCATGTGGGAGAGAACGAGCTTCTGAAGATTCCTCAAGTGG	12887134	12887228	12887191	12887285	190
Probe_1108	AM_303516_001035	1	12887175	12887290	116	12887175	12887274	GCAGCTTGAGGAACTGAGTGGTGAACTGGGTAACAATCTCCTTCTTCTGCTCTGGGGAAACGTAGCGAGAGACATCCATGTGGGAGAGAACGAGCTTCTG	12887191	12887290	AGTGGTGAACTGGGTAACAATCTCCTTCTTCTGCTCTGGGGAAACGTAGCGAGAGACATCCATGTGGGAGAGAACGAGCTTCTGAAGATTCCTCAAGTGG	12887180	12887274	12887191	12887285	190
Probe_1109	AM_303516_001036	1	12887175	12887290	116	12887175	12887274	GCAGCTTGAGGAACTGAGTGGTGAACTGGGTAACAATCTCCTTCTTCTGCTCTGGGGAAACGTAGCGAGAGACATCCATGTGGGAGAGAACGAGCTTCTG	12887191	12887290	AGTGGTGAACTGGGTAACAATCTCCTTCTTCTGCTCTGGGGAAACGTAGCGAGAGACATCCATGTGGGAGAGAACGAGCTTCTGAAGATTCCTCAAGTGG	12887180	12887274	12887191	12887285	190
Probe_1110	AM_303516_001015	1	12887269	12887424	156	12887269	12887368	CTTCTGAAGATTCCTCAAGTGGCCCAGGTATGGGGTAAACTGTGTCAGGATGGGCAGTATCCACTTGCAATTCACTTCCACCTCCTGGATACAGTCTAGG	12887325	12887424	GTATCCACTTGCAATTCACTTCCACCTCCTGGATACAGTCTAGGTTCACCATTTTCAGGATGCTTCTGATATTGCGGAAGGGCATTCCCAAAATTTTCAG	12887274	12887368	12887325	12887419	190
Probe_1111	AM_303516_001021	1	12887313	12887508	196	12887313	12887412	TCAGGATGGGCAGTATCCACTTGCAATTCACTTCCACCTCCTGGATACAGTCTAGGTTCACCATTTTCAGGATGCTTCTGATATTGCGGAAGGGCATTCC	12887409	12887508	TTCCCAAAATTTTCAGCTTCTTACAGCACAGGTGTAGTAAATCTCTCCTCTGCTTGACCCATAGAAGGAGGCAGGTGAGGTATTCATCCAGAGTCCTGTT	12887318	12887412	12887409	12887503	190
Probe_1112	AM_303516_001019	1	12887336	12887561	226	12887336	12887435	CAATTCACTTCCACCTCCTGGATACAGTCTAGGTTCACCATTTTCAGGATGCTTCTGATATTGCGGAAGGGCATTCCCAAAATTTTCAGCTTCTTACAGC	12887462	12887561	TTGACCCATAGAAGGAGGCAGGTGAGGTATTCATCCAGAGTCCTGTTCTTGAGCCAAAGTTCTACAAACACAGTCAAGGGCTGCCGTTCTCTCATCCTTG	12887341	12887435	12887462	12887556	190
Probe_1113	AM_303516_001020	1	12887336	12887561	226	12887336	12887435	CAATTCACTTCCACCTCCTGGATACAGTCTAGGTTCACCATTTTCAGGATGCTTCTGATATTGCGGAAGGGCATTCCCAAAATTTTCAGCTTCTTACAGC	12887462	12887561	TTGACCCATAGAAGGAGGCAGGTGAGGTATTCATCCAGAGTCCTGTTCTTGAGCCAAAGTTCTACAAACACAGTCAAGGGCTGCCGTTCTCTCATCCTTG	12887341	12887435	12887462	12887556	190
Probe_1114	AM_303516_001030	1	12887359	12887464	106	12887359	12887458	ACAGTCTAGGTTCACCATTTTCAGGATGCTTCTGATATTGCGGAAGGGCATTCCCAAAATTTTCAGCTTCTTACAGCACAGGTGTAGTAAATCTCTCCTC	12887365	12887464	TAGGTTCACCATTTTCAGGATGCTTCTGATATTGCGGAAGGGCATTCCCAAAATTTTCAGCTTCTTACAGCACAGGTGTAGTAAATCTCTCCTCTGCTTG	12887364	12887458	12887365	12887459	190
Probe_1115	AM_303516_001022	1	12887361	12887532	172	12887361	12887460	AGTCTAGGTTCACCATTTTCAGGATGCTTCTGATATTGCGGAAGGGCATTCCCAAAATTTTCAGCTTCTTACAGCACAGGTGTAGTAAATCTCTCCTCTG	12887433	12887532	AGCACAGGTGTAGTAAATCTCTCCTCTGCTTGACCCATAGAAGGAGGCAGGTGAGGTATTCATCCAGAGTCCTGTTCTTGAGCCAAAGTTCTACAAACAC	12887366	12887460	12887433	12887527	190
Probe_1116	AM_303516_001039	1	12887509	12887643	135	12887509	12887608	CTTGAGCCAAAGTTCTACAAACACAGTCAAGGGCTGCCGTTCTCTCATCCTTGGACAGTCCTGCACTGGTGTTTTGTTCCTCTTGGCATTGAGGAAGCAC	12887544	12887643	GCCGTTCTCTCATCCTTGGACAGTCCTGCACTGGTGTTTTGTTCCTCTTGGCATTGAGGAAGCACCCATGGGCCATAGCTTCAGACCAAACCATCCAGAA	12887514	12887608	12887544	12887638	190
Probe_1117	AM_303516_001023	1	12887597	12887695	99	12887597	12887695	TTGAGGAAGCACCCATGGGCCATAGCTTCAGACCAAACCATCCAGAAGTTCTCACAGACATCCTGTAAATCCAGCACTTGAAGTTTCCATCTCCTGTGG	12887597	12887695	TTGAGGAAGCACCCATGGGCCATAGCTTCAGACCAAACCATCCAGAAGTTCTCACAGACATCCTGTAAATCCAGCACTTGAAGTTTCCATCTCCTGTGG	12887602	12887695	12887597	12887690	188
Probe_1118	AM_303516_001024	1	12887597	12887695	99	12887597	12887695	TTGAGGAAGCACCCATGGGCCATAGCTTCAGACCAAACCATCCAGAAGTTCTCACAGACATCCTGTAAATCCAGCACTTGAAGTTTCCATCTCCTGTGG	12887597	12887695	TTGAGGAAGCACCCATGGGCCATAGCTTCAGACCAAACCATCCAGAAGTTCTCACAGACATCCTGTAAATCCAGCACTTGAAGTTTCCATCTCCTGTGG	12887602	12887695	12887597	12887690	188
Probe_1119	AM_303516_001025	1	12887622	12887764	143	12887622	12887721	CTTCAGACCAAACCATCCAGAAGTTCTCACAGACATCCTGTAAATCCAGCACTTGAAGTTTCCATCTCCTGTGGGAAAATAGAGGTGAGACTGAGAATTT	12887665	12887764	ATCCAGCACTTGAAGTTTCCATCTCCTGTGGGAAAATAGAGGTGAGACTGAGAATTTAAGAACTCATTTCTGAACTTAAACTCCACATCCTGCATAGCAG	12887627	12887721	12887665	12887759	190
Probe_1120	AM_303516_001026	1	12887622	12887764	143	12887622	12887721	CTTCAGACCAAACCATCCAGAAGTTCTCACAGACATCCTGTAAATCCAGCACTTGAAGTTTCCATCTCCTGTGGGAAAATAGAGGTGAGACTGAGAATTT	12887665	12887764	ATCCAGCACTTGAAGTTTCCATCTCCTGTGGGAAAATAGAGGTGAGACTGAGAATTTAAGAACTCATTTCTGAACTTAAACTCCACATCCTGCATAGCAG	12887627	12887721	12887665	12887759	190
Probe_1121	AM_303516_001027	1	12887622	12887764	143	12887622	12887721	CTTCAGACCAAACCATCCAGAAGTTCTCACAGACATCCTGTAAATCCAGCACTTGAAGTTTCCATCTCCTGTGGGAAAATAGAGGTGAGACTGAGAATTT	12887665	12887764	ATCCAGCACTTGAAGTTTCCATCTCCTGTGGGAAAATAGAGGTGAGACTGAGAATTTAAGAACTCATTTCTGAACTTAAACTCCACATCCTGCATAGCAG	12887627	12887721	12887665	12887759	190
Probe_1122	AM_303516_001028	1	12887622	12887764	143	12887622	12887721	CTTCAGACCAAACCATCCAGAAGTTCTCACAGACATCCTGTAAATCCAGCACTTGAAGTTTCCATCTCCTGTGGGAAAATAGAGGTGAGACTGAGAATTT	12887665	12887764	ATCCAGCACTTGAAGTTTCCATCTCCTGTGGGAAAATAGAGGTGAGACTGAGAATTTAAGAACTCATTTCTGAACTTAAACTCCACATCCTGCATAGCAG	12887627	12887721	12887665	12887759	190
Probe_1123	AM_563588_000605	1	12888403	12888784	382	12888403	12888502	CAGCTTGGAAGGCCTCCAGACAAGGCATCTTTATCAGAGGCCTCAGAGGGAGGCGGCGGAAGGGCCAGGCCTGCACCATCAGCTTCAGGGCCTCACAGCG	12888685	12888784	AGAAAAGGCATCACTCTCAGGCCAAGCCCATGCAATCTCATCTTCTCCCAGGGCCAAAGTCACTGCTCTGGCAATGGTGAAACAGCCCTCAGTTTACTCC	12888408	12888502	12888685	12888779	190
Probe_1124	AM_303516_001065	1	12918704	12918877	174	12918704	12918803	CCAACAAGCACAGTGGAATTGGGGTAAAGTGGTAATTTTTCTACCTCTACCAGAGCAATGATATTGGTCCTAGGAGAAGATGAGGTGATTGTGTTTGCCC	12918778	12918877	AGAAGATGAGGTGATTGTGTTTGCCCTGAGAGTGATACATTCTCCCTGGATTTGTCTTCTAGAGATTTTTCTTGCAGATCCATCAGGATGAGCATCCAGG	12918709	12918803	12918778	12918872	190
Probe_1125	AM_303516_001057	1	12918807	12918919	113	12918807	12918906	GAGTGATACATTCTCCCTGGATTTGTCTTCTAGAGATTTTTCTTGCAGATCCATCAGGATGAGCATCCAGGCCCCACCGAGACTACTGGAGCTGGCGGGG	12918820	12918919	TCCCTGGATTTGTCTTCTAGAGATTTTTCTTGCAGATCCATCAGGATGAGCATCCAGGCCCCACCGAGACTACTGGAGCTGGCGGGGCAGAGCCTGCTGA	12918812	12918906	12918820	12918914	190
Probe_1126	AM_303516_001058	1	12918807	12918919	113	12918807	12918906	GAGTGATACATTCTCCCTGGATTTGTCTTCTAGAGATTTTTCTTGCAGATCCATCAGGATGAGCATCCAGGCCCCACCGAGACTACTGGAGCTGGCGGGG	12918820	12918919	TCCCTGGATTTGTCTTCTAGAGATTTTTCTTGCAGATCCATCAGGATGAGCATCCAGGCCCCACCGAGACTACTGGAGCTGGCGGGGCAGAGCCTGCTGA	12918812	12918906	12918820	12918914	190
Probe_1127	AM_303516_001059	1	12918807	12918919	113	12918807	12918906	GAGTGATACATTCTCCCTGGATTTGTCTTCTAGAGATTTTTCTTGCAGATCCATCAGGATGAGCATCCAGGCCCCACCGAGACTACTGGAGCTGGCGGGG	12918820	12918919	TCCCTGGATTTGTCTTCTAGAGATTTTTCTTGCAGATCCATCAGGATGAGCATCCAGGCCCCACCGAGACTACTGGAGCTGGCGGGGCAGAGCCTGCTGA	12918812	12918906	12918820	12918914	190
Probe_1128	AM_303516_001060	1	12918807	12918919	113	12918807	12918906	GAGTGATACATTCTCCCTGGATTTGTCTTCTAGAGATTTTTCTTGCAGATCCATCAGGATGAGCATCCAGGCCCCACCGAGACTACTGGAGCTGGCGGGG	12918820	12918919	TCCCTGGATTTGTCTTCTAGAGATTTTTCTTGCAGATCCATCAGGATGAGCATCCAGGCCCCACCGAGACTACTGGAGCTGGCGGGGCAGAGCCTGCTGA	12918812	12918906	12918820	12918914	190
Probe_1129	AM_303516_001045	1	12918852	12918948	97	12918852	12918948	CAGATCCATCAGGATGAGCATCCAGGCCCCACCGAGACTACTGGAGCTGGCGGGGCAGAGCCTGCTGAGAGACCAGGCCTTGTCCATCTCTGCCATG	12918852	12918948	CAGATCCATCAGGATGAGCATCCAGGCCCCACCGAGACTACTGGAGCTGGCGGGGCAGAGCCTGCTGAGAGACCAGGCCTTGTCCATCTCTGCCATG	12918857	12918948	12918852	12918943	184
Probe_1130	AM_303516_001074	1	12918867	12918944	78	12918867	12918944	GAGCATCCAGGCCCCACCGAGACTACTGGAGCTGGCGGGGCAGAGCCTGCTGAGAGACCAGGCCTTGTCCATCTCTGC	12918867	12918944	GAGCATCCAGGCCCCACCGAGACTACTGGAGCTGGCGGGGCAGAGCCTGCTGAGAGACCAGGCCTTGTCCATCTCTGC	12918872	12918944	12918867	12918939	146
Probe_1131	AM_303516_001075	1	12918867	12918944	78	12918867	12918944	GAGCATCCAGGCCCCACCGAGACTACTGGAGCTGGCGGGGCAGAGCCTGCTGAGAGACCAGGCCTTGTCCATCTCTGC	12918867	12918944	GAGCATCCAGGCCCCACCGAGACTACTGGAGCTGGCGGGGCAGAGCCTGCTGAGAGACCAGGCCTTGTCCATCTCTGC	12918872	12918944	12918867	12918939	146
Probe_1132	AM_303516_001068	1	12918878	12918928	51	12918878	12918928	CCCCACCGAGACTACTGGAGCTGGCGGGGCAGAGCCTGCTGAGAGACCAGG	12918878	12918928	CCCCACCGAGACTACTGGAGCTGGCGGGGCAGAGCCTGCTGAGAGACCAGG	12918883	12918928	12918878	12918923	92
Probe_1133	AM_303516_001069	1	12918878	12918928	51	12918878	12918928	CCCCACCGAGACTACTGGAGCTGGCGGGGCAGAGCCTGCTGAGAGACCAGG	12918878	12918928	CCCCACCGAGACTACTGGAGCTGGCGGGGCAGAGCCTGCTGAGAGACCAGG	12918883	12918928	12918878	12918923	92
Probe_1134	AM_303516_001048	1	12918898	12918954	57	12918898	12918954	CTGGCGGGGCAGAGCCTGCTGAGAGACCAGGCCTTGTCCATCTCTGCCATGGAGGAG	12918898	12918954	CTGGCGGGGCAGAGCCTGCTGAGAGACCAGGCCTTGTCCATCTCTGCCATGGAGGAG	12918903	12918954	12918898	12918949	104
Probe_1135	AM_303516_001049	1	12918898	12918954	57	12918898	12918954	CTGGCGGGGCAGAGCCTGCTGAGAGACCAGGCCTTGTCCATCTCTGCCATGGAGGAG	12918898	12918954	CTGGCGGGGCAGAGCCTGCTGAGAGACCAGGCCTTGTCCATCTCTGCCATGGAGGAG	12918903	12918954	12918898	12918949	104
Probe_1136	AM_303516_001050	1	12918929	12918991	63	12918929	12918991	CCTTGTCCATCTCTGCCATGGAGGAGCTGCCCAGGGTGCTCTATCTCCCACTCTTCAGGGAGG	12918929	12918991	CCTTGTCCATCTCTGCCATGGAGGAGCTGCCCAGGGTGCTCTATCTCCCACTCTTCAGGGAGG	12918934	12918991	12918929	12918986	116
Probe_1137	AM_303516_001040	1	12918949	12919187	239	12918949	12919048	GAGGAGCTGCCCAGGGTGCTCTATCTCCCACTCTTCAGGGAGGCCTTCAGCAGGAGACACTTCCAGACTCTGACGGTGATGGTGCAGGCCTGGCCTTTCA	12919088	12919187	TGGAGCCATTGAAAGCATTGCTGGAAGGGCTTCATATGCTGCTTACACAGAAGGATCGCCCCAGGTGAGGTGACCCAGGAGGGCTAGTAGATAGGGCTCA	12918954	12919048	12919088	12919182	190
Probe_1138	AM_303516_001041	1	12918949	12919187	239	12918949	12919048	GAGGAGCTGCCCAGGGTGCTCTATCTCCCACTCTTCAGGGAGGCCTTCAGCAGGAGACACTTCCAGACTCTGACGGTGATGGTGCAGGCCTGGCCTTTCA	12919088	12919187	TGGAGCCATTGAAAGCATTGCTGGAAGGGCTTCATATGCTGCTTACACAGAAGGATCGCCCCAGGTGAGGTGACCCAGGAGGGCTAGTAGATAGGGCTCA	12918954	12919048	12919088	12919182	190
Probe_1139	AM_303516_001042	1	12918949	12919187	239	12918949	12919048	GAGGAGCTGCCCAGGGTGCTCTATCTCCCACTCTTCAGGGAGGCCTTCAGCAGGAGACACTTCCAGACTCTGACGGTGATGGTGCAGGCCTGGCCTTTCA	12919088	12919187	TGGAGCCATTGAAAGCATTGCTGGAAGGGCTTCATATGCTGCTTACACAGAAGGATCGCCCCAGGTGAGGTGACCCAGGAGGGCTAGTAGATAGGGCTCA	12918954	12919048	12919088	12919182	190
Probe_1140	AM_303516_001043	1	12918949	12919187	239	12918949	12919048	GAGGAGCTGCCCAGGGTGCTCTATCTCCCACTCTTCAGGGAGGCCTTCAGCAGGAGACACTTCCAGACTCTGACGGTGATGGTGCAGGCCTGGCCTTTCA	12919088	12919187	TGGAGCCATTGAAAGCATTGCTGGAAGGGCTTCATATGCTGCTTACACAGAAGGATCGCCCCAGGTGAGGTGACCCAGGAGGGCTAGTAGATAGGGCTCA	12918954	12919048	12919088	12919182	190
Probe_1141	AM_303516_001070	1	12918965	12919181	217	12918965	12919064	TGCTCTATCTCCCACTCTTCAGGGAGGCCTTCAGCAGGAGACACTTCCAGACTCTGACGGTGATGGTGCAGGCCTGGCCTTTCACCTGCCTCCCTCTGGT	12919082	12919181	TTCATCTGGAGCCATTGAAAGCATTGCTGGAAGGGCTTCATATGCTGCTTACACAGAAGGATCGCCCCAGGTGAGGTGACCCAGGAGGGCTAGTAGATAG	12918970	12919064	12919082	12919176	190
Probe_1142	AM_303516_001071	1	12918965	12919181	217	12918965	12919064	TGCTCTATCTCCCACTCTTCAGGGAGGCCTTCAGCAGGAGACACTTCCAGACTCTGACGGTGATGGTGCAGGCCTGGCCTTTCACCTGCCTCCCTCTGGT	12919082	12919181	TTCATCTGGAGCCATTGAAAGCATTGCTGGAAGGGCTTCATATGCTGCTTACACAGAAGGATCGCCCCAGGTGAGGTGACCCAGGAGGGCTAGTAGATAG	12918970	12919064	12919082	12919176	190
Probe_1143	AM_303516_001051	1	12919337	12919671	335	12919337	12919436	TGTGGGAACAGAAACCGGCCTTTACTCAGTGGAAGGTAAAGGGAATAGAAGTGGGGACCACTCAGAATCCAAAGGGAAAAGGGATTGAGAAAAGACAAAG	12919572	12919671	TTTGCGGGATGTTGATGAGAATTTCTGGGCCAGATGGCCTGGAGCCTGGGCCCTGTCCTGCTTCCCAGAGGCCATGAGTAAGAGGCAGACAGCAGAGGAC	12919342	12919436	12919572	12919666	190
Probe_1144	AM_303516_001052	1	12919337	12919671	335	12919337	12919436	TGTGGGAACAGAAACCGGCCTTTACTCAGTGGAAGGTAAAGGGAATAGAAGTGGGGACCACTCAGAATCCAAAGGGAAAAGGGATTGAGAAAAGACAAAG	12919572	12919671	TTTGCGGGATGTTGATGAGAATTTCTGGGCCAGATGGCCTGGAGCCTGGGCCCTGTCCTGCTTCCCAGAGGCCATGAGTAAGAGGCAGACAGCAGAGGAC	12919342	12919436	12919572	12919666	190
Probe_1145	AM_303516_001053	1	12919337	12919671	335	12919337	12919436	TGTGGGAACAGAAACCGGCCTTTACTCAGTGGAAGGTAAAGGGAATAGAAGTGGGGACCACTCAGAATCCAAAGGGAAAAGGGATTGAGAAAAGACAAAG	12919572	12919671	TTTGCGGGATGTTGATGAGAATTTCTGGGCCAGATGGCCTGGAGCCTGGGCCCTGTCCTGCTTCCCAGAGGCCATGAGTAAGAGGCAGACAGCAGAGGAC	12919342	12919436	12919572	12919666	190
Probe_1146	AM_303516_001054	1	12919337	12919671	335	12919337	12919436	TGTGGGAACAGAAACCGGCCTTTACTCAGTGGAAGGTAAAGGGAATAGAAGTGGGGACCACTCAGAATCCAAAGGGAAAAGGGATTGAGAAAAGACAAAG	12919572	12919671	TTTGCGGGATGTTGATGAGAATTTCTGGGCCAGATGGCCTGGAGCCTGGGCCCTGTCCTGCTTCCCAGAGGCCATGAGTAAGAGGCAGACAGCAGAGGAC	12919342	12919436	12919572	12919666	190
Probe_1147	AM_303516_001055	1	12919524	12919753	230	12919524	12919623	GCCTCTCCCTTACTTTACCCACAGGAGGTGGAAACTTCAAGTGCTGGATTTGCGGGATGTTGATGAGAATTTCTGGGCCAGATGGCCTGGAGCCTGGGCC	12919654	12919753	AGGCAGACAGCAGAGGACTGTCCAAGGACGGGAGAGCACCAGCCCTTAAAGGTGTTCATAGACATCTGCCTCAAGGAAATACCCCAGGATGAATGCCTGA	12919529	12919623	12919654	12919748	190
Probe_1148	AM_303516_001056	1	12919524	12919753	230	12919524	12919623	GCCTCTCCCTTACTTTACCCACAGGAGGTGGAAACTTCAAGTGCTGGATTTGCGGGATGTTGATGAGAATTTCTGGGCCAGATGGCCTGGAGCCTGGGCC	12919654	12919753	AGGCAGACAGCAGAGGACTGTCCAAGGACGGGAGAGCACCAGCCCTTAAAGGTGTTCATAGACATCTGCCTCAAGGAAATACCCCAGGATGAATGCCTGA	12919529	12919623	12919654	12919748	190
Probe_1149	AM_303516_001061	1	12919620	12919687	68	12919620	12919687	GGCCCTGTCCTGCTTCCCAGAGGCCATGAGTAAGAGGCAGACAGCAGAGGACTGTCCAAGGACGGGAG	12919620	12919687	GGCCCTGTCCTGCTTCCCAGAGGCCATGAGTAAGAGGCAGACAGCAGAGGACTGTCCAAGGACGGGAG	12919625	12919687	12919620	12919682	126
Probe_1150	AM_303516_001062	1	12919620	12919687	68	12919620	12919687	GGCCCTGTCCTGCTTCCCAGAGGCCATGAGTAAGAGGCAGACAGCAGAGGACTGTCCAAGGACGGGAG	12919620	12919687	GGCCCTGTCCTGCTTCCCAGAGGCCATGAGTAAGAGGCAGACAGCAGAGGACTGTCCAAGGACGGGAG	12919625	12919687	12919620	12919682	126
Probe_1151	AM_303516_001063	1	12919620	12919687	68	12919620	12919687	GGCCCTGTCCTGCTTCCCAGAGGCCATGAGTAAGAGGCAGACAGCAGAGGACTGTCCAAGGACGGGAG	12919620	12919687	GGCCCTGTCCTGCTTCCCAGAGGCCATGAGTAAGAGGCAGACAGCAGAGGACTGTCCAAGGACGGGAG	12919625	12919687	12919620	12919682	126
Probe_1152	AM_303516_001064	1	12919620	12919687	68	12919620	12919687	GGCCCTGTCCTGCTTCCCAGAGGCCATGAGTAAGAGGCAGACAGCAGAGGACTGTCCAAGGACGGGAG	12919620	12919687	GGCCCTGTCCTGCTTCCCAGAGGCCATGAGTAAGAGGCAGACAGCAGAGGACTGTCCAAGGACGGGAG	12919625	12919687	12919620	12919682	126
Probe_1153	AM_303516_001066	1	12919672	12919807	136	12919672	12919771	TGTCCAAGGACGGGAGAGCACCAGCCCTTAAAGGTGTTCATAGACATCTGCCTCAAGGAAATACCCCAGGATGAATGCCTGAGATACCTCTTCCAGTGGG	12919708	12919807	TTCATAGACATCTGCCTCAAGGAAATACCCCAGGATGAATGCCTGAGATACCTCTTCCAGTGGGTTTACCAAAGGAGAGGTTTAGTACACCTGTGCTGTA	12919677	12919771	12919708	12919802	190
Probe_1154	AM_303516_001067	1	12919672	12919807	136	12919672	12919771	TGTCCAAGGACGGGAGAGCACCAGCCCTTAAAGGTGTTCATAGACATCTGCCTCAAGGAAATACCCCAGGATGAATGCCTGAGATACCTCTTCCAGTGGG	12919708	12919807	TTCATAGACATCTGCCTCAAGGAAATACCCCAGGATGAATGCCTGAGATACCTCTTCCAGTGGGTTTACCAAAGGAGAGGTTTAGTACACCTGTGCTGTA	12919677	12919771	12919708	12919802	190
Probe_1155	AM_303516_001073	1	12919702	12919837	136	12919702	12919801	AAGGTGTTCATAGACATCTGCCTCAAGGAAATACCCCAGGATGAATGCCTGAGATACCTCTTCCAGTGGGTTTACCAAAGGAGAGGTTTAGTACACCTGT	12919738	12919837	CAGGATGAATGCCTGAGATACCTCTTCCAGTGGGTTTACCAAAGGAGAGGTTTAGTACACCTGTGCTGTAGTAAGCTGGTCAATTATCTAACGCCAATTA	12919707	12919801	12919738	12919832	190
Probe_1156	AM_303516_001044	1	12921251	12921371	121	12921251	12921350	GCTGCCTCTCTCGAGACCCTCGTGTTAGAGGGCTGTCAGATCCACTACTCCCAACTCAGTGCCATCCTGCCTGGCCTGAGCTGCTGCTCCCAGCTCACCA	12921272	12921371	GTGTTAGAGGGCTGTCAGATCCACTACTCCCAACTCAGTGCCATCCTGCCTGGCCTGAGCTGCTGCTCCCAGCTCACCACCTTCTACTTTGGCAGCAATT	12921256	12921350	12921272	12921366	190
Probe_1157	AM_303516_001046	1	12921322	12921628	307	12921322	12921421	TGGCCTGAGCTGCTGCTCCCAGCTCACCACCTTCTACTTTGGCAGCAATTGCATGTCTATTGACGCCCTGAAGGACCTGCTGCGCCACACCAGTGGGCTG	12921529	12921628	ACTGAGGGAATTCAGGCAGCCCAAGAGGATCTTCATTGGCCCCACCCCCTGCCCTTCCTGTGGCTCATCACCGTCTGAGGAACTGGAGCTCCATCTTTGC	12921327	12921421	12921529	12921623	190
Probe_1158	AM_303516_001047	1	12921322	12921628	307	12921322	12921421	TGGCCTGAGCTGCTGCTCCCAGCTCACCACCTTCTACTTTGGCAGCAATTGCATGTCTATTGACGCCCTGAAGGACCTGCTGCGCCACACCAGTGGGCTG	12921529	12921628	ACTGAGGGAATTCAGGCAGCCCAAGAGGATCTTCATTGGCCCCACCCCCTGCCCTTCCTGTGGCTCATCACCGTCTGAGGAACTGGAGCTCCATCTTTGC	12921327	12921421	12921529	12921623	190
Probe_1159	AM_303516_001077	1	12921325	12921430	106	12921325	12921424	CCTGAGCTGCTGCTCCCAGCTCACCACCTTCTACTTTGGCAGCAATTGCATGTCTATTGACGCCCTGAAGGACCTGCTGCGCCACACCAGTGGGCTGAGC	12921331	12921430	CTGCTGCTCCCAGCTCACCACCTTCTACTTTGGCAGCAATTGCATGTCTATTGACGCCCTGAAGGACCTGCTGCGCCACACCAGTGGGCTGAGCAAGTTA	12921330	12921424	12921331	12921425	190
Probe_1160	AM_303516_001078	1	12921325	12921430	106	12921325	12921424	CCTGAGCTGCTGCTCCCAGCTCACCACCTTCTACTTTGGCAGCAATTGCATGTCTATTGACGCCCTGAAGGACCTGCTGCGCCACACCAGTGGGCTGAGC	12921331	12921430	CTGCTGCTCCCAGCTCACCACCTTCTACTTTGGCAGCAATTGCATGTCTATTGACGCCCTGAAGGACCTGCTGCGCCACACCAGTGGGCTGAGCAAGTTA	12921330	12921424	12921331	12921425	190
Probe_1161	AM_563588_000621	1	12921472	12921712	241	12921472	12921571	CTTGGTTCGTGTCAATTGGGAGATCTTCACCCCACTTCGGGCTGAGCTGATGTGTACACTGAGGGAATTCAGGCAGCCCAAGAGGATCTTCATTGGCCCC	12921613	12921712	GGAGCTCCATCTTTGCTGCTAGGGAAGGCGTGCCCAGTGGGGTAGAGAAATCCAAAGTTCTCTTCCAGGCACTTGGACACTAAAATCTACTATGTAGGTG	12921477	12921571	12921613	12921707	190
Probe_1162	AM_563588_000619	1	12921476	12921712	237	12921476	12921575	GTTCGTGTCAATTGGGAGATCTTCACCCCACTTCGGGCTGAGCTGATGTGTACACTGAGGGAATTCAGGCAGCCCAAGAGGATCTTCATTGGCCCCACCC	12921613	12921712	GGAGCTCCATCTTTGCTGCTAGGGAAGGCGTGCCCAGTGGGGTAGAGAAATCCAAAGTTCTCTTCCAGGCACTTGGACACTAAAATCTACTATGTAGGTG	12921481	12921575	12921613	12921707	190
Probe_1163	AM_303516_001072	1	12921489	12921540	52	12921489	12921540	GGGAGATCTTCACCCCACTTCGGGCTGAGCTGATGTGTACACTGAGGGAATT	12921489	12921540	GGGAGATCTTCACCCCACTTCGGGCTGAGCTGATGTGTACACTGAGGGAATT	12921494	12921540	12921489	12921535	94
Probe_1164	AM_303516_001076	1	12921598	12921823	226	12921598	12921697	ACCGTCTGAGGAACTGGAGCTCCATCTTTGCTGCTAGGGAAGGCGTGCCCAGTGGGGTAGAGAAATCCAAAGTTCTCTTCCAGGCACTTGGACACTAAAA	12921724	12921823	TCTCTTTTCTTATTTATTTCATTTTTTAATAATTCCAAAATTTTTATTAAAGACAATTTGAGACAGGGTTTCTCTGTGTTGCTCTGGGATCCTCCTGCCT	12921603	12921697	12921724	12921818	190
Probe_1165	AM_563588_000675	1	12939415	12939717	303	12939415	12939514	AGTCAGGGCAGTAGTCAGTACAGAACAAGATCCTCTTGGGGTGCCTTAAGTCCCTCACTCTGTTCATCAGCTCAGCCCTAATTTGAGCAAATCTGCTCCA	12939618	12939717	GCCATGCAGATGGGATTTCCACAGAAGCTGAAGGTGTTGAGCTCAAAGCAGCGGCTCAGGGCAGGCAAGATGGCGTTGACTTGGGAGTCTATGATGCCAC	12939420	12939514	12939618	12939712	190
Probe_1166	AM_563588_000676	1	12939415	12939717	303	12939415	12939514	AGTCAGGGCAGTAGTCAGTACAGAACAAGATCCTCTTGGGGTGCCTTAAGTCCCTCACTCTGTTCATCAGCTCAGCCCTAATTTGAGCAAATCTGCTCCA	12939618	12939717	GCCATGCAGATGGGATTTCCACAGAAGCTGAAGGTGTTGAGCTCAAAGCAGCGGCTCAGGGCAGGCAAGATGGCGTTGACTTGGGAGTCTATGATGCCAC	12939420	12939514	12939618	12939712	190
Probe_1167	AM_563588_000677	1	12939415	12939717	303	12939415	12939514	AGTCAGGGCAGTAGTCAGTACAGAACAAGATCCTCTTGGGGTGCCTTAAGTCCCTCACTCTGTTCATCAGCTCAGCCCTAATTTGAGCAAATCTGCTCCA	12939618	12939717	GCCATGCAGATGGGATTTCCACAGAAGCTGAAGGTGTTGAGCTCAAAGCAGCGGCTCAGGGCAGGCAAGATGGCGTTGACTTGGGAGTCTATGATGCCAC	12939420	12939514	12939618	12939712	190
Probe_1168	AM_563588_000678	1	12939415	12939717	303	12939415	12939514	AGTCAGGGCAGTAGTCAGTACAGAACAAGATCCTCTTGGGGTGCCTTAAGTCCCTCACTCTGTTCATCAGCTCAGCCCTAATTTGAGCAAATCTGCTCCA	12939618	12939717	GCCATGCAGATGGGATTTCCACAGAAGCTGAAGGTGTTGAGCTCAAAGCAGCGGCTCAGGGCAGGCAAGATGGCGTTGACTTGGGAGTCTATGATGCCAC	12939420	12939514	12939618	12939712	190
Probe_1169	AM_563588_000633	1	12939416	12939718	303	12939416	12939515	GTCAGGGCAGTAGTCAGTACAGAACAAGATCCTCTTGGGGTGCCTTAAGTCCCTCACTCTGTTCATCAGCTCAGCCCTAATTTGAGCAAATCTGCTCCAG	12939619	12939718	CCATGCAGATGGGATTTCCACAGAAGCTGAAGGTGTTGAGCTCAAAGCAGCGGCTCAGGGCAGGCAAGATGGCGTTGACTTGGGAGTCTATGATGCCACA	12939421	12939515	12939619	12939713	190
Probe_1170	AM_563588_000634	1	12939416	12939718	303	12939416	12939515	GTCAGGGCAGTAGTCAGTACAGAACAAGATCCTCTTGGGGTGCCTTAAGTCCCTCACTCTGTTCATCAGCTCAGCCCTAATTTGAGCAAATCTGCTCCAG	12939619	12939718	CCATGCAGATGGGATTTCCACAGAAGCTGAAGGTGTTGAGCTCAAAGCAGCGGCTCAGGGCAGGCAAGATGGCGTTGACTTGGGAGTCTATGATGCCACA	12939421	12939515	12939619	12939713	190
Probe_1171	AM_563588_000635	1	12939416	12939718	303	12939416	12939515	GTCAGGGCAGTAGTCAGTACAGAACAAGATCCTCTTGGGGTGCCTTAAGTCCCTCACTCTGTTCATCAGCTCAGCCCTAATTTGAGCAAATCTGCTCCAG	12939619	12939718	CCATGCAGATGGGATTTCCACAGAAGCTGAAGGTGTTGAGCTCAAAGCAGCGGCTCAGGGCAGGCAAGATGGCGTTGACTTGGGAGTCTATGATGCCACA	12939421	12939515	12939619	12939713	190
Probe_1172	AM_563588_000636	1	12939416	12939718	303	12939416	12939515	GTCAGGGCAGTAGTCAGTACAGAACAAGATCCTCTTGGGGTGCCTTAAGTCCCTCACTCTGTTCATCAGCTCAGCCCTAATTTGAGCAAATCTGCTCCAG	12939619	12939718	CCATGCAGATGGGATTTCCACAGAAGCTGAAGGTGTTGAGCTCAAAGCAGCGGCTCAGGGCAGGCAAGATGGCGTTGACTTGGGAGTCTATGATGCCACA	12939421	12939515	12939619	12939713	190
Probe_1173	AM_563588_000637	1	12939416	12939718	303	12939416	12939515	GTCAGGGCAGTAGTCAGTACAGAACAAGATCCTCTTGGGGTGCCTTAAGTCCCTCACTCTGTTCATCAGCTCAGCCCTAATTTGAGCAAATCTGCTCCAG	12939619	12939718	CCATGCAGATGGGATTTCCACAGAAGCTGAAGGTGTTGAGCTCAAAGCAGCGGCTCAGGGCAGGCAAGATGGCGTTGACTTGGGAGTCTATGATGCCACA	12939421	12939515	12939619	12939713	190
Probe_1174	AM_563588_000638	1	12939416	12939718	303	12939416	12939515	GTCAGGGCAGTAGTCAGTACAGAACAAGATCCTCTTGGGGTGCCTTAAGTCCCTCACTCTGTTCATCAGCTCAGCCCTAATTTGAGCAAATCTGCTCCAG	12939619	12939718	CCATGCAGATGGGATTTCCACAGAAGCTGAAGGTGTTGAGCTCAAAGCAGCGGCTCAGGGCAGGCAAGATGGCGTTGACTTGGGAGTCTATGATGCCACA	12939421	12939515	12939619	12939713	190
Probe_1175	AM_563588_000639	1	12939416	12939718	303	12939416	12939515	GTCAGGGCAGTAGTCAGTACAGAACAAGATCCTCTTGGGGTGCCTTAAGTCCCTCACTCTGTTCATCAGCTCAGCCCTAATTTGAGCAAATCTGCTCCAG	12939619	12939718	CCATGCAGATGGGATTTCCACAGAAGCTGAAGGTGTTGAGCTCAAAGCAGCGGCTCAGGGCAGGCAAGATGGCGTTGACTTGGGAGTCTATGATGCCACA	12939421	12939515	12939619	12939713	190
Probe_1176	AM_563588_000640	1	12939416	12939718	303	12939416	12939515	GTCAGGGCAGTAGTCAGTACAGAACAAGATCCTCTTGGGGTGCCTTAAGTCCCTCACTCTGTTCATCAGCTCAGCCCTAATTTGAGCAAATCTGCTCCAG	12939619	12939718	CCATGCAGATGGGATTTCCACAGAAGCTGAAGGTGTTGAGCTCAAAGCAGCGGCTCAGGGCAGGCAAGATGGCGTTGACTTGGGAGTCTATGATGCCACA	12939421	12939515	12939619	12939713	190
Probe_1177	AM_563588_000641	1	12939416	12939718	303	12939416	12939515	GTCAGGGCAGTAGTCAGTACAGAACAAGATCCTCTTGGGGTGCCTTAAGTCCCTCACTCTGTTCATCAGCTCAGCCCTAATTTGAGCAAATCTGCTCCAG	12939619	12939718	CCATGCAGATGGGATTTCCACAGAAGCTGAAGGTGTTGAGCTCAAAGCAGCGGCTCAGGGCAGGCAAGATGGCGTTGACTTGGGAGTCTATGATGCCACA	12939421	12939515	12939619	12939713	190
Probe_1178	AM_563588_000642	1	12939416	12939718	303	12939416	12939515	GTCAGGGCAGTAGTCAGTACAGAACAAGATCCTCTTGGGGTGCCTTAAGTCCCTCACTCTGTTCATCAGCTCAGCCCTAATTTGAGCAAATCTGCTCCAG	12939619	12939718	CCATGCAGATGGGATTTCCACAGAAGCTGAAGGTGTTGAGCTCAAAGCAGCGGCTCAGGGCAGGCAAGATGGCGTTGACTTGGGAGTCTATGATGCCACA	12939421	12939515	12939619	12939713	190
Probe_1179	AM_563588_000643	1	12939416	12939718	303	12939416	12939515	GTCAGGGCAGTAGTCAGTACAGAACAAGATCCTCTTGGGGTGCCTTAAGTCCCTCACTCTGTTCATCAGCTCAGCCCTAATTTGAGCAAATCTGCTCCAG	12939619	12939718	CCATGCAGATGGGATTTCCACAGAAGCTGAAGGTGTTGAGCTCAAAGCAGCGGCTCAGGGCAGGCAAGATGGCGTTGACTTGGGAGTCTATGATGCCACA	12939421	12939515	12939619	12939713	190
Probe_1180	AM_563588_000644	1	12939416	12939718	303	12939416	12939515	GTCAGGGCAGTAGTCAGTACAGAACAAGATCCTCTTGGGGTGCCTTAAGTCCCTCACTCTGTTCATCAGCTCAGCCCTAATTTGAGCAAATCTGCTCCAG	12939619	12939718	CCATGCAGATGGGATTTCCACAGAAGCTGAAGGTGTTGAGCTCAAAGCAGCGGCTCAGGGCAGGCAAGATGGCGTTGACTTGGGAGTCTATGATGCCACA	12939421	12939515	12939619	12939713	190
Probe_1181	AM_563588_000649	1	12939461	12939618	158	12939461	12939560	TAAGTCCCTCACTCTGTTCATCAGCTCAGCCCTAATTTGAGCAAATCTGCTCCAGCAGAGAGTACCATCAGCACCATAACTCTCCCGGGGGGCAGGATAC	12939519	12939618	AGAGTACCATCAGCACCATAACTCTCCCGGGGGGCAGGATACAGCTCCACGCATAAGTTTTTGAGTATGATTGTGTGGCTCAGCAGGTTCTCCAGGGTGG	12939466	12939560	12939519	12939613	190
Probe_1182	AM_563588_000650	1	12939461	12939618	158	12939461	12939560	TAAGTCCCTCACTCTGTTCATCAGCTCAGCCCTAATTTGAGCAAATCTGCTCCAGCAGAGAGTACCATCAGCACCATAACTCTCCCGGGGGGCAGGATAC	12939519	12939618	AGAGTACCATCAGCACCATAACTCTCCCGGGGGGCAGGATACAGCTCCACGCATAAGTTTTTGAGTATGATTGTGTGGCTCAGCAGGTTCTCCAGGGTGG	12939466	12939560	12939519	12939613	190
Probe_1183	AM_563588_000651	1	12939463	12939618	156	12939463	12939562	AGTCCCTCACTCTGTTCATCAGCTCAGCCCTAATTTGAGCAAATCTGCTCCAGCAGAGAGTACCATCAGCACCATAACTCTCCCGGGGGGCAGGATACAG	12939519	12939618	AGAGTACCATCAGCACCATAACTCTCCCGGGGGGCAGGATACAGCTCCACGCATAAGTTTTTGAGTATGATTGTGTGGCTCAGCAGGTTCTCCAGGGTGG	12939468	12939562	12939519	12939613	190
Probe_1184	AM_563588_000652	1	12939463	12939618	156	12939463	12939562	AGTCCCTCACTCTGTTCATCAGCTCAGCCCTAATTTGAGCAAATCTGCTCCAGCAGAGAGTACCATCAGCACCATAACTCTCCCGGGGGGCAGGATACAG	12939519	12939618	AGAGTACCATCAGCACCATAACTCTCCCGGGGGGCAGGATACAGCTCCACGCATAAGTTTTTGAGTATGATTGTGTGGCTCAGCAGGTTCTCCAGGGTGG	12939468	12939562	12939519	12939613	190
Probe_1185	AM_303516_001090	1	12939534	12939620	87	12939534	12939620	CCATAACTCTCCCGGGGGGCAGGATACAGCTCCACGCATAAGTTTTTGAGTATGATTGTGTGGCTCAGCAGGTTCTCCAGGGTGGCC	12939534	12939620	CCATAACTCTCCCGGGGGGCAGGATACAGCTCCACGCATAAGTTTTTGAGTATGATTGTGTGGCTCAGCAGGTTCTCCAGGGTGGCC	12939539	12939620	12939534	12939615	164
Probe_1186	AM_303516_001091	1	12939534	12939620	87	12939534	12939620	CCATAACTCTCCCGGGGGGCAGGATACAGCTCCACGCATAAGTTTTTGAGTATGATTGTGTGGCTCAGCAGGTTCTCCAGGGTGGCC	12939534	12939620	CCATAACTCTCCCGGGGGGCAGGATACAGCTCCACGCATAAGTTTTTGAGTATGATTGTGTGGCTCAGCAGGTTCTCCAGGGTGGCC	12939539	12939620	12939534	12939615	164
Probe_1187	AM_303516_001092	1	12939534	12939620	87	12939534	12939620	CCATAACTCTCCCGGGGGGCAGGATACAGCTCCACGCATAAGTTTTTGAGTATGATTGTGTGGCTCAGCAGGTTCTCCAGGGTGGCC	12939534	12939620	CCATAACTCTCCCGGGGGGCAGGATACAGCTCCACGCATAAGTTTTTGAGTATGATTGTGTGGCTCAGCAGGTTCTCCAGGGTGGCC	12939539	12939620	12939534	12939615	164
Probe_1188	AM_303516_001093	1	12939534	12939620	87	12939534	12939620	CCATAACTCTCCCGGGGGGCAGGATACAGCTCCACGCATAAGTTTTTGAGTATGATTGTGTGGCTCAGCAGGTTCTCCAGGGTGGCC	12939534	12939620	CCATAACTCTCCCGGGGGGCAGGATACAGCTCCACGCATAAGTTTTTGAGTATGATTGTGTGGCTCAGCAGGTTCTCCAGGGTGGCC	12939539	12939620	12939534	12939615	164
Probe_1189	AM_303516_001084	1	12939619	12939907	289	12939619	12939718	CCATGCAGATGGGATTTCCACAGAAGCTGAAGGTGTTGAGCTCAAAGCAGCGGCTCAGGGCAGGCAAGATGGCGTTGACTTGGGAGTCTATGATGCCACA	12939808	12939907	CACTCAGGTCCAGGGTCTTTAGTTGACTGATACTCGGGCACTGGGATAGATGCTTCAAGTCTGATTCCAAAAGCACACAGTTAGTTATTGTGAGGAACTT	12939624	12939718	12939808	12939902	190
Probe_1190	AM_303516_001085	1	12939619	12939907	289	12939619	12939718	CCATGCAGATGGGATTTCCACAGAAGCTGAAGGTGTTGAGCTCAAAGCAGCGGCTCAGGGCAGGCAAGATGGCGTTGACTTGGGAGTCTATGATGCCACA	12939808	12939907	CACTCAGGTCCAGGGTCTTTAGTTGACTGATACTCGGGCACTGGGATAGATGCTTCAAGTCTGATTCCAAAAGCACACAGTTAGTTATTGTGAGGAACTT	12939624	12939718	12939808	12939902	190
Probe_1191	AM_303516_001086	1	12939619	12939907	289	12939619	12939718	CCATGCAGATGGGATTTCCACAGAAGCTGAAGGTGTTGAGCTCAAAGCAGCGGCTCAGGGCAGGCAAGATGGCGTTGACTTGGGAGTCTATGATGCCACA	12939808	12939907	CACTCAGGTCCAGGGTCTTTAGTTGACTGATACTCGGGCACTGGGATAGATGCTTCAAGTCTGATTCCAAAAGCACACAGTTAGTTATTGTGAGGAACTT	12939624	12939718	12939808	12939902	190
Probe_1192	AM_303516_001087	1	12939619	12939907	289	12939619	12939718	CCATGCAGATGGGATTTCCACAGAAGCTGAAGGTGTTGAGCTCAAAGCAGCGGCTCAGGGCAGGCAAGATGGCGTTGACTTGGGAGTCTATGATGCCACA	12939808	12939907	CACTCAGGTCCAGGGTCTTTAGTTGACTGATACTCGGGCACTGGGATAGATGCTTCAAGTCTGATTCCAAAAGCACACAGTTAGTTATTGTGAGGAACTT	12939624	12939718	12939808	12939902	190
Probe_1193	AM_598245_000021	1	12939619	12939909	291	12939619	12939718	CCATGCAGATGGGATTTCCACAGAAGCTGAAGGTGTTGAGCTCAAAGCAGCGGCTCAGGGCAGGCAAGATGGCGTTGACTTGGGAGTCTATGATGCCACA	12939810	12939909	CTCAGGTCCAGGGTCTTTAGTTGACTGATACTCGGGCACTGGGATAGATGCTTCAAGTCTGATTCCAAAAGCACACAGTTAGTTATTGTGAGGAACTTTA	12939624	12939718	12939810	12939904	190
Probe_1194	AM_598245_000022	1	12939619	12939909	291	12939619	12939718	CCATGCAGATGGGATTTCCACAGAAGCTGAAGGTGTTGAGCTCAAAGCAGCGGCTCAGGGCAGGCAAGATGGCGTTGACTTGGGAGTCTATGATGCCACA	12939810	12939909	CTCAGGTCCAGGGTCTTTAGTTGACTGATACTCGGGCACTGGGATAGATGCTTCAAGTCTGATTCCAAAAGCACACAGTTAGTTATTGTGAGGAACTTTA	12939624	12939718	12939810	12939904	190
Probe_1195	AM_598245_000023	1	12939619	12939909	291	12939619	12939718	CCATGCAGATGGGATTTCCACAGAAGCTGAAGGTGTTGAGCTCAAAGCAGCGGCTCAGGGCAGGCAAGATGGCGTTGACTTGGGAGTCTATGATGCCACA	12939810	12939909	CTCAGGTCCAGGGTCTTTAGTTGACTGATACTCGGGCACTGGGATAGATGCTTCAAGTCTGATTCCAAAAGCACACAGTTAGTTATTGTGAGGAACTTTA	12939624	12939718	12939810	12939904	190
Probe_1196	AM_598245_000024	1	12939619	12939909	291	12939619	12939718	CCATGCAGATGGGATTTCCACAGAAGCTGAAGGTGTTGAGCTCAAAGCAGCGGCTCAGGGCAGGCAAGATGGCGTTGACTTGGGAGTCTATGATGCCACA	12939810	12939909	CTCAGGTCCAGGGTCTTTAGTTGACTGATACTCGGGCACTGGGATAGATGCTTCAAGTCTGATTCCAAAAGCACACAGTTAGTTATTGTGAGGAACTTTA	12939624	12939718	12939810	12939904	190
Probe_1197	AM_303516_001103	1	12939673	12939810	138	12939673	12939772	TCAGGGCAGGCAAGATGGCGTTGACTTGGGAGTCTATGATGCCACAGTCATCTAAATCCAGGTACTCAAGGGTGGCTGCAACTTTTTCTAGGAGAATTTG	12939711	12939810	ATGCCACAGTCATCTAAATCCAGGTACTCAAGGGTGGCTGCAACTTTTTCTAGGAGAATTTGGAGAGGCACAAGACTGTAATTGGTCAGTCTGATGCCAC	12939678	12939772	12939711	12939805	190
Probe_1198	AM_598245_000025	1	12939676	12939813	138	12939676	12939775	GGGCAGGCAAGATGGCGTTGACTTGGGAGTCTATGATGCCACAGTCATCTAAATCCAGGTACTCAAGGGTGGCTGCAACTTTTTCTAGGAGAATTTGGAG	12939714	12939813	CCACAGTCATCTAAATCCAGGTACTCAAGGGTGGCTGCAACTTTTTCTAGGAGAATTTGGAGAGGCACAAGACTGTAATTGGTCAGTCTGATGCCACTCA	12939681	12939775	12939714	12939808	190
Probe_1199	AM_563588_000665	1	12939811	12940063	253	12939811	12939910	TCAGGTCCAGGGTCTTTAGTTGACTGATACTCGGGCACTGGGATAGATGCTTCAAGTCTGATTCCAAAAGCACACAGTTAGTTATTGTGAGGAACTTTAA	12939964	12940063	ATAGGGGTGAGTGGAGGGTGGTGGGGAATGGCTTCAAGGTAATGGATGGAGACCTTTTTGCCCAAGTCCAGGGTCATTCTGATGGCCTGATGGTCAACAC	12939816	12939910	12939964	12940058	190
Probe_1200	AM_563588_000674	1	12939814	12940066	253	12939814	12939913	GGTCCAGGGTCTTTAGTTGACTGATACTCGGGCACTGGGATAGATGCTTCAAGTCTGATTCCAAAAGCACACAGTTAGTTATTGTGAGGAACTTTAACGA	12939967	12940066	GGGGTGAGTGGAGGGTGGTGGGGAATGGCTTCAAGGTAATGGATGGAGACCTTTTTGCCCAAGTCCAGGGTCATTCTGATGGCCTGATGGTCAACACTTA	12939819	12939913	12939967	12940061	190
Probe_1201	AM_303516_001088	1	12941532	12941695	164	12941532	12941631	CCGCCCACAGGACAATGCATGGACATTCTAGTGTCCCCTTCACTGTTTCATCCTCATAGGCTGGCTCACAGTAGATGCCCACTAGTGTTTACTGTAACAG	12941596	12941695	CTCACAGTAGATGCCCACTAGTGTTTACTGTAACAGGCTCTGCTGTGGTCTGCAGAGAAAGCTCACCACCCTCCCTCACCTGAGCAGCTGGTCCAGGTGG	12941537	12941631	12941596	12941690	190
Probe_1202	AM_303516_001094	1	12941819	12941991	173	12941819	12941918	ATGTGGGAGAGAATGAGTTTCTGAAGATTCCTCATGTGGCCCAGGTATGGGGTAAACTGTGTCAGGATGGGCAGTACCCACTTGCAATTCACTTCCACCT	12941892	12941991	GTACCCACTTGCAATTCACTTCCACCTCCTGGATACAGTCTAGGTTCACCATTTTCAGGATGCTTCTGATATTGCGGAAGGGCATTCCCAAAATTTTCAG	12941824	12941918	12941892	12941986	190
Probe_1203	AM_563588_000670	1	12941903	12942124	222	12941903	12942002	CAATTCACTTCCACCTCCTGGATACAGTCTAGGTTCACCATTTTCAGGATGCTTCTGATATTGCGGAAGGGCATTCCCAAAATTTTCAGCTTCTTACAGC	12942025	12942124	CTGCTTGACCCATAGAAGGAGGCAGGTGAGGTATTCATCCAGAGTCCTGTTCTTGAGCCAAAGTTCTACGAACACAGTCAAGGGCTGCCGTCCTCTCATC	12941908	12942002	12942025	12942119	190
Probe_1204	AM_563588_000671	1	12941903	12942124	222	12941903	12942002	CAATTCACTTCCACCTCCTGGATACAGTCTAGGTTCACCATTTTCAGGATGCTTCTGATATTGCGGAAGGGCATTCCCAAAATTTTCAGCTTCTTACAGC	12942025	12942124	CTGCTTGACCCATAGAAGGAGGCAGGTGAGGTATTCATCCAGAGTCCTGTTCTTGAGCCAAAGTTCTACGAACACAGTCAAGGGCTGCCGTCCTCTCATC	12941908	12942002	12942025	12942119	190
Probe_1205	AM_563588_000672	1	12941903	12942128	226	12941903	12942002	CAATTCACTTCCACCTCCTGGATACAGTCTAGGTTCACCATTTTCAGGATGCTTCTGATATTGCGGAAGGGCATTCCCAAAATTTTCAGCTTCTTACAGC	12942029	12942128	TTGACCCATAGAAGGAGGCAGGTGAGGTATTCATCCAGAGTCCTGTTCTTGAGCCAAAGTTCTACGAACACAGTCAAGGGCTGCCGTCCTCTCATCCTTG	12941908	12942002	12942029	12942123	190
Probe_1206	AM_563588_000673	1	12941903	12942128	226	12941903	12942002	CAATTCACTTCCACCTCCTGGATACAGTCTAGGTTCACCATTTTCAGGATGCTTCTGATATTGCGGAAGGGCATTCCCAAAATTTTCAGCTTCTTACAGC	12942029	12942128	TTGACCCATAGAAGGAGGCAGGTGAGGTATTCATCCAGAGTCCTGTTCTTGAGCCAAAGTTCTACGAACACAGTCAAGGGCTGCCGTCCTCTCATCCTTG	12941908	12942002	12942029	12942123	190
Probe_1207	AM_563588_000659	1	12942045	12942125	81	12942045	12942125	GGCAGGTGAGGTATTCATCCAGAGTCCTGTTCTTGAGCCAAAGTTCTACGAACACAGTCAAGGGCTGCCGTCCTCTCATCC	12942045	12942125	GGCAGGTGAGGTATTCATCCAGAGTCCTGTTCTTGAGCCAAAGTTCTACGAACACAGTCAAGGGCTGCCGTCCTCTCATCC	12942050	12942125	12942045	12942120	152
Probe_1208	AM_563588_000660	1	12942045	12942125	81	12942045	12942125	GGCAGGTGAGGTATTCATCCAGAGTCCTGTTCTTGAGCCAAAGTTCTACGAACACAGTCAAGGGCTGCCGTCCTCTCATCC	12942045	12942125	GGCAGGTGAGGTATTCATCCAGAGTCCTGTTCTTGAGCCAAAGTTCTACGAACACAGTCAAGGGCTGCCGTCCTCTCATCC	12942050	12942125	12942045	12942120	152
Probe_1209	AM_563588_000655	1	12942046	12942126	81	12942046	12942126	GCAGGTGAGGTATTCATCCAGAGTCCTGTTCTTGAGCCAAAGTTCTACGAACACAGTCAAGGGCTGCCGTCCTCTCATCCT	12942046	12942126	GCAGGTGAGGTATTCATCCAGAGTCCTGTTCTTGAGCCAAAGTTCTACGAACACAGTCAAGGGCTGCCGTCCTCTCATCCT	12942051	12942126	12942046	12942121	152
Probe_1210	AM_563588_000656	1	12942046	12942126	81	12942046	12942126	GCAGGTGAGGTATTCATCCAGAGTCCTGTTCTTGAGCCAAAGTTCTACGAACACAGTCAAGGGCTGCCGTCCTCTCATCCT	12942046	12942126	GCAGGTGAGGTATTCATCCAGAGTCCTGTTCTTGAGCCAAAGTTCTACGAACACAGTCAAGGGCTGCCGTCCTCTCATCCT	12942051	12942126	12942046	12942121	152
Probe_1211	AM_303516_001101	1	12942125	12942176	52	12942125	12942176	CTTGGACAGTCCTCCACTGGTTTTTTGTTCCTCTTGGCATTGAGGAAGCACC	12942125	12942176	CTTGGACAGTCCTCCACTGGTTTTTTGTTCCTCTTGGCATTGAGGAAGCACC	12942130	12942176	12942125	12942171	94
Probe_1212	AM_563588_000624	1	12942177	12942388	212	12942177	12942276	CATGGGCCATAGCTTCAGACCAAACCATCCAGAAGTTCTCACAGACATCCTGTAAATCCAGCACTTGAAGTTTCCACCTCCTGTGGGAAAATAGAGGTGA	12942289	12942388	CAGAACTCATTTCTGAACTTAAACTCCACATCCTGGATAGCAGCTCCTCCCCTCCCTGCTTCTTGTCCCTCTCTCTGACTTTTCTTCACTCTGTTTTCCC	12942182	12942276	12942289	12942383	190
Probe_1213	AM_563588_000679	1	12942181	12942392	212	12942181	12942280	GGCCATAGCTTCAGACCAAACCATCCAGAAGTTCTCACAGACATCCTGTAAATCCAGCACTTGAAGTTTCCACCTCCTGTGGGAAAATAGAGGTGAGACT	12942293	12942392	ACTCATTTCTGAACTTAAACTCCACATCCTGGATAGCAGCTCCTCCCCTCCCTGCTTCTTGTCCCTCTCTCTGACTTTTCTTCACTCTGTTTTCCCCTTG	12942186	12942280	12942293	12942387	190
Probe_1214	AM_303516_001080	1	12942837	12942935	99	12942837	12942935	CTTGGGCCTCCTCACTTCTCACGACGCAGCTGTTCCTTCAGTTGGACACCTGGGCCCTCCCCACCAGCCCACCTGGGCCACCTCACCTGGGACGAACCC	12942837	12942935	CTTGGGCCTCCTCACTTCTCACGACGCAGCTGTTCCTTCAGTTGGACACCTGGGCCCTCCCCACCAGCCCACCTGGGCCACCTCACCTGGGACGAACCC	12942842	12942935	12942837	12942930	188
Probe_1215	AM_303516_001081	1	12942837	12942935	99	12942837	12942935	CTTGGGCCTCCTCACTTCTCACGACGCAGCTGTTCCTTCAGTTGGACACCTGGGCCCTCCCCACCAGCCCACCTGGGCCACCTCACCTGGGACGAACCC	12942837	12942935	CTTGGGCCTCCTCACTTCTCACGACGCAGCTGTTCCTTCAGTTGGACACCTGGGCCCTCCCCACCAGCCCACCTGGGCCACCTCACCTGGGACGAACCC	12942842	12942935	12942837	12942930	188
Probe_1216	AM_303516_001082	1	12942837	12942935	99	12942837	12942935	CTTGGGCCTCCTCACTTCTCACGACGCAGCTGTTCCTTCAGTTGGACACCTGGGCCCTCCCCACCAGCCCACCTGGGCCACCTCACCTGGGACGAACCC	12942837	12942935	CTTGGGCCTCCTCACTTCTCACGACGCAGCTGTTCCTTCAGTTGGACACCTGGGCCCTCCCCACCAGCCCACCTGGGCCACCTCACCTGGGACGAACCC	12942842	12942935	12942837	12942930	188
Probe_1217	AM_303516_001083	1	12942837	12942935	99	12942837	12942935	CTTGGGCCTCCTCACTTCTCACGACGCAGCTGTTCCTTCAGTTGGACACCTGGGCCCTCCCCACCAGCCCACCTGGGCCACCTCACCTGGGACGAACCC	12942837	12942935	CTTGGGCCTCCTCACTTCTCACGACGCAGCTGTTCCTTCAGTTGGACACCTGGGCCCTCCCCACCAGCCCACCTGGGCCACCTCACCTGGGACGAACCC	12942842	12942935	12942837	12942930	188
Probe_1218	AM_563588_000629	1	12942866	12942971	106	12942866	12942965	CTGTTCCTTCAGTTGGACACCTGGGCCCTCCCCACCAGCCCACCTGGGCCACCTCACCTGGGACGAACCCCTAGGTTAAGCAGTGCATCCAGCCCATCGA	12942872	12942971	CTTCAGTTGGACACCTGGGCCCTCCCCACCAGCCCACCTGGGCCACCTCACCTGGGACGAACCCCTAGGTTAAGCAGTGCATCCAGCCCATCGAGCACAG	12942871	12942965	12942872	12942966	190
Probe_1219	AM_563588_000630	1	12942866	12942971	106	12942866	12942965	CTGTTCCTTCAGTTGGACACCTGGGCCCTCCCCACCAGCCCACCTGGGCCACCTCACCTGGGACGAACCCCTAGGTTAAGCAGTGCATCCAGCCCATCGA	12942872	12942971	CTTCAGTTGGACACCTGGGCCCTCCCCACCAGCCCACCTGGGCCACCTCACCTGGGACGAACCCCTAGGTTAAGCAGTGCATCCAGCCCATCGAGCACAG	12942871	12942965	12942872	12942966	190
Probe_1220	AM_563588_000631	1	12942866	12942971	106	12942866	12942965	CTGTTCCTTCAGTTGGACACCTGGGCCCTCCCCACCAGCCCACCTGGGCCACCTCACCTGGGACGAACCCCTAGGTTAAGCAGTGCATCCAGCCCATCGA	12942872	12942971	CTTCAGTTGGACACCTGGGCCCTCCCCACCAGCCCACCTGGGCCACCTCACCTGGGACGAACCCCTAGGTTAAGCAGTGCATCCAGCCCATCGAGCACAG	12942871	12942965	12942872	12942966	190
Probe_1221	AM_563588_000632	1	12942866	12942971	106	12942866	12942965	CTGTTCCTTCAGTTGGACACCTGGGCCCTCCCCACCAGCCCACCTGGGCCACCTCACCTGGGACGAACCCCTAGGTTAAGCAGTGCATCCAGCCCATCGA	12942872	12942971	CTTCAGTTGGACACCTGGGCCCTCCCCACCAGCCCACCTGGGCCACCTCACCTGGGACGAACCCCTAGGTTAAGCAGTGCATCCAGCCCATCGAGCACAG	12942871	12942965	12942872	12942966	190
Probe_1222	AM_563588_000645	1	12942866	12942971	106	12942866	12942965	CTGTTCCTTCAGTTGGACACCTGGGCCCTCCCCACCAGCCCACCTGGGCCACCTCACCTGGGACGAACCCCTAGGTTAAGCAGTGCATCCAGCCCATCGA	12942872	12942971	CTTCAGTTGGACACCTGGGCCCTCCCCACCAGCCCACCTGGGCCACCTCACCTGGGACGAACCCCTAGGTTAAGCAGTGCATCCAGCCCATCGAGCACAG	12942871	12942965	12942872	12942966	190
Probe_1223	AM_563588_000646	1	12942866	12942971	106	12942866	12942965	CTGTTCCTTCAGTTGGACACCTGGGCCCTCCCCACCAGCCCACCTGGGCCACCTCACCTGGGACGAACCCCTAGGTTAAGCAGTGCATCCAGCCCATCGA	12942872	12942971	CTTCAGTTGGACACCTGGGCCCTCCCCACCAGCCCACCTGGGCCACCTCACCTGGGACGAACCCCTAGGTTAAGCAGTGCATCCAGCCCATCGAGCACAG	12942871	12942965	12942872	12942966	190
Probe_1224	AM_563588_000647	1	12942866	12942971	106	12942866	12942965	CTGTTCCTTCAGTTGGACACCTGGGCCCTCCCCACCAGCCCACCTGGGCCACCTCACCTGGGACGAACCCCTAGGTTAAGCAGTGCATCCAGCCCATCGA	12942872	12942971	CTTCAGTTGGACACCTGGGCCCTCCCCACCAGCCCACCTGGGCCACCTCACCTGGGACGAACCCCTAGGTTAAGCAGTGCATCCAGCCCATCGAGCACAG	12942871	12942965	12942872	12942966	190
Probe_1225	AM_563588_000648	1	12942866	12942971	106	12942866	12942965	CTGTTCCTTCAGTTGGACACCTGGGCCCTCCCCACCAGCCCACCTGGGCCACCTCACCTGGGACGAACCCCTAGGTTAAGCAGTGCATCCAGCCCATCGA	12942872	12942971	CTTCAGTTGGACACCTGGGCCCTCCCCACCAGCCCACCTGGGCCACCTCACCTGGGACGAACCCCTAGGTTAAGCAGTGCATCCAGCCCATCGAGCACAG	12942871	12942965	12942872	12942966	190
Probe_1226	AM_563588_000666	1	12942889	12942964	76	12942889	12942964	GGCCCTCCCCACCAGCCCACCTGGGCCACCTCACCTGGGACGAACCCCTAGGTTAAGCAGTGCATCCAGCCCATCG	12942889	12942964	GGCCCTCCCCACCAGCCCACCTGGGCCACCTCACCTGGGACGAACCCCTAGGTTAAGCAGTGCATCCAGCCCATCG	12942894	12942964	12942889	12942959	142
Probe_1227	AM_563588_000667	1	12942889	12942964	76	12942889	12942964	GGCCCTCCCCACCAGCCCACCTGGGCCACCTCACCTGGGACGAACCCCTAGGTTAAGCAGTGCATCCAGCCCATCG	12942889	12942964	GGCCCTCCCCACCAGCCCACCTGGGCCACCTCACCTGGGACGAACCCCTAGGTTAAGCAGTGCATCCAGCCCATCG	12942894	12942964	12942889	12942959	142
Probe_1228	AM_563588_000668	1	12942889	12942964	76	12942889	12942964	GGCCCTCCCCACCAGCCCACCTGGGCCACCTCACCTGGGACGAACCCCTAGGTTAAGCAGTGCATCCAGCCCATCG	12942889	12942964	GGCCCTCCCCACCAGCCCACCTGGGCCACCTCACCTGGGACGAACCCCTAGGTTAAGCAGTGCATCCAGCCCATCG	12942894	12942964	12942889	12942959	142
Probe_1229	AM_563588_000669	1	12942889	12942964	76	12942889	12942964	GGCCCTCCCCACCAGCCCACCTGGGCCACCTCACCTGGGACGAACCCCTAGGTTAAGCAGTGCATCCAGCCCATCG	12942889	12942964	GGCCCTCCCCACCAGCCCACCTGGGCCACCTCACCTGGGACGAACCCCTAGGTTAAGCAGTGCATCCAGCCCATCG	12942894	12942964	12942889	12942959	142
Probe_1230	AM_563588_000680	1	12942893	12942968	76	12942893	12942968	CTCCCCACCAGCCCACCTGGGCCACCTCACCTGGGACGAACCCCTAGGTTAAGCAGTGCATCCAGCCCATCGAGCA	12942893	12942968	CTCCCCACCAGCCCACCTGGGCCACCTCACCTGGGACGAACCCCTAGGTTAAGCAGTGCATCCAGCCCATCGAGCA	12942898	12942968	12942893	12942963	142
Probe_1231	AM_563588_000681	1	12942893	12942968	76	12942893	12942968	CTCCCCACCAGCCCACCTGGGCCACCTCACCTGGGACGAACCCCTAGGTTAAGCAGTGCATCCAGCCCATCGAGCA	12942893	12942968	CTCCCCACCAGCCCACCTGGGCCACCTCACCTGGGACGAACCCCTAGGTTAAGCAGTGCATCCAGCCCATCGAGCA	12942898	12942968	12942893	12942963	142
Probe_1232	AM_563588_000682	1	12942893	12942968	76	12942893	12942968	CTCCCCACCAGCCCACCTGGGCCACCTCACCTGGGACGAACCCCTAGGTTAAGCAGTGCATCCAGCCCATCGAGCA	12942893	12942968	CTCCCCACCAGCCCACCTGGGCCACCTCACCTGGGACGAACCCCTAGGTTAAGCAGTGCATCCAGCCCATCGAGCA	12942898	12942968	12942893	12942963	142
Probe_1233	AM_563588_000683	1	12942893	12942968	76	12942893	12942968	CTCCCCACCAGCCCACCTGGGCCACCTCACCTGGGACGAACCCCTAGGTTAAGCAGTGCATCCAGCCCATCGAGCA	12942893	12942968	CTCCCCACCAGCCCACCTGGGCCACCTCACCTGGGACGAACCCCTAGGTTAAGCAGTGCATCCAGCCCATCGAGCA	12942898	12942968	12942893	12942963	142
Probe_1234	AM_303516_001095	1	12942951	12943041	91	12942951	12943041	CATCCAGCCCATCGAGCACAGCTTGGAAGGCCTCCAGACAAGGCATCTTTATCAGAGGCCTCAGAGGGAGGCGGCGGAAGGGCCAGGACTG	12942951	12943041	CATCCAGCCCATCGAGCACAGCTTGGAAGGCCTCCAGACAAGGCATCTTTATCAGAGGCCTCAGAGGGAGGCGGCGGAAGGGCCAGGACTG	12942956	12943041	12942951	12943036	172
Probe_1235	AM_303516_001096	1	12942951	12943041	91	12942951	12943041	CATCCAGCCCATCGAGCACAGCTTGGAAGGCCTCCAGACAAGGCATCTTTATCAGAGGCCTCAGAGGGAGGCGGCGGAAGGGCCAGGACTG	12942951	12943041	CATCCAGCCCATCGAGCACAGCTTGGAAGGCCTCCAGACAAGGCATCTTTATCAGAGGCCTCAGAGGGAGGCGGCGGAAGGGCCAGGACTG	12942956	12943041	12942951	12943036	172
Probe_1236	AM_303516_001097	1	12942951	12943041	91	12942951	12943041	CATCCAGCCCATCGAGCACAGCTTGGAAGGCCTCCAGACAAGGCATCTTTATCAGAGGCCTCAGAGGGAGGCGGCGGAAGGGCCAGGACTG	12942951	12943041	CATCCAGCCCATCGAGCACAGCTTGGAAGGCCTCCAGACAAGGCATCTTTATCAGAGGCCTCAGAGGGAGGCGGCGGAAGGGCCAGGACTG	12942956	12943041	12942951	12943036	172
Probe_1237	AM_303516_001098	1	12942951	12943041	91	12942951	12943041	CATCCAGCCCATCGAGCACAGCTTGGAAGGCCTCCAGACAAGGCATCTTTATCAGAGGCCTCAGAGGGAGGCGGCGGAAGGGCCAGGACTG	12942951	12943041	CATCCAGCCCATCGAGCACAGCTTGGAAGGCCTCCAGACAAGGCATCTTTATCAGAGGCCTCAGAGGGAGGCGGCGGAAGGGCCAGGACTG	12942956	12943041	12942951	12943036	172
Probe_1238	AM_303516_001099	1	12942972	12943050	79	12942972	12943050	CTTGGAAGGCCTCCAGACAAGGCATCTTTATCAGAGGCCTCAGAGGGAGGCGGCGGAAGGGCCAGGACTGCACCATCAG	12942972	12943050	CTTGGAAGGCCTCCAGACAAGGCATCTTTATCAGAGGCCTCAGAGGGAGGCGGCGGAAGGGCCAGGACTGCACCATCAG	12942977	12943050	12942972	12943045	148
Probe_1239	AM_303516_001102	1	12943020	12943069	50	12943020	12943069	GGCGGCGGAAGGGCCAGGACTGCACCATCAGCTTCAGGGCCTCACAGCGT	12943020	12943069	GGCGGCGGAAGGGCCAGGACTGCACCATCAGCTTCAGGGCCTCACAGCGT	12943025	12943069	12943020	12943064	90
Probe_1240	AM_303516_001100	1	12943042	12943172	131	12943042	12943141	CACCATCAGCTTCAGGGCCTCACAGCGTCTCCTGCTGAAGGCCTCCATGAACAGTGGGGGGAAAAGTTCTGTGGGCAGCTCCTCCAGGGTGGACATGGCC	12943073	12943172	CTGCTGAAGGCCTCCATGAACAGTGGGGGGAAAAGTTCTGTGGGCAGCTCCTCCAGGGTGGACATGGCCAAAGCTTGGTCCCTTAGCAGGCTCCGCCCTG	12943047	12943141	12943073	12943167	190
Probe_1241	AM_303516_001079	1	12943140	12943272	133	12943140	12943239	CCAAAGCTTGGTCCCTTAGCAGGCTCCGCCCTGCAAGCTCCAGGAGTCTGGGTGGAGTCCAGATGCTCATCTTCATGAATCTGCAGGGAAAACTTCCAGA	12943173	12943272	CAAGCTCCAGGAGTCTGGGTGGAGTCCAGATGCTCATCTTCATGAATCTGCAGGGAAAACTTCCAGAGGACAAACCCAGAGAAAAGGCATCTCTCTCGGG	12943145	12943239	12943173	12943267	190
Probe_1242	AM_303516_001089	1	12943155	12943339	185	12943155	12943254	TTAGCAGGCTCCGCCCTGCAAGCTCCAGGAGTCTGGGTGGAGTCCAGATGCTCATCTTCATGAATCTGCAGGGAAAACTTCCAGAGGACAAACCCAGAGA	12943240	12943339	GGACAAACCCAGAGAAAAGGCATCTCTCTCGGGCCAAGCCCATGCAATCTCATCCTCTCCTATGGCCAAACTCACTGCTCTGGCAATGGTGAAAGAGTCC	12943160	12943254	12943240	12943334	190
Probe_1243	AM_563588_000777	1	12952575	12952774	200	12952575	12952674	TGAGGGACACAGTGAGACTCTGTCTCAAAAAATAAAATAAAATAAAATAAAAATAAAATAAAATAAAAAATATAAAAAATAAAATAAAATTTTAAAAAAT	12952675	12952774	GCACCCATGTACAATATTTTAGTTCCCAAGTGTCCAGAAGAAAGCTTATCCATCCCACGAACCAGGCCTTCCCTAGGAGCAAAGATGGAAGTCCACTTTC	12952580	12952674	12952675	12952769	190
Probe_1244	AM_563588_000743	1	12952578	12952777	200	12952578	12952677	GGGACACAGTGAGACTCTGTCTCAAAAAATAAAATAAAATAAAATAAAAATAAAATAAAATAAAAAATATAAAAAATAAAATAAAATTTTAAAAAATGCA	12952678	12952777	CCCATGTACAATATTTTAGTTCCCAAGTGTCCAGAAGAAAGCTTATCCATCCCACGAACCAGGCCTTCCCTAGGAGCAAAGATGGAAGTCCACTTTCTCA	12952583	12952677	12952678	12952772	190
Probe_1245	AM_563588_000782	1	12952662	12952872	211	12952662	12952761	AATTTTAAAAAATGCACCCATGTACAATATTTTAGTTCCCAAGTGTCCAGAAGAAAGCTTATCCATCCCACGAACCAGGCCTTCCCTAGGAGCAAAGATG	12952773	12952872	TCTCAGATGGCCATGAGCCACAGTTAGGGCAAGGGACGGGACCAAAGAAGATCCTCTTGGGCTGCCTGACTTCCCTGAGTGTACGCATCAGCTCAGCCCG	12952667	12952761	12952773	12952867	190
Probe_1246	AM_563588_000783	1	12952666	12952876	211	12952666	12952765	TTAAAAAATGCACCCATGTACAATATTTTAGTTCCCAAGTGTCCAGAAGAAAGCTTATCCATCCCACGAACCAGGCCTTCCCTAGGAGCAAAGATGGAAG	12952777	12952876	AGATGGCCATGAGCCACAGTTAGGGCAAGGGACGGGACCAAAGAAGATCCTCTTGGGCTGCCTGACTTCCCTGAGTGTACGCATCAGCTCAGCCCGAATT	12952671	12952765	12952777	12952871	190
[truncated: 64,285 more rows]

## Sheet: Sheet2
Continue of Supplementary Table S3.
[truncated: 54,853 more rows]
