# Supplementary material for: A combination of targeted enrichment methodologies for whole-exome sequencing reveals novel pathogenic mutations
Source: Sci Rep. 2015 Mar 19;5:9331. doi: 10.1038/srep09331 (PMC4365396; doi:10.1038/srep09331)
Supplement: Supplementary Information — Supplementary Table S4 [file srep09331-s5.xls]

## Sheet: Sheet1
Supplementary Table S4. Summary math of CCCS data.
Sample ID	Gender	Disease	Sequencing method	Sequencer	# on-target bases (designed target +100bp)	# on-target CDS bases	# raw reads	# raw reads bases	# trimmed bases	Rate of trimmed bases (%)	# reads exist the pair and the lenghs were >50 bases	# mapped reads	Mapping rate (%)	# uniquly mapped reads	Rate of uniquly mapped reads (%)	Mean distance of mate pairs (for <1000bp reads)	SD of distance of mate pairs	# uniquely mapped and proper paired-reads	# ontarget reads before BLAT	Rate of ontarget to raw reads (%)	# sequenced bases on on-target regions before BLAT	Depth avg. of on-target regions before BLAT	# bases of depth >10 on on-target regions before BLAT	Rate of depth >10 for on-target regions before BLAT (%)	Depth avg. of on-target CDS regions before BLAT	# bases of depth >10 on on-target CDS regions before BLAT	Rate of depth >10 for on-target CDS regions before BLAT (%)	# performed BLAT alignment reads	# BLAT succeeded reads	# BLAT succeeded read on on-target regions	# on-target reads after combined BLAT reads	# on-target sequenced bases after BLAT	Rate of ontarget bases to raw bases after BLAT	# added bases with BLAT	Depth avg. of on-target region after BLAT	# bases of depth >10 on on-target regions after BLAT	Rate of depth >10 for on-target regions after BLAT (%)	Depth avg. of on-target CDS regions after BLAT	# bases of depth >10 on on-target CDS regions after BLAT	Rate of depth >10 for on-target CDS regions after BLAT (%)
Sample_38_NA18943	male	normal control	HaloPlex CCCS with 100bp paired-end	Illumina HiSeq2000	7444566	3303926	13438062	1343806200	5429425	0.404033	13438036	13243862	98.555	10804805	81.5835	189.503	73.5718	10215300	8766022	65.2328	853114554	114.596	5808863	78.0282	148.66	2677980	81.0545	4623710	2023064	544884	9310906	900868329	67.0386	47753775	121.01	5897933	79.2247	159.256	2732114	82.693
Sample_39	male	microcephaly	HaloPlex CCCS with 100bp paired-end	Illumina HiSeq2000	7444566	3303926	14491266	1449126600	7385596	0.509658	14491246	14259439	98.4004	11550351	81.0014	186.951	73.0495	10797968	9190805	63.4231	893871813	120.07	5948564	79.9048	156.044	2732121	82.6932	5250150	2311436	646567	9837372	950334261	65.5798	56462448	127.655	6038011	81.1063	168.689	2786082	84.3264
Sample_40	male	normal (father of Sample_39)	HaloPlex CCCS with 100bp paired-end	Illumina HiSeq2000	7444566	3303926	11337616	1133761600	5535358	0.488229	11337568	11142912	98.2831	9122862	81.8714	187.412	73.0931	8546066	7351842	64.8447	715596716	96.1234	5662506	76.0623	125.623	2645238	80.0635	3944848	1759098	519121	7870963	760939491	67.1164	45342775	102.214	5754532	77.2984	135.835	2700654	81.7408
Sample_41	female	normal (mother of Sample_39)	HaloPlex CCCS with 100bp paired-end	Illumina HiSeq2000	7444566	3303926	15619962	1561996200	7357879	0.471056	15619950	15355813	98.309	12659677	82.4422	187.916	73.6893	11868492	10275336	65.7834	1000759501	134.428	5903192	79.2953	174.397	2715503	82.1902	5292140	2376636	723023	10998359	1063978841	68.1166	63219340	142.92	5992254	80.4916	188.504	2769126	83.8132
Sample_82_MCPH_II-2	female	microcephaly	HaloPlex CCCS with 101bp paired-end	Illumina HiSeq2000	7444566	3303926	17009428	1717952228	89566097	5.21354	16808652	16460518	97.9288	13195022	80.1616	190.127	74.2956	11330472	9826743	57.7723	962109025	129.236	5986812	80.4185	169.108	2752256	83.3026	6919214	3214488	1431039	11257782	1072258820	62.4149	110149795	144.032	6128425	82.3208	194.624	2843819	86.0739
Sample_83_MCPH_II-3	male	microcephaly	HaloPlex CCCS with 101bp paired-end	Illumina HiSeq2000	7444566	3303926	18766964	1895463364	96624670	5.09768	18578992	18215565	98.0439	14423017	79.1796	191.518	74.8895	12427411	10759604	57.3327	1053146164	141.465	6081687	81.693	184.983	2787471	84.3684	7747996	3498066	1545795	12305399	1172105346	61.8374	118959182	157.444	6221179	83.5667	212.569	2877576	87.0957
Sample_84_MCPH_I-1	male	normal (father of Sample_82 and Sample_83)	HaloPlex CCCS with 101bp paired-end	Illumina HiSeq2000	7444566	3303926	19391836	1958575436	108793588	5.55473	19118206	18719754	97.9159	14847253	79.3133	191.018	74.446	12687632	10878381	56.0977	1064636004	143.008	6079327	81.6613	186.121	2785149	84.2982	8166604	3756750	1610871	12489252	1188000250	60.6563	123364246	159.58	6220420	83.5565	214.767	2875799	87.0419
Sample_85_MCPH_I-2	female	normal (mother of Sample_82 and Sample_83)	HaloPlex CCCS with 101bp paired-end	Illumina HiSeq2000	7444566	3303926	17910064	1808916464	97132277	5.36964	17692256	17347109	98.0492	13813714	79.6312	190.535	74.6789	11856671	10242040	57.1859	1002901071	134.716	6059755	81.3984	175.746	2768243	83.7865	7382694	3395162	1489072	11731112	1117548574	61.78	114647503	150.116	6200711	83.2918	202.198	2858552	86.5199
Sample_86	female	bilateral perisylvian polymicrogyria	HaloPlex CCCS with 101bp paired-end	Illumina HiSeq2000	7444566	3303926	18422578	1860680378	98368023	5.28667	18198876	17809858	97.8624	14163815	79.528	190.728	74.7797	12169187	10586076	57.4625	1036226152	139.192	6052720	81.3039	181.637	2774520	83.9765	7545336	3405568	1534404	12120480	1154373387	62.0404	118147235	155.063	6190056	83.1486	208.987	2863327	86.6644
Sample_87	female	bilateral perisylvian polymicrogyria	HaloPlex CCCS with 101bp paired-end	Illumina HiSeq2000	7444566	3303926	23227112	2345938312	124939383	5.32577	23024630	22550028	97.9387	18096848	80.252	190.418	74.1275	15488908	13568217	58.4154	1328076211	178.395	6169249	82.8692	234.683	2819524	85.3386	9369110	4365458	2075709	15643926	1486976810	63.3852	158900599	199.74	6303230	84.6689	271.726	2904453	87.9091
Sample_88	male	normal (father of Sample_86 and Sample_87)	HaloPlex CCCS with 101bp paired-end	Illumina HiSeq2000	7444566	3303926	17531022	1770633222	101730490	5.74543	17275850	16912363	97.896	13275081	78.4934	189.973	74.4713	11313798	9746730	55.597	953765904	128.116	5987953	80.4339	167.356	2743867	83.0487	7465460	3327372	1465107	11211837	1066431190	60.2288	112665286	143.25	6129407	82.334	193.486	2836051	85.8388
Sample_89	female	normal (mother of Sample_86 and Sample_87)	HaloPlex CCCS with 101bp paired-end	Illumina HiSeq2000	7444566	3303926	16515370	1668052370	90342930	5.41607	16242572	15892576	97.8452	12683624	79.8085	190.275	74.4393	10920054	9461417	57.2886	926149651	124.406	5932059	79.6831	162.242	2731465	82.6733	6719628	3052128	1341954	10803371	1029837702	61.7389	103688051	138.334	6074500	81.5964	186.259	2823832	85.469
Sample_90	male	microcephaly and lissencephaly	HaloPlex CCCS with 101bp paired-end	Illumina HiSeq2000	7444566	3303926	18775418	1896317218	98990536	5.22015	18573972	18213546	98.0595	14256277	78.2729	192.423	75.4553	12281711	10581021	56.3557	1034902826	139.015	6048547	81.2478	181.049	2771719	83.8917	7920300	3493840	1503942	12084963	1150423738	60.6662	115520912	154.532	6191874	83.1731	207.802	2864281	86.6933
Sample_91	male	microcephaly and lissencephaly	HaloPlex CCCS with 101bp paired-end	Illumina HiSeq2000	7444566	3303926	17874592	1805333792	89320838	4.94761	17666696	17325186	98.0669	13782650	79.5527	191.624	74.7855	11954220	10322365	57.7488	1010396490	135.723	6038206	81.1089	177.207	2766266	83.7266	7275380	3291418	1404852	11727217	1119269565	61.9979	108873075	150.347	6180418	83.0192	202.406	2858745	86.5257
Sample_92	male	normal (father of Sample_90 and Sample_91)	HaloPlex CCCS with 101bp paired-end	Illumina HiSeq2000	7444566	3303926	22446944	2267141344	109154797	4.81464	22222050	21807933	98.1365	17170462	78.7349	192.2	75.0837	14932351	12902057	57.478	1262740823	169.619	6204065	83.3368	221.084	2818726	85.3144	9234378	4063316	1719929	14621986	1395978475	61.5744	133237652	187.516	6343712	85.2127	251.848	2909018	88.0473
Sample_93	female	normal (mother of Sample_90 and Sample_91)	HaloPlex CCCS with 101bp paired-end	Illumina HiSeq2000	7444566	3303926	16794722	1696266922	88026952	5.18945	16570250	16233820	97.9697	13003277	80.0999	190.792	74.6495	11184623	9668895	57.571	946880819	127.191	5992267	80.4918	165.855	2747884	83.1703	6838688	3144502	1364663	11033558	1052593770	62.0535	105712951	141.391	6131505	82.3622	190.303	2838740	85.9202
Sample_94	male	microcephaly	HaloPlex CCCS with 101bp paired-end	Illumina HiSeq2000	7444566	3303926	14329558	1447285358	176964660	12.2274	12943720	12519433	96.7221	9703065	77.504	186.839	73.1221	7998513	6798043	47.4407	664664507	89.2818	5552045	74.5785	118.657	2617767	79.232	6098462	2686396	1201203	7999246	756198774	52.2495	91534267	101.577	5705194	76.6357	140.058	2718717	82.2875
Sample_95	male	normal (father of Sample_94)	HaloPlex CCCS with 101bp paired-end	Illumina HiSeq2000	7444566	3303926	17946058	1812551858	102200293	5.63848	17732878	17349750	97.8394	13553880	78.1215	189.36	74.0521	11547126	9981704	55.6206	976215808	131.131	5940615	79.798	173.359	2750627	83.2533	7683550	3430606	1569319	11551023	1096620794	60.5015	120404986	147.305	6085091	81.7387	201.352	2843725	86.0711
Sample_96	female	normal (mother of Sample_94)	HaloPlex CCCS with 101bp paired-end	Illumina HiSeq2000	7444566	3303926	20793624	2100156024	129568311	6.16946	20442516	20012737	97.8976	15829121	79.0952	189.346	73.3009	13490851	11731401	56.4183	1147603045	154.153	6050467	81.2736	203.279	2776831	84.0464	8635260	3909202	1818822	13550223	1286357567	61.2506	138754522	172.791	6189550	83.1419	235.662	2865803	86.7393
Sample_45	male	hypophrenia and microcephaly	HaloPlex CCCS with 101bp paired-end	Illumina HiSeq2000	7444566	3303926	16648324	1681480724	94904366	5.64409	16365138	16011880	97.8414	12759831	79.6898	189.538	74.0189	10971503	9533603	57.2646	933164380	125.348	5900029	79.2528	165.1	2739225	82.9082	6770360	3094384	1410919	10944522	1041995954	61.969	108831574	139.967	6042566	81.1675	190.403	2832617	85.7349
Sample_46	male	hypophrenia and microcephaly	HaloPlex CCCS with 101bp paired-end	Illumina HiSeq2000	7444566	3303926	16434738	1659908538	112902852	6.80175	16051916	15663795	97.5821	12176604	77.7373	182.696	70.3026	10188083	8766948	53.344	857448301	115.178	5828054	78.286	153.268	2724209	82.4537	7225772	3237764	1508593	10275541	972899041	58.6116	115450740	130.686	5974526	80.2535	180.188	2819290	85.3315
Sample_47	male	normal (father of Sample_45 and Sample_46)	HaloPlex CCCS with 101bp paired-end	Illumina HiSeq2000	7444566	3303926	16435030	1659938030	104273345	6.28176	16084114	15703289	97.6323	12488214	79.5261	187.687	73.2589	10590352	9189935	55.9168	899325730	120.803	5803614	77.9577	160.264	2713165	82.1194	6834236	3156406	1484880	10674815	1013356774	61.0479	114031044	136.12	5949110	79.9121	186.836	2806906	84.9567
Sample_48	female	normal (mother of Sample_45 and Sample_46)	HaloPlex CCCS with 101bp paired-end	Illumina HiSeq2000	7444566	3303926	16040390	1620079390	109707577	6.77174	15609460	15230267	97.5707	12102310	79.4622	187.949	73.5234	10264639	8913943	55.5719	871934208	117.124	5765781	77.4495	154.104	2682055	81.1778	6635964	3039876	1421978	10335921	980635410	60.5301	108701202	131.725	5912750	79.4237	179.393	2778348	84.0923
Sample_73	female	absent septum pellucidum, ventricular dilatation and hypochondroplasia	HaloPlex CCCS with 101bp paired-end	Illumina HiSeq2000	7444566	3303926	16410254	1657435654	123054744	7.42441	15857646	15497748	97.7304	12277409	79.2206	189.308	74.0863	10489094	9118019	55.5629	892201342	119.846	5888445	79.0972	157.83	2728738	82.5908	6679786	3017946	1380658	10498677	998387526	60.2369	106186184	134.11	6031894	81.0241	182.545	2821600	85.4014
Sample_74	female	normal (sister of Sample_73 and Sample_75)	HaloPlex CCCS with 101bp paired-end	Illumina HiSeq2000	7444566	3303926	18874834	1906358234	107651389	5.64697	18604590	18213308	97.8969	14441885	79.293	188.904	73.5805	12336543	10728508	56.8403	1049975919	141.039	5975284	80.2637	185.857	2761825	83.5922	7808322	3526554	1608839	12337347	1173644330	61.5647	123668411	157.651	6115774	82.1508	214.679	2852411	86.334
Sample_75	female	absent septum pellucidum, ventricular dilatation and hypochondroplasia	HaloPlex CCCS with 101bp paired-end	Illumina HiSeq2000	7444566	3303926	16850108	1701860908	108716732	6.38811	16451752	16104166	97.8872	12749955	79.1718	189.723	74.1765	10884097	9420094	55.9052	922031317	123.853	5912071	79.4146	163.02	2739001	82.9014	6970202	3155630	1417686	10837780	1031286826	60.5976	109255509	138.529	6055969	81.3475	188.44	2831085	85.6885
Sample_76	male	normal (father of Sample_73, Sample_74 and Sample_75)	HaloPlex CCCS with 101bp paired-end	Illumina HiSeq2000	7444566	3303926	15757432	1591500632	83912289	5.27253	15548914	15236653	97.9918	11971229	78.5686	190.088	74.377	10297008	8894643	56.4473	870170741	116.887	5882071	79.0116	153.974	2726603	82.5262	6595678	2926954	1284159	10178802	969557975	60.921	99387234	130.237	6025229	80.9346	177.072	2819852	85.3485
Sample_77	female	normal (mother of Sample_73, Sample_74 and Sample_75)	HaloPlex CCCS with 101bp paired-end	Illumina HiSeq2000	7444566	3303926	15784998	1594284798	87767533	5.50514	15543860	15219285	97.9119	12231381	80.3676	190.613	74.4695	10522031	9155259	57.9997	896699105	120.45	5917673	79.4898	157.779	2736582	82.8282	6329716	2949568	1326628	10481887	999017067	62.6624	102317962	134.194	6056110	81.3494	181.514	2826288	85.5433
Average					7444566	3303926	1.72092e+07	1.73617e+09	9.14401e+07	5.17236	1.6932e+07	1.65804e+07	97.9201	1.31833e+07	79.5602	189.481	73.9919	11412668	9.86999e+06	57.4972	9.6524e+08	129.657	5.94185e+06	79.8147	169.939	2740520	82.9474	6.99868e+06	3.16463e+06	1.36981e+06	1.12398e+07	1.0715e+09	61.7989	1.06256e+08	143.93	6.0765e+06	81.6233	194.55	2.8271e+06	85.5679
