# Supplementary material for: A combination of targeted enrichment methodologies for whole-exome sequencing reveals novel pathogenic mutations
Source: Sci Rep. 2015 Mar 19;5:9331. doi: 10.1038/srep09331 (PMC4365396; doi:10.1038/srep09331)
Supplement: Supplementary Information — Supplementary Table S5 [file srep09331-s6.xls]

## Sheet: Sheet1
Supplementary Table S5. Summary math of combination of WES and CCCS data.
Sample ID	Gender	Disease	# raw reads of CCCS	# raw reads bases of CCCS	# bases of covered (on-target) CDS region with CCCS	# called bases of on-target CDS regions with CCCS	Depth avg. of on-target CDS of CCCS	# depth >10 bases of on-target CDS regions with CCCS	Rate of depth >10 for on-target CDS regions with CCCS (%)	WES platform	# sequenced reads of WES	# sequenced bases of WES	# covered CDS bases with WES	Depth avg. of on-target CDS of WES	# depth >10 bases of on-target CDS regions with WES	Rate of depth >10 for on-target CDS regions with WES (%)	# bases of all CDS	# bases of on-target with WES and/or CCCS	# CDS bases of depth >10 with WES and/or CCCS	Rate of depth >10 for on-target CDS regions with WES and/or CCCS (%)	Rate of depth >10 for all CDS regions with WES and/or CCCS (%)
Sample_38_NA18943	male	normal control	13438062	1343806200	3303926	526169863	159.256	2732114	82.693	SureSelect_V5	76473266	7723799866	32584300	95.9428	31970268	94.71	33755954	33252631	32864913	98.834	97.3603
Sample_39	male	microcephaly	14491266	1449126600	3303926	557337467	168.689	2786082	84.3264	SureSelect_V5	64558906	6455890600	32584300	83.6687	31743212	94.0374	33755954	33252631	32793358	98.6188	97.1484
Sample_40	male	normal (father of Sample_39)	11337616	1133761600	3303926	448789056	135.835	2700654	81.7408	SureSelect_V5	62208164	6220816400	32584300	71.5749	31697499	93.9019	33755954	33252631	32752365	98.4956	97.0269
Sample_41	female	normal (mother of Sample_39)	15619962	1561996200	3303926	622801843	188.504	2769126	83.8132	SureSelect_V5	67829850	6782985000	32584300	82.8825	31695811	93.8969	33755954	33252631	32746589	98.4782	97.0098
Sample_82_MCPH_II-2	female	microcephaly	17009428	1717952228	3303926	643023028	194.624	2843819	86.0739	SureSelect_V5	56219478	5621947800	32584300	69.2876	31588057	93.5777	33755954	33252631	32740175	98.4589	96.9908
Sample_83_MCPH_II-3	male	microcephaly	18766964	1895463364	3303926	702313003	212.569	2877576	87.0957	SureSelect_V5	53738140	5373814000	32584300	66.493	31552304	93.4718	33755954	33252631	32769424	98.5469	97.0775
Sample_84_MCPH_I-1	male	normal (father of Sample_82 and Sample_83)	19391836	1958575436	3303926	709573074	214.767	2875799	87.0419	SureSelect_V5	60588042	6058804200	32584300	73.3556	31613101	93.6519	33755954	33252631	32793804	98.6202	97.1497
Sample_85_MCPH_I-2	female	normal (mother of Sample_82 and Sample_83)	17910064	1808916464	3303926	668048300	202.198	2858552	86.5199	SureSelect_V5	54866264	5486626400	32584300	67.1586	31548655	93.461	33755954	33252631	32736556	98.448	96.9801
Sample_86	female	bilateral perisylvian polymicrogyria	18422578	1860680378	3303926	690476514	208.987	2863327	86.6644	SureSelect_V5	57533030	5753303000	32584300	70.6473	31596174	93.6018	33755954	33252631	32747746	98.4817	97.0132
Sample_87	female	bilateral perisylvian polymicrogyria	23227112	2345938312	3303926	897763975	271.726	2904453	87.9091	SureSelect_V5	58550066	5855006600	32584300	70.9031	31532350	93.4127	33755954	33252631	32735803	98.4458	96.9779
Sample_88	male	normal (father of Sample_86 and Sample_87)	17531022	1770633222	3303926	639264071	193.486	2836051	85.8388	SureSelect_V5	59056300	5905630000	32584300	71.7631	31608348	93.6378	33755954	33252631	32779628	98.5775	97.1077
Sample_89	female	normal (mother of Sample_86 and Sample_87)	16515370	1668052370	3303926	615386451	186.259	2823832	85.469	SureSelect_V5	49447246	4944724600	32584300	58.7976	31300424	92.7256	33755954	33252631	32600095	98.0376	96.5758
Sample_90	male	microcephaly and lissencephaly	18775418	1896317218	3303926	686562244	207.802	2864281	86.6933	SureSelect_V5	57382202	5738220200	32584300	68.4645	31438462	93.1346	33755954	33252631	32715312	98.3841	96.9172
Sample_91	male	microcephaly and lissencephaly	17874592	1805333792	3303926	668733677	202.406	2858745	86.5257	SureSelect_V5	66562806	6656280600	32584300	78.0552	31690354	93.8808	33755954	33252631	32811085	98.6721	97.2009
Sample_92	male	normal (father of Sample_90 and Sample_91)	22446944	2267141344	3303926	832086465	251.848	2909018	88.0473	SureSelect_V5	57383744	5738374400	32584300	68.7645	31509347	93.3446	33755954	33252631	32760173	98.519	97.0501
Sample_93	female	normal (mother of Sample_90 and Sample_91)	16794722	1696266922	3303926	628746989	190.303	2838740	85.9202	SureSelect_V5	61132016	6113201600	32584300	72.5302	31579058	93.5511	33755954	33252631	32735800	98.4457	96.9779
Sample_94	male	microcephaly	14329558	1447285358	3303926	462742718	140.058	2718717	82.2875	SureSelect_V5	61414574	6141457400	32584300	71.1565	31583198	93.5633	33755954	33252631	32736228	98.447	96.9791
Sample_95	male	normal (father of Sample_94)	17946058	1812551858	3303926	665252494	201.352	2843725	86.0711	SureSelect_V5	63581318	6358131800	32584300	72.9846	31692874	93.8882	33755954	33252631	32808895	98.6656	97.1944
Sample_96	female	normal (mother of Sample_94)	20793624	2100156024	3303926	778611338	235.662	2865803	86.7393	SureSelect_V5	69328486	6932848600	32584300	80.0023	31698413	93.9047	33755954	33252631	32778919	98.5754	97.1056
Sample_45	male	hypophrenia and microcephaly	16648324	1681480724	3303926	629078645	190.403	2832617	85.7349	SureSelect_V5	64342978	6434297800	32584300	76.4142	31682539	93.8576	33755954	33252631	32810510	98.6704	97.1992
Sample_46	male	hypophrenia and microcephaly	16434738	1659908538	3303926	595326688	180.188	2819290	85.3315	SureSelect_V5	61424202	6142420200	32584300	75.036	31720085	93.9689	33755954	33252631	32825268	98.7148	97.2429
Sample_47	male	normal (father of Sample_45 and Sample_46)	16435030	1659938030	3303926	617290871	186.836	2806906	84.9567	SureSelect_V5	75020360	7502036000	32584300	87.7888	31761975	94.093	33755954	33252631	32833930	98.7408	97.2686
Sample_48	female	normal (mother of Sample_45 and Sample_46)	16040390	1620079390	3303926	592701865	179.393	2778348	84.0923	SureSelect_V5	57600320	5760032000	32584300	67.2613	31561128	93.498	33755954	33252631	32711620	98.373	96.9062
Sample_73	female	absent septum pellucidum, ventricular dilatation and hypochondroplasia	16410254	1657435654	3303926	603116610	182.545	2821600	85.4014	SureSelect_V5	59144304	5914430400	32584300	71.0188	31641240	93.7353	33755954	33252631	32764345	98.5316	97.0624
Sample_74	female	normal (sister of Sample_73 and Sample_75)	18874834	1906358234	3303926	709283702	214.679	2852411	86.334	SureSelect_V5	63607362	6360736200	32584300	75.7091	31729864	93.9978	33755954	33252631	32801792	98.6442	97.1734
Sample_75	female	absent septum pellucidum, ventricular dilatation and hypochondroplasia	16850108	1701860908	3303926	622592277	188.44	2831085	85.6885	SureSelect_V5	68683786	6868378600	32584300	80.6719	31722725	93.9767	33755954	33252631	32792549	98.6164	97.146
Sample_76	male	normal (father of Sample_73, Sample_74 and Sample_75)	15757432	1591500632	3303926	585031857	177.072	2819852	85.3485	SureSelect_V5	65373018	6537301800	32584300	78.0573	31716825	93.9592	33755954	33252631	32815320	98.6849	97.2134
Sample_77	female	normal (mother of Sample_73, Sample_74 and Sample_75)	15784998	1594284798	3303926	599709901	181.514	2826288	85.5433	SureSelect_V5	68156222	6815622200	32584300	83.2434	31804071	94.2177	33755954	33252631	32819764	98.6982	97.2266
Average			1.72092e+07	1.73617e+09	3303926	6.42779e+08	194.55	2.8271e+06	85.5679		6.21859e+07	6.22133e+09	32584300	74.6298	3.16421e+07	93.7378	33755954	33252631	3.27708e+07	98.551	97.0815
