# Supplementary material for: A combination of targeted enrichment methodologies for whole-exome sequencing reveals novel pathogenic mutations
Source: Sci Rep. 2015 Mar 19;5:9331. doi: 10.1038/srep09331 (PMC4365396; doi:10.1038/srep09331)
Supplement: Supplementary Information — Supplementary Table S6 [file srep09331-s7.xls]

## Sheet: Sheet1
Supplementary Table S6. Sequencing coverage of each chromosome.
Note that only average of Y chromosome was calculated using only male samples.
		Number of bases of depth >10 (sequenced with WES and CCCS)																										Rate of depth >10 for all CDS bases of each chromosome (%)
Sample ID	Gender	Chr. 1	Chr. 2	Chr. 3	Chr. 4	Chr. 5	Chr. 6	Chr. 7	Chr. 8	Chr. 9	Chr. 10	Chr. 11	Chr. 12	Chr. 13	Chr. 14	Chr. 15	Chr. 16	Chr. 17	Chr. 18	Chr. 19	Chr. 20	Chr. 21	Chr. 22	Chr. X	Chr. Y	Total		Chr. 1	Chr. 2	Chr. 3	Chr. 4	Chr. 5	Chr. 6	Chr. 7	Chr. 8	Chr. 9	Chr. 10	Chr. 11	Chr. 12	Chr. 13	Chr. 14	Chr. 15	Chr. 16	Chr. 17	Chr. 18	Chr. 19	Chr. 20	Chr. 21	Chr. 22
Total CDS bases		3388655	2501639	1929376	1354387	1547559	1705300	1592869	1130607	1386268	1320494	1973187	1777334	619237	1114172	1166012	1397377	1891541	529988	2194839	799387	326362	730619	1284993	93752	33755954
On-target (designed) CDS bases		3320742	2453844	1919155	1312797	1540493	1701713	1557717	1119088	1339490	1297254	1964550	1773184	615494	1112486	1130236	1364238	1873418	524182	2186510	799347	325027	712542	1246924	62200	33252631
Sample_38_NA18943	male	3286921	2435576	1911412	1305886	1531072	1684042	1528687	1097931	1316122	1274470	1955178	1760032	612869	1107169	1111526	1340916	1860955	520713	2163786	795767	323531	696041	1206032	38279	32864913		96.9978	97.3592	99.0689	96.419	98.9346	98.7534	95.9707	97.1099	94.9399	96.5146	99.0873	99.0265	98.9716	99.3715	95.3271	95.9595	98.383	98.25	98.5852	99.5472	99.1326	95.2673
Sample_39	male	3280098	2431357	1909284	1303470	1527981	1682768	1524930	1097736	1314181	1273316	1951572	1756618	612038	1105344	1109564	1337253	1854846	519697	2154644	792609	322524	691803	1201360	38365	32793358		96.7965	97.1906	98.9586	96.2406	98.7349	98.6787	95.7348	97.0926	94.7999	96.4272	98.9046	98.8344	98.8374	99.2077	95.1589	95.6974	98.06	98.0583	98.1687	99.1521	98.824	94.6872
Sample_40	male	3275839	2426465	1907850	1302782	1525925	1680296	1523098	1095358	1313442	1271850	1951444	1751999	611368	1103555	1108215	1335570	1854783	519183	2150652	791657	322194	692837	1198056	37947	32752365		96.6708	96.995	98.8843	96.1898	98.6021	98.5337	95.6198	96.8823	94.7466	96.3162	98.8981	98.5746	98.7292	99.0471	95.0432	95.5769	98.0567	97.9613	97.9868	99.033	98.7229	94.8288
Sample_41	female	3279172	2429706	1908993	1305224	1527563	1680284	1524306	1093758	1313643	1272433	1950275	1756569	611745	1104657	1108609	1335476	1855708	519596	2154412	791376	322269	690312	1210129	374	32746589		96.7691	97.1246	98.9435	96.3701	98.7079	98.533	95.6956	96.7408	94.7611	96.3604	98.8388	98.8317	98.7901	99.146	95.077	95.5702	98.1056	98.0392	98.1581	98.9979	98.7459	94.4832
Sample_82_MCPH_II-2	female	3276250	2429437	1907966	1301303	1526820	1678589	1525491	1094545	1315592	1271380	1949906	1752750	611366	1104716	1107860	1336118	1854557	519855	2157079	792630	322654	693661	1209433	217	32740175		96.6829	97.1138	98.8903	96.0806	98.6599	98.4336	95.77	96.8104	94.9017	96.2806	98.8201	98.6168	98.7289	99.1513	95.0127	95.6161	98.0448	98.0881	98.2796	99.1547	98.8638	94.9415
Sample_83_MCPH_II-3	male	3278548	2428556	1907199	1301005	1526628	1678807	1526620	1095168	1315011	1272921	1950119	1755480	611163	1103177	1107922	1337141	1854688	519263	2158405	791803	322676	694964	1194072	38088	32769424		96.7507	97.0786	98.8506	96.0586	98.6475	98.4464	95.8409	96.8655	94.8598	96.3973	98.8309	98.7704	98.6961	99.0132	95.0181	95.6894	98.0517	97.9764	98.34	99.0513	98.8706	95.1199
Sample_84_MCPH_I-1	male	3279653	2432152	1909702	1302692	1527501	1681181	1525559	1096389	1314848	1271771	1950627	1757620	612141	1105294	1109985	1336968	1854990	519773	2158952	791678	322629	693528	1199560	38611	32793804		96.7833	97.2223	98.9803	96.1831	98.7039	98.5856	95.7743	96.9735	94.848	96.3102	98.8567	98.8908	98.8541	99.2032	95.195	95.677	98.0677	98.0726	98.3649	99.0356	98.8562	94.9233
Sample_85_MCPH_I-2	female	3277383	2426847	1907017	1302732	1526525	1678844	1525612	1094986	1315767	1271933	1947689	1755485	611345	1104198	1107002	1335743	1853792	519299	2154655	791889	322983	694548	1210029	253	32736556		96.7163	97.0103	98.8411	96.1861	98.6408	98.4486	95.7776	96.8494	94.9143	96.3225	98.7078	98.7707	98.7255	99.1048	94.9392	95.5893	98.0043	97.9832	98.1692	99.062	98.9646	95.063
Sample_86	female	3275327	2428890	1906339	1302149	1526498	1678498	1527349	1096077	1315057	1271545	1951119	1755316	610874	1105317	1107089	1336879	1856397	519471	2156849	793099	323177	693874	1210556	0	32747746		96.6557	97.0919	98.806	96.1431	98.6391	98.4283	95.8867	96.9459	94.8631	96.2931	98.8816	98.7612	98.6495	99.2052	94.9466	95.6706	98.142	98.0156	98.2691	99.2134	99.0241	94.9707
Sample_87	female	3277627	2427140	1906556	1300548	1526381	1678253	1527733	1094448	1314613	1269389	1949804	1756149	611140	1104775	1107707	1335631	1855325	519543	2154662	791075	322306	694501	1210497	0	32735803		96.7235	97.022	98.8172	96.0248	98.6315	98.4139	95.9108	96.8018	94.8311	96.1299	98.815	98.808	98.6924	99.1566	94.9996	95.5813	98.0854	98.0292	98.1695	98.9602	98.7572	95.0565
Sample_88	male	3279034	2430742	1907210	1301904	1526785	1680012	1525892	1096061	1314959	1272034	1951556	1757111	611432	1104736	1108685	1336924	1856043	519675	2155801	791755	322340	694016	1196334	38587	32779628		96.7651	97.166	98.8511	96.125	98.6576	98.5171	95.7952	96.9445	94.856	96.3302	98.9038	98.8622	98.7396	99.1531	95.0835	95.6738	98.1233	98.0541	98.2214	99.0453	98.7676	94.9901
Sample_89	female	3262617	2417849	1899403	1295448	1520437	1672612	1521139	1089754	1307598	1265627	1940677	1748464	608757	1099140	1102727	1330721	1847123	516846	2144361	788069	321203	690782	1208672	69	32600095		96.2806	96.6506	98.4465	95.6483	98.2474	98.0832	95.4968	96.3866	94.3251	95.845	98.3524	98.3757	98.3076	98.6508	94.5725	95.2299	97.6518	97.5203	97.7002	98.5842	98.4192	94.5475
Sample_90	male	3273212	2425157	1905478	1299630	1525773	1676856	1523840	1094811	1312215	1270596	1946839	1752155	610661	1104302	1106575	1331787	1850465	518485	2148652	789768	322128	692958	1194611	38358	32715312		96.5933	96.9427	98.7614	95.9571	98.5922	98.332	95.6664	96.8339	94.6581	96.2213	98.6647	98.5833	98.6151	99.1141	94.9025	95.3062	97.8284	97.8296	97.8957	98.7967	98.7027	94.8453
Sample_91	male	3283124	2429963	1909767	1302701	1528417	1681054	1528655	1094391	1316943	1274284	1952178	1757210	611722	1106397	1109383	1338584	1857525	519765	2160562	791916	322741	694645	1200674	38484	32811085		96.8858	97.1348	98.9837	96.1838	98.7631	98.5782	95.9687	96.7968	94.9992	96.5006	98.9353	98.8677	98.7864	99.3022	95.1434	95.7926	98.2017	98.0711	98.4383	99.0654	98.8905	95.0762
Sample_92	male	3277122	2428590	1906324	1301395	1526049	1678506	1526660	1093754	1315406	1272225	1948605	1755181	611271	1104334	1108251	1336485	1854477	519161	2154925	790939	322047	694364	1195674	38428	32760173		96.7086	97.08	98.8052	96.0874	98.6101	98.4288	95.8434	96.7404	94.8883	96.3446	98.7542	98.7536	98.7136	99.117	95.0463	95.6424	98.0405	97.9571	98.1815	98.9432	98.6778	95.0378
Sample_93	female	3276043	2427381	1908603	1300753	1526852	1679901	1526737	1095616	1314240	1271232	1950197	1755981	610648	1104314	1108181	1334546	1854078	519356	2153254	791266	322922	693128	1210189	382	32735800		96.6768	97.0316	98.9233	96.04	98.662	98.5106	95.8482	96.9051	94.8042	96.2694	98.8349	98.7986	98.613	99.1152	95.0403	95.5036	98.0194	97.9939	98.1053	98.9841	98.946	94.8686
Sample_94	male	3275039	2426979	1906620	1302296	1526257	1679158	1525101	1095618	1312707	1269108	1947120	1750299	610973	1104047	1107239	1334084	1853024	519180	2152587	790823	322899	691427	1195548	38095	32736228		96.6472	97.0156	98.8206	96.1539	98.6235	98.467	95.7455	96.9053	94.6936	96.1086	98.6789	98.4789	98.6655	99.0913	94.9595	95.4706	97.9637	97.9607	98.0749	98.9287	98.9389	94.6358
Sample_95	male	3282845	2431810	1907576	1304051	1529084	1681443	1528644	1096498	1317520	1273918	1950954	1753927	611968	1106515	1109439	1338705	1857577	519793	2160613	793050	322969	693219	1198519	38258	32808895		96.8775	97.2087	98.8701	96.2835	98.8062	98.601	95.968	96.9831	95.0408	96.4728	98.8732	98.683	98.8261	99.3128	95.1482	95.8013	98.2044	98.0764	98.4406	99.2073	98.9604	94.8811
Sample_96	female	3281227	2433440	1909490	1303285	1528838	1681286	1528385	1097966	1313515	1273013	1950142	1754317	612251	1105943	1108526	1338599	1858197	520304	2158552	793259	323220	693760	1211404	0	32778919		96.8298	97.2738	98.9693	96.2269	98.7903	98.5918	95.9517	97.113	94.7519	96.4043	98.8321	98.705	98.8718	99.2614	95.0699	95.7937	98.2372	98.1728	98.3467	99.2334	99.0373	94.9551
Sample_45	male	3282831	2430497	1908717	1304123	1528503	1680878	1530147	1094330	1317405	1273931	1951922	1758852	612063	1104418	1107831	1338361	1857227	519921	2160700	792503	323252	695493	1197987	38618	32810510		96.8771	97.1562	98.9292	96.2888	98.7686	98.5679	96.0623	96.7914	95.0325	96.4738	98.9223	98.9601	98.8415	99.1246	95.0103	95.7767	98.1859	98.1005	98.4446	99.1388	99.0471	95.1923
Sample_46	male	3284403	2430777	1908953	1305296	1529206	1681656	1528819	1094648	1318213	1273712	1953102	1758772	612199	1106566	1109513	1337154	1858532	520542	2162849	793107	322993	696540	1199201	38515	32825268		96.9235	97.1674	98.9415	96.3754	98.8141	98.6135	95.979	96.8195	95.0908	96.4572	98.9821	98.9556	98.8634	99.3173	95.1545	95.6903	98.2549	98.2177	98.5425	99.2144	98.9677	95.3356
Sample_47	male	3283864	2432751	1910831	1305395	1529715	1682302	1530511	1095092	1316949	1273067	1952827	1759543	612662	1107056	1110035	1338272	1858502	520597	2160514	792800	322954	695655	1203278	38758	32833930		96.9076	97.2463	99.0388	96.3827	98.847	98.6514	96.0852	96.8588	94.9996	96.4084	98.9682	98.999	98.9382	99.3613	95.1993	95.7703	98.2533	98.2281	98.4361	99.176	98.9558	95.2145
Sample_48	female	3275391	2425557	1903590	1302011	1526258	1678826	1525542	1092676	1314360	1270399	1947225	1754161	610948	1103526	1106942	1334785	1852152	519406	2151812	790912	322033	693181	1209927	0	32711620		96.6576	96.9587	98.6635	96.1329	98.6236	98.4475	95.7732	96.6451	94.8128	96.2063	98.6843	98.6962	98.6614	99.0445	94.934	95.5208	97.9176	98.0034	98.0396	98.9398	98.6736	94.8759
Sample_73	female	3278931	2429547	1908278	1302902	1527425	1680037	1526380	1096264	1316032	1273938	1951776	1756249	611239	1105365	1108816	1335869	1855851	519691	2158289	792276	323141	695484	1210564	1	32764345		96.762	97.1182	98.9065	96.1986	98.699	98.5186	95.8258	96.9624	94.9334	96.4743	98.9149	98.8137	98.7084	99.2095	95.0947	95.5983	98.1132	98.0571	98.3347	99.1104	99.0131	95.1911
Sample_74	female	3283272	2430868	1910233	1304779	1526462	1681799	1528494	1097537	1318112	1275081	1955945	1753050	612175	1106493	1110324	1339719	1858562	520503	2162198	793361	322720	697876	1212229	0	32801792		96.8901	97.171	99.0078	96.3372	98.6368	98.6219	95.9586	97.075	95.0835	96.5609	99.1262	98.6337	98.8596	99.3108	95.2241	95.8738	98.2565	98.2103	98.5128	99.2462	98.8841	95.5185
Sample_75	female	3282266	2431583	1909868	1304474	1528556	1682133	1527589	1097403	1317575	1274170	1951391	1758151	612078	1106679	1109631	1336925	1858373	520225	2158712	793372	322924	696778	1211620	73	32792549		96.8604	97.1996	98.9889	96.3147	98.7721	98.6415	95.9017	97.0632	95.0448	96.4919	98.8954	98.9207	98.8439	99.3275	95.1646	95.6739	98.2465	98.1579	98.354	99.2475	98.9466	95.3682
Sample_76	male	3281941	2431076	1910730	1302488	1527050	1682747	1527171	1098182	1317913	1273003	1953457	1757323	612029	1106618	1109952	1339165	1856582	519975	2158700	793498	322943	694818	1199646	38313	32815320		96.8508	97.1793	99.0336	96.1681	98.6748	98.6775	95.8755	97.1321	95.0691	96.4035	99.0001	98.8741	98.836	99.322	95.1922	95.8342	98.1518	98.1107	98.3535	99.2633	98.9524	95.0999
Sample_77	female	3283322	2434463	1910856	1304989	1529588	1683879	1529698	1098072	1318296	1274047	1955301	1759587	612456	1107676	1110116	1338545	1858626	520785	2162368	793497	323648	697991	1211958	0	32819764		96.8916	97.3147	99.0401	96.3527	98.8388	98.7439	96.0341	97.1223	95.0968	96.4826	99.0935	99.0015	98.9049	99.417	95.2062	95.7898	98.2599	98.2635	98.5206	99.2632	99.1684	95.5342
Average		3.27905e+06	2.42947e+06	1.90803e+06	1.3027e+06	1.52729e+06	1.68024e+06	1.52674e+06	1.09554e+06	1.31529e+06	1.2723e+06	1.95068e+06	1.75566e+06	611556	1.10508e+06	1.10849e+06	1.33668e+06	1.85568e+06	519664	2.15677e+06	792134	322715	694221	1.20421e+06	38380.3	3.27708e+07		96.7654	97.1151	98.8936	96.184	98.6903	98.5303	95.8486	96.8982	94.8802	96.3503	98.8592	98.7803	98.7597	99.1842	95.0665	95.6561	98.104	98.0521	98.2655	99.0927	98.8825	95.0182
[truncated: 2 more columns]
