# Supplementary material for: A combination of targeted enrichment methodologies for whole-exome sequencing reveals novel pathogenic mutations
Source: Sci Rep. 2015 Mar 19;5:9331. doi: 10.1038/srep09331 (PMC4365396; doi:10.1038/srep09331)
Supplement: Supplementary Information — Supplementary Table S7 [file srep09331-s8.xls]

## Sheet: Sheet1
Supplementary Table S7. Concordance rate between WES and SNP array genotyping.
Sample ID*	Non-reference homogygous call in NGS	Heterogygous call in NGS	Reference homozygous call in NGS	Total
Sample_10_NA18943 (V4)	99.92% (7 mismatch / 8,911)	99.44% (64 mismatch / 11,500)	99.97% (69 mismatch / 223,162)	99.94% (140 mismatch / 243,573)
Sample_38_NA18943 (V5)	99.91% (8 mismatch / 9,263)	99.85% (18 mismatch / 11,710)	99.97% (73 mismatch / 229,963)	99.96% (99 mismatch / 250,936)
Sample_15 (V4)	99.98% (2 mismatch / 9,133)	99.54% (53 mismatch / 11,474)	99.97% (72 mismatch / 224,092)	99.95% (127 mismatch / 244,699)
Sample_1 (V4)	99.97% (3 mismatch / 8,840)	99.52% (52 mismatch / 10,852)	99.97% (73 mismatch / 222,167)	99.95% (128 mismatch / 241,859)
Sample_21 (V4)	99.99% (1 mismatch / 8,906)	99.94% (7 mismatch / 11,498)	99.97% (71 mismatch / 225,507)	99.97% (79 mismatch / 245,911)
Sample_32 (V4)	99.97% (3 mismatch / 8,850)	99.46% (60 mismatch / 11,109)	99.97% (68 mismatch / 222,755)	99.95% (131 mismatch / 242,714)
Sample_7 (V4)	99.93% (6 mismatch / 8,752)	99.54% (51 mismatch / 11,174)	99.96% (82 mismatch / 221,468)	99.94% (139 mismatch / 241,394)
Sample_82_MCPH_II-2 (V5)	99.99% (1 mismatch / 8,697)	99.77% (26 mismatch / 11,228)	99.97% (72 mismatch / 226,575)	99.96% (99 mismatch / 246,500)
Average	0.9996	0.9963	0.9997	0.9995
* V4 and V5 indicate the used capture probes platforms SureSelect version V4 and V5, respectively.
