# Supplementary material for: A combination of targeted enrichment methodologies for whole-exome sequencing reveals novel pathogenic mutations
Source: Sci Rep. 2015 Mar 19;5:9331. doi: 10.1038/srep09331 (PMC4365396; doi:10.1038/srep09331)
Supplement: Supplementary Information — Supplementary Table S8 [file srep09331-s9.xls]

## Sheet: Sheet1
Supplementary Table S8. Discordant 140 loci between HumanOmniExpressExome SNP chip and our WES call for NA18943 sample.
Sanger validation ID	Illumina HumanOmniExpressExome ID	Chr	Coordinate GRCh37	Reference	SNP array call	Our NGS call	Sanger sequencing	NGS depth	NGS base call	NGS base score	L primer for Sanger sequencing	R primer for Sanger sequencing	PCR amplicon size	Note
SangerVali_1	exm16961-0_T_R_1921571936	1	12776344	A	A	W	W	135	.T..T,,tt,,,t.,,,...,t.,T.,,..t.,T,,T,T,t,,tT,t,.,,,TtTt.,.tttT,tTt,t,t,t.t,,t,TTTttttt,tt,,t,.t,t,t,,,,,tTt,t,Tt,tT,,,.,,t,,t,,tttT.t^].	C@:DDCCDFFDFFCFHFDA:JIDJCEJJEEJCIFGJ@IFEGJGIHJIJHIFJHJICIJI=GJBJIIJFJGJCGIIGGJHFJAJHIHHGFFEEFFJFCDEDCACDDDIBDDDIDC(JCDCJDDCCCBCADDD@BD@	CACTCTGTGGGTCATTTGCAG	AACACCCAAAGAGGCTGAGAA	294
SangerVali_2	rs1052571-131_T_R_1894457003	1	15850613	G	R	G	-	17	.$,,.,T,..,.,,,,,,	@C@DG(HBDIF7#####	-	-	-	failed the Sanger sequencing
SangerVali_3	exm25165-0_B_F_1921559269	1	19447752	G	G	K	G	27	TT,,T,T,,,TTT,TT.,,,,TT,.^].^].	#FIB@I#GII##9E>@#5?AB+8#CCB	TTTGGGCTTTAAGTCCCCTCT	CTTGCAGCCGTCCTGTACTTC	375
SangerVali_4	exm29117-0_T_R_1919179304	1	22186113	T	T	K	T	19	GGGGGGGGGGGGGG.,...	<79##606066)))A:BFD	ATGCACCATCTGCCTGAATCT	GGGCTGGATGTGAGAAAGAGT	250
SangerVali_5	exm46452-0_T_R_1921328036	1	38262417	T	T	K	T	63	GG,GGGGGGGGGGG,GGG,GGG,,,G,,GGG,..GGGAGGG,.GG,,G,GGG,G,,,.,...^>,	##F:###:#':##6H6/A?/#;#;G#@E)<EC8###6#0>0E))1?2)#)1);129D?;3:B2	TGAACTCAGCCTCTCCTCCAG	CTGCCCCTCCAAACCTTCTAT	253
SangerVali_6	exm59667-0_T_F_1921471523	1	53158524	A	A	M	A	248	,$,$,,,,..,,,,,,,,.,.,,,,,,..,...cc.....c.c..c...cc..c.cc...c..c....c....cccc.cc.....c..cccc.............cc..c.,$..ccccc....c...cc.c....cc,cccc..c...cccc.cc..cccc.cccccccccccccc.c..ccccc.c...cc.cc...ccccccc..c..ccc..cc.cc.cccccccc..ccccc.ccccccccccc.^]c	CC1?@?C::?B:DADD@DCBA=+AB5@+DCD+1CCC>E1E1EC#EEC;BF@C?D;FFD@DF=FAHE<FCHH?D7=H=AGHHHI;IJ<7=;JAIIIIJ@GDIHJ71HIA@CGJ)DC=;JJJG7IEIG7I#FJBJ7B#<C7;II1JII@7?1G1EJG=E<#@#A)1BEBC#BD=DBG?II=#B<7C#IGCF<J#1JB>1#B?G8=JI<HG#8#HF#7HB#G#<#1#7@#F=<<?B#F####<7<=<@#C?	AGCTTATCATGGGGCTCAGGT	AGCCCCAGACATGAAGAACAA	257
SangerVali_7	exm-rs1056806-131_B_F_1990478038	1	110233147	C	Y	T	T	91	tTTTTTtTTTTTTtTTTtTttTTtTtttTTtTTTTTTtTtttTTTTTttTtttttTtTTttttttTTTtttTttTttTTTtTTtttT.tt^8t	C3CDDDH@C(EEDJFFCC?JJ.GG=GEH)IHIJGGJJG?GJJIJBJJDBGBDDBBH?JJBDDD<8EJHDD8JDDHD<2FDDDFDDDA@AB?	GGAGGAGTGATATGGGGAATGA	GTTCGTGGCATGAAACCAGTA	321
SangerVali_8	exm86771-0_B_R_1921479226	1	116226631	C	C	M	C	29	,$,.,..,,aaa,aa.aaaa,a.aa,aaaa	@?CF9C61++3#9@C#+####I####A#9	AGGGGGTGGGTAGACAACACT	AAGAGGGTACTGGCATCAGGA	267
SangerVali_9	exm90236-0_B_F_1921546787	1	144874815	T	C	Y	Y	79	..c.,,.,..,C...C.cC..cC.,.,C,C,,cc,.,.,,.c,C,.cc,C.c.C,,.C.,c..cC..,,,.CcC,C.C,	@:F3HGDB5CJDCD3?CJADCE(AJAIDJ<GIE@JC;FIGHJ6JGIHJCI>FGHEBJDJ?DJDDJIJ??@JJBJDBDHB	ACCCAGAAAGTGGAGGCTACC	TGACCTTGGTTTTACCCGTTG	284
SangerVali_10	exm98377-0_T_R_1919156788	1	152128689	C	T	C	C	158	,$,$,$,$,..,,,,..,,,,,.,,,.,.,.,,..,,,..,.,,..,,,,,,,,..,,.,.,,.,,,.,,,,.,.,,.,,,,,,,.,,,.,,,.,,,.,,,,,.,,t,,,,..,,,,.,,,,,,,,,,,,,,.,,,.,,,,,,,,,,,,,.,,.,,,,,^].^],^],	C?CB@CD:FFFD#HGHFDCHJJFIFIFHIH>JFJHHJHJJCHJIIFJIHGIGBHEJJGJIEGBJJ?JGI6JJGHIJIIIJIGJFHJFGIJIJJJ7HG5CJ;A3HGGHAI??FFFE??B=;;=C(?CACJ;@@J?,(B#B5#B#?B#H#?FD<##BC?@	CTTTTCTGTCCATTTGACCA	TCGGTGTGAAAAACCAATTCAGG	362
SangerVali_11	VG01S1133-0_B_R_1852963053	1	155209756	G	C	G	G	63	..,.,.,.,.,,.,,.,,,,,.,,,,..,,,,.,.,,,,,,,,.,.,,,,,,,,..,,,,..,	B>FBH@DBH9JIDIJ#JGIIFBFGHI?@JJJJD@@JJH)HFFEE#BCDCDDCDDAJCCDD8@D	GTATCAGTACCCAGCGGGAAA	TACAGCTCGGTGGTGTGTGTC	258
SangerVali_12	VG01S3104-0_T_R_1852963077	1	155209795	G	C	G	G	54	,$.,.,,,,,,,,.,.,,,,,,,,..,,,,..,,.,,,.,,.,,,,,...,,.,,	CA?AHJJHIJJC1<8IGCIJIJJBDHIIJ<8JFDCD;?CCD>>ACCDHHCADDD	GTTACCTGTGCCCGTGTGATT	GGGGTGAGGAATTTTGAAACC	299
SangerVali_13	exm2277017-0_T_R_1989215336	1	202399880	C	Y	C	C	58	....,..,.,.,..,,,.,,,..,,.,.,,,,.,,,,,,,,.,.,,,.,,,,,,,,^],^],	CCDDFAEJF?FJEFGJJHGIJCJJEIGIHIJGGIJHJHJ;JJGIFHFBHG;DCD?D;C	GGTTCCCCACTACCTCTTTGG	CAGAGCAAAGCTCATCCCATT	253
SangerVali_14	exm145398-0_B_R_1921398364	1	208252715	A	A	M	A	50	.,,,,,,.,,,c.c,,c.,c,,cgcc,,.,ccccccc,,ccccccccccc	#BDFFE:#A+:##++)#C)###(1(#7#F#;?#;########?##?#(##	TGCAGGACTTACCTCGGTGAT	ATCCATGGTGGGGAAGAGTTT	311
SangerVali_15	exm145441-0_T_F_1921367177	1	208272313	A	A	M	A	26	,,,,,,,c.ccc.cccc,cccccccc	B@@DDDD)D61#B@:G631:A/#6B#	TACTTACCAACCGGCTGTGCT	AGGCCCTCCGGAGTACAGTAA	277
SangerVali_16	exm1761935-0_T_F_1927725168	1	218480973	A	G	R	R	29	..Gg,g.g,.,,.,,gg,gg,,,g.,,g,	DDDJII@JJEIJJIIGGGJJJHI@HHEFF	TGTTTTGAGAGGGATGGATGG	GCAAAATGGCAGGATTTCAGA	258
SangerVali_17	rs751748-131_B_F_1894891097	1	227920447	C	Y	T	Y	10	T$ttTtttttt	4HH>JDJJD?	AGGACCAGGAGCCTCTTCTCA	CTTTTAGGCTGCATGGCTCAG	250
SangerVali_18	exm179925-0_T_F_1918910863	2	27352795	G	R	K	K	206	t$.T,,,,t,,tT,,TTttT,TttT.,,,tT,,,ttT..,t,TT.ttTTtT,,tt,t,,,tTT,t,,tT.tt,.,.TtT,T.ttTtTt,,tTtTt,tTt,,.t,.t,,,,t,.T.tt,.,,tTttTtT,ttttT.T.t,,,,.,tt.tTt.T,Tt.,t,,tt.,..t.t.,,tT..t.TtT,.,,T.T,.T.ttt..tt.,ttT.^]T^]T	@DCC8DFFFFF#FF#CFB#FCFF@DHHHF(HHHHHCDD3HGDDBIJDDJDIJGJIJJIJJ>CJJJGI>F*E?EJBFJ?FHDJBHDJ9ACHIJJIJGJJGHJ3GJGFJHIIDICHIHGJHIIJJJI#HJGE3IGIHJCCHGJJHHHJHIED?BJFHEEF@FEJCFGAIEJ@DCJJGCJJDGDHADHHFBHHHDA(FF#D@BCBC@BB	TCATGGTCCCTTGTCCAATTC	CAAGCACTAGGAGAGCCTGGA	274
SangerVali_19	rs877832-131_T_F_1895115829	2	28800894	C	Y	C	Y	10	........T.	DJIJHJJHF@	AGAATCACCCCCTCCTACGTG	CCACCGTGTCATTCTTCATCA	292
SangerVali_20	rs12612916-131_T_F_1894803656	2	46707886	G	R	G	R	11	,,,,,,A,,,,	@HHHHFDD5DD	CGAGATGGAGCTGGAGAAGGT	AGTGGATGCTCAGCCCCTTT	320
SangerVali_21	exm211448-0_B_R_1918902438	2	95537544	A	G	A	A	32	.,,,,,..,,.,...,,,.,,.,,,,.,,.,.	?HAIJC?>JJD/AC?EIGCEEDECDDFCCJDI	CTGCCCTGCAAAGAGTACGAC	GATGGAGAAGGGCACCTCTGT	390
SangerVali_22	exm224299-0_T_R_1918995178	2	121747688	G	T	G	G	57	.$,$.,,.......,,...,.,.......,.,.,..,....,.,..,..,......,^],^],	??#FH?BBA?8(JB?BAI8HBDD>#HH#IFJ;ID#G8II?F#I<#F?#HHD+FE##?	TACAGCAGGCTTTGGCCTAGT	ACATGTGGATCTGGCCGTAGT	275
SangerVali_23	exm2273821-0_T_R_1984880074	2	128051291	T	C	T	T	252	.$.,.,,.,,.,.,..,..,....,...,,,...,,,..........,,.,,,..,,..,.,,,.,,,.,....,........,........,.,,.,...,,...,...,,,,...,,,....,.,...,,.........,,,.,,,.,,,,......,.,,.,,,,.,..,.,..,...,,,,,,.,,..,..,...,.,,.,,,....,,......,.......,...,.,.,,...,,....,^].^].^],^],^],^],	DCCCCC#FF#FCFDCHD#H@DDDH##DJJJDACJHIDDCDC#C:CCJI@JJ>DDJJADGCJJJ@II>#J:C>DJDDCCECEFEHJGBIJJIJJGDJIJIJJJGJJJJJ>II3IGJGJIGG<JHIDJGJJJJJJJ<HIJBI>FDJFF@:EE@DJ<EJIHCIDDIDDDCJDIJCJC?<CIJI9DDDDBJDDJH?JJDIIJDJDDI<D<JIJDDCJJ@HFH#HHHAHGHCFDF<FBFDCC<@CCCCCCCCCAC<#	GCATTTGCAGCCTGTAGTCCT	GGGATGCAGGTGGCTCTTAG	286
SangerVali_24	exm249186-0_T_R_1918871396	2	179634421	T	T	K	T	13	GGGGG.GGG....	#6:6631)#C=DD	CCCACCCAATCAAGGATTTTT	GGCTGAAGAATGGTGTGGAAA	284
SangerVali_25	exm259044-0_T_F_1918982821	2	206305364	C	C	M	C	91	.$,$,,,,.,..,,,..aaa.a.aaaaaaa.aaaaaaaaaaa...aaaaaaa.a.,aaaaaaaaaaaaaa.aaaaaa.aaaaa.aa.aaaa^]a^]a	ACFFFF#<>#:8<:D+++E;D++9*;3#G:+9*#**33*#JJG;39;933J)G#77A;*3;C;@3@);F;C#=@#H9C###F##C#3773;	CCCCAATTATGCCAGAGTGAA	GGTCAAAGGATGGCACTTGTC	339
SangerVali_26	exm303375-0_T_F_1922143715	3	41278119	C	C	M	C	26	,,...aaaaaaaaa,aaaaaaaa,aa	?FBBA;#;33>#B#1;######;###	TTCCTCAAGGGCCTTTTTCTC	TCAAGCCAGGGAAACATCAAT	273
SangerVali_27	exm305060-0_B_F_1922118729	3	43389767	G	G	K	G	71	TTTTTTTT,,TTTTTTTT,TTTTTT.,.,T,,T..,,T..,T,T.,T..T,..,,.,,...T..,,,,,..	#?#?;;>>H?;3><373@E;@#33*(J#G;II3:0G=3))73I+);#):;B16FE8DD?8:+)65CCDC@@	GGCAACCCCACCAATACATC	AAAAACTTTATGCCGCCCACT	281
SangerVali_28	exm332606-0_T_F_1922164321	3	97868931	G	R	G	G	73	..,...,....,.,.,,.,.,.,,,,,.,,,,.,,,.,,.,,,.,,,,,.,,,,,.,.,,.,,,,,,,,,,,^],	;AFEEAHDE7?JEEDBJIJIEGIIHJIGIJHJHJIJ@IJIJJJIJ?IIDGJHIJ@CEICDG:DDDCD@@DDDD	GCAGGTTCAATTCAAGTTTTTACC	TCTCAGGCTGTAGATCATGGGATT	273
SangerVali_29	exm349713-0_T_F_1922127531	3	129303386	G	A	G	G	40	..,,,,,.C.,,,.,,C,...,.,,,.,,,,,,,,,,,,,	##HBFJJ-##CHH<@H#9B;6HDJHH:DDCDDDDDDC@CC	TTGCAGTAGGCAATCTGGTGA	GGGTCACATGTAGGGCATAGC	300
SangerVali_30	exm376196-0_B_F_1922178383	3	195925183	T	T	W	W	21	AAAAAAAA.A,.aAAA.A.,^],	DB5&BDDD;DI=FDJH0HAA?	AACGCCCCTCCAGTGTAGAAC	GGTACATGGCTGAAGCTGTCC	333
SangerVali_31	exm383979-0_T_R_1923036574	4	3230343	T	T	K	T	35	GGGGGGGGGG.G..G,GGGGGG.G,,..,....,.	######6#'6(#@(6E:D06#:1<(D2<D<BBFDB	GTAACCTGGGGTGTCTGAACG	ACCTGGAGTTGACTGGAGACG	276
SangerVali_32	exm398651-0_T_R_1923120698	4	48559517	G	G	K	G	60	T$,$,$T,TT,,T,T,,TTTT,T,T,,,,TT,,T,T,,.,,,,,,T.T,TTT,,,,,,T..,^],	>CC9F9=JF@J>IG#9=#);J#G)JJF3JG#H3@C#CDDDDD9#;C>++9#DD<D+F@DC	TCACAGGATTATGGAACCTCTTCA	AATCCAGACAGCTCACCCTGCT	340
SangerVali_33	exm2277278-0_B_R_1989215882	4	187004217	C	A	T	T	90	tTTtTTTTttTTtTTttTTTTtTTTTTttTTtTTTTTttttTtTTTTTTTttTtttTTttTTTtTTTTtTtTTtTtTtTTtTTtTTt^]T^]t^]t	FDDHD>DCHJECJDEJJFHHAI7HHJJFJIJIDJIIJBIGJIBEJJHIJJIJJGHHJJF;JJJEJJJ<DECJJDHDGEH<AFH(FFCCDC	TGGTTGGGCCACCTAGAAGTA	TGTTGGCTATGTTGTTGTTGCT	277
SangerVali_34	exm2242416-0_B_F_1960133336	5	33937593	C	T	Y	Y	39	.ttt.,,,,,.,t,tt..Tt..ttt,tT.,,tTt,T.,.	@CAFCHGGJJ+GIIGEDCBGCEFDCDD?GDDDCCDHHBA	GGTGGCCTCGGCTCTGAAG	ACCAGCAGCAGGTAGCACAAGA	324
SangerVali_35	exm451628-0_B_F_1921154832	5	38950153	G	G	K	G	76	T,,T,,T,T,TTT,T.TT,T,,T,TT,,,,TTTTT,TT,T.TTT,,TT,,TTT.T.T.,.,,,..,..,...,,^].^].	#FF>HHAJ9J###G####J#JH#G#;JGJJ###A9G93I80###JI;#JJ33>#;0+#H1HFF)AD81CFFD35@;	TGTAGCATAGCCAAAAGCATCTC	TTCAATGAGCTCAAGTCCTTCACG	307
SangerVali_36	exm471663-0_B_F_1921197644	5	112824045	C	T	C	C	18	.$,..,.........,-3gct,-3gct.-3GCT,	BBBB0<ECHDIIJJ##F#	AGGGACTGATCTCGCTCCTGT	GCGTACTCCTCCTCCCAAGTA	250
SangerVali_37	exm516054-0_T_R_1921893354	6	10756728	C	T	C	C	65	.........,.,,,..,....,.....,..,,,,..,,.,......T.,,,,,,,.,.,.,,.,,	DCCDCD>DAJEGJGFEI@H#HJJJJHICJGI(GJGIIIIJIJ9DIIEJJJ@IH@HHBIBH?CFE=	CCCCCAGGGATGGAAATTTTA	GTCAGATGCAAAAATGCTGCAC	309
SangerVali_38	rs1131904-131_T_F_1911649559	6	31383071	A	R	A	A	12	g,,,,,,,,,,,	HGJJ<JBJCCCA	AATTGAATTCCCTGCCTGGAT	CCTGGCCTGAGACTCTGTCTT	223
SangerVali_39	exm536538-0_B_F_1921871613	6	32713693	T	K	T	T	168	.$,$,$.,,,.,.,..,.,..,...,,,..,.,,,.,,G..,...,.,,.,,,,G,G,,,.,.,,.,,,..,G.,.,,.,,g,,,,,.,,,G,,..,,.,.,,,,.,,,,,,,,,,,.,,,,,,,,g,,,,,,,,,,,,,,,..G,,,g,,,,,,,,,,g,,,,,.gg,,,	CBCCC@B9FCFDDF#FCBGD9DHHFDDJDIDIDBJDDDJDDDJCIHEJJIIDICJJEBEF<EFIIGHDI8HCCJIJGGH<JGJEJ?JJIGIGJIIJHJD3B9II3D*IIIJJJIIIEFFJG;<JIJJDEJGGCHHEGFFGIFE@DDC>C5CDCD>D#3C#(DFDDC>D	GCTGTTTCCTCACCACAGAGG	TTTCAGAAGAGGCTCGTCCAG	293
SangerVali_40	exm546336-0_T_R_1921879362	6	41774685	C	C	S	C	41	.,,.,,a.g.gggggg.gg.g.ggg.gg..g,ggggggggg	AFFB??+A+D)61C((G@=I7?;1#C1?JJ1##@?#0B#7#	AACACGTAGAGATCCCGGACTT	ACTCTGTCGTGCCAGGTTGAG	267
SangerVali_41	exm551298-0_B_R_1921856700	6	44221316	G	R	G	G	309	.$.$...,..,,,,,........,......,......,...,,..,..,...,.......,,,,.......A.,A..,...,.A.........A..,,,A.A...,,..A..,,...,.,,...A.C....,..,,..,,...,.,,,.,,,.,a,,..,...,,,.,..,a.......,.,,.....,,,..,,,.,,,......,.,,,.....,,.,..,a..,.,,,..,,,..,...,,...,,,A...,......,,,,,,,,a,,...,,..,a,a,,,,,.a....,,.,.,.,,,,,,A.^].^],	3##(3F#9FFFDF#C?##C#3G9>A#C>H??(3?9H?(#AJ#3I3>J>C9J??C3C>?IGIJ#><9???E9IED?IDCCIAECDDD,AACDDACIIJE?ECDCIJCDFAAJIADCCDFIECCJC#DJDEICEJGAEJJFDCHEIJJFIH8EDJHCHHEFFEJGIHJGHJIG>)77DIJGHAAG*FGIGEIHJH@GHHFGA?G?IFJFDDIGJG>@BFE@GEEIIEIDDDJJD>DJIDIJGDDJIE>DDI:JIAJJIIJJCC?DD:D?DDCGHGDCHHD@C@DCDDCHEFDFFADFDF#F?CDD>DCBCD	TGAAGATGAAGTGGCAGCAGA	ATGGGGCTTGACACCCTTAGT	273
SangerVali_42	exm553914-0_T_F_1921866069	6	48036327	A	A	M	A	50	.$...,,..,cc.c...c.,..ccc.ccccccc.,,ccccc,c.ccc.c^]c^>,	33CCDBD9:0)D6DC?#C:@@##@I6#####6*####@9>##D###<#9#	GCACGGTGAGGAAAAAGACC	AAAGACCAGGCGGAGTGGTT	274
SangerVali_43	exm561835-0_B_F_1921958869	6	76376551	C	Y	C	C	62	.$..,,.,..,,..,,,,,...,,....,.,.,,,.,..,,.,,.,,,.,.,.,,,.......	DD<HJF:HHFIBJI@JGJFJJGH8JJJIJIJIJHJJHJJIGAJIJIHIHJJJEEDJIFFFDC	ATCTCCTCAGCCTGCTGATTC	TGGCACTACCAAACTGCCTTC	260
SangerVali_44	exm581467-0_T_F_1921864491	6	137814707	C	A	C	C	33	.,..,,.,..,,,.......,,,...,...,.^],	#H2<:J7@?BB@D#8??@BB'DDIEI9I?FDF0	CCATGTTGGCTGTGGAGAGAG	GGAGGAGATGAAGAGGCTGGT	359
SangerVali_45	rs1057793-131_T_R_2031159723	6	148835416	C	Y	C	Y	24	...,,...T.,,,..,,,,,,.,^].	#ADGJDDD>EHIJ?GHFFB/;FDC	GAGGGCAAGGATGTGTGTTTC	TTCTTTCTGACTCTGCGAGTGG	320
SangerVali_46	exm607658-0_T_R_1918598254	7	20198700	G	G	K	G	60	T,,T,T,T,TT,,TTT,T,,,TT,,,T,,,TT,,,,,TT,TTT,T,,T,TT,,T,,,.,^].	>CC>F?EAH#AHJE>#E#FJG9CBIIAIJJAGDJJJJ#8H@#>ECDC;C9;DD3DD4FC;	GGAGGCTCCACTTGAACACAA	CACAAAACCACCTCAATTGGAA	377
SangerVali_47	exm619500-0_B_F_1918572519	7	47408712	T	T	K	T	169	G$GGGGGG,,,,,GGGG,GGGGGG,,,,,GGG,,,GGGGGGG,GGGGGG,G,G,,,,GGGGG,,GGGG,GG.GGG,G,GGGGG,.G,G,GGGGGCG.,GgG,,GGGGG,GGG,GG,GG,,,G,,,G,G,.G,,GGG,.G,,.,,.,,..,GG.,,....,,...,,,,,^],	<#@####FHHH:####J#<B#@@JJIEJ###GJJ<##?###J?##6#>G#I#EGIIA6//#II#<#@G>6#66#@#G66<<(D#ED#>0#0#6#))E#3)ED66#)0;A0)D)0CB1CDD1DDC6C)A+1#@)))D+1DC+C#2DD+2D)1:CC+2++ACFDDDACDDA	GACACTGAGGGCTTTCTCAGC	AATGGAGACGCTGCTCTGAAG	326
SangerVali_48	rs2005868-131_B_F_1908321291	7	55004546	C	Y	T	T	48	ttTTtTtTTTTTttttTTTTTtTTtttTTTtttTTTTTtTtTttTttT	CD?DIDJEFFFCFGJIJIJJIBJIGJBIIIJJJIIIIGFFEJDDHCDF	CCAACACCTAGTGACCATTCCA	TGTATCAATGGGTTCCGCATA	288
SangerVali_49	exm626673-0_B_R_1918514960	7	73771749	C	C	M	C	29	,..,....a.....a.a.....a.aa.a^]a	C?#DD#?BCDHJGF#J;JIHJJ@BC>@CC	GTGCTTCAGATCCCTGAGACC	GGGGACAGGTACTGCTTGTGT	375
SangerVali_50	exm630736-0_B_R_1918495572	7	82784501	G	A	G	G	49	,.,.,....a,,........,,.,...,,,.,.,......,,,...,,.	D:DCH>#CDCJJ:D@D>DACG;>@EFCEGEJDEA>JGJGJAABFHFBAD	GCTGCAGAGGTTTTCCAGATCC	TAAGGCACCTGGGCCTACAAAG	413
SangerVali_51	exm636185-0_T_F_1918474041	7	96810439	A	M	A	A	77	...,..,....,..,,..,,....,.,,...,....,...,,,,,,..,..,,....,.,,.,,....,,,...,.,	DCCDDDJA@C;JBCIJI@JIGJDDJFJIGDBCGBIHBGHJI#HHHGJGIIJH#HFIJ?H##J#CDFHGC;DFDBDDC	TTTAGGTGTATGCAACAGCGTTAT	GGGGTTCTAAATTTTTGCATGTC	254
SangerVali_52	exm657430-0_T_F_1918484973	7	129680877	A	A	M	A	60	.,.,,,,,.,.,,.,,,.,,,..,cc.cc.,.,ccccc,cccc.ccccccccc,cccccc	DBDAF<HC(<E+:D:++F:39FH)1)J))@)I))(6###/6#/J''#/88C/#?#?###B	GCTGGTTGTAAACTGGCACAGAGA	CTGGGAGACAGAGTGAGAACTTTT	265
SangerVali_53	exm658245-0_T_R_1918513628	7	131128350	G	G	K	G	37	,$T,TTTTT,T,TTTT,.T..TT.,T.,T,T..,,,..	C#F>>##(J#J>#)#G';#0;3)I#0J*E+11?BDDC	TCAATCTGTTGCCTTGTTCTGA	CGCAATGTACGGAATGTTCTT	270
SangerVali_54	exm2171984-0_B_F_1927107921	8	37691330	T	G	K	K	127	.$GG.G.ggG..G.Ggg.G,GGG.,,.g.G,,G,gGG,g,,.GGGG,GggG,.GG,gGG,..G.g...,gGGGGg..,G,,,.g,,G.G,.,,g,.Ggg.g,,,G..G.G,g,G,gGGg,.,..g.^].^]g	##CCCAHHDDDDCDJ?DAIAD3DJB@JDCJJEHGC3IJIJGHHGIIIDJI?JIGIJGIFJCGJII@JJHFGHJDJJDJD?@ABD@IJCDJBDDD:JBDH>DB?IJH3H<#9B??DFDB?F@@CDC@@	AAGGAACAGGCGAGATGATCC	GAGAGGCTTGAGCAAATGAGG	258
SangerVali_55	exm735033-0_T_F_1922317293	9	463655	C	C	M	C	41	.........,a....aa......a,aaaaaa.aa.aaaaaa	DCCDADDE@)3FHHH33IJIJJIB:#;+###I>+I#>?##C	GGCAGACCAGAGGGAATATCA	CTTCCACCCTTTCGAGGTTCT	250
SangerVali_56	exm750021-0_T_F_1922377653	9	35811508	A	R	A	-	19	g..,,.,.,..,.......	FBGICIIH;JI@HGIGFDC	-	-	-	failed the Sanger sequencing
SangerVali_57	exm755387-0_T_F_1922310215	9	77403574	C	C	M	C	10	.a.a..a,a^]a	G?J;HJ##3A	TCATCACCAGAGCCAAGGAGT	GTTTCTGCTCCATCTGCGTCT	297
SangerVali_58	exm758080-0_B_F_1922307905	9	86474262	T	Y	T	T	54	,$,,,,,...,..,,,,,,.,.,..,,.,,.,,.,,,,,.,,,,,,,,,.,,,.^],	@F?DFFDFFHEEJJJFIJHIHH>JJJFIDGCJCIJHHEGHHFFC@CEDHDD#C5	TCCACATTGTGTCTGCGTTTC	AATGAATACCCCCTCCCTCAA	340
SangerVali_59	exm2201184-0_T_F_1926916659	9	96428334	G	A	R	R	225	A$.$.$.$a$,$a$,$,$aaa,,,a,.A,,a.aa.,.,,,,AA,a,,.a,AA..a.,AaaAa,aa,Aaaaa,,.AA,,aa,.,,..a,aaa,a.,,aA.aaa,,a,..a.,.a,.a,,,,,aA,a,.aa,.,aa,a,a,,aa,a.,,aa,AA,A,,a,,,,a,A,,,,,aaaa,,A,,aaa,,a,a,,aa,aaa,,a,,aaa,a,aa,a,,aa,a,,,,aaa,a,aaa,,aaa^]a	BB<#CC+@BBC@C@C?CD<FFFDFD#HDDHF?/DHDHH?DHDD,DHBJBIJDIJIIG;IHBGHJD>BJJJJFDJJDD?IAJJGGDIHEDDG;JIF1IDCCDDDDB9DDDDD6CB#CDFDCDFDCDD8D?DDDDDDH0DDCDHH)E:BDDBDDC9IB@#7D<9CCDDHD@CCDBDDDD>D3D#9?CDDCDDDD3DA#3A@#BDDDDCDD9DDDCD?DC3C@>C?AC	GGGACTTGTCCTGTGAGTTGG	TGCCATCTCATGCAGAAACAC	323
SangerVali_60	rs4740158-131_T_R_1891339278	9	133325472	T	Y	T	Y	10	.......C..	DC>IJJDFFD	TGTTGGCACATTACCCATCTG	TCCCAGAGGCCCTAAACCTTA	295
SangerVali_61	exm796774-0_T_F_1922332009	9	138836946	C	M	C	C	253	a$a$a$A.aAaaaA,a.AA,AA.AA..A,..,,....,,...,,....,.,...,,,.,,.,...,,,,....,,,,,,,,,......a.,,,.,,.,,..,,,,..,.,....,,,,...,,..,,...,,,,,,..,,.,,,,,.,.,.,,,..,,..,.,,,,,.,,....,,,..,,.,...,,.,,,,,,..,,,,,,.,.,,,,,..,,,.,,,,.,,,,,..,,,,,,,..,,,,,,,,,,,,,,,,,,	BCC4BCD@@CD4FD@DFDDD@CD<CGDDHHDDBDHJDDDJJDDAD>DCDDDJIHD?199?DDJEJJ=DBDHGHCFCF@FAADBDDFFEH;=DD?FAHHE@DACHCG@HIGGDDJCIJ;DJ6JD>IJICDDHDAJICDIJDDDJJCICDADDFIDDJIDFDGCDDJCCIFGFD@AJGDCIDEIIDCE#DC@@DI+@C:CDCIDGDCJ=DJJDD@J>DCCJDDC#4HFCC+CCDDDH@DA>CACDDCCCCADC3#	CACCTCAAGGGAAGACACAGC	CGTTAGTCTGGGGATGTTGGA	319
SangerVali_62	exm798940-0_T_R_1922331192	9	139413211	T	T	K	T	90	,$G,,GGGGGG,GGGGGG,GGG,GGGGGGG,GGGG,G,G,c.,GG,GGGGcG,ccc,GGG,.,cGG.ccc,ccccGcGccccc..c,.cc^]c	C#CC######F######F###A#######6####8##?#'#3D#2#####6#####<06#:&#00)########)#)#####FB##C@##	ATGGGGACACTCGCAGTAGAA	TTAGGGGACAGGGAGCTCAG	287
SangerVali_63	exm849287-0_B_R_1921078575	10	102057362	A	A	M	A	27	,,,.,,.,c,c,c,cc,ccccccc,cc	BDD:BDC:)212)#6:(##:660##/#	GAAGTCGATGAACACCACTCG	CCTGTAAAGCCCAGACAATGA	271
SangerVali_64	exm858215-0_B_F_1921041972	10	117075090	T	T	K	T	37	G$G.GGGG,GGGG,GGG.G,GGG,GGG,G,.,...,,.	7B9####J##7;J##=#7I117H1@)I1JCH+HDDDB	GTTCCTGTCACGCAGCTCAAAA	AAGCAGAAACTGAAATTGTTTCCA	273
SangerVali_65	exm868548-0_T_R_1920982497	10	135203135	C	T	C	C	56	..,.,..,.,,.,..,,.,.,,,.,.,,,,,,,,,.,.,,,..,,,,,.,,,,,,,	D@B#FD#GCH<DDADI?DI>;GJDACHBHHEDFJFDDD=BDFE7BBDBJB@@DDD9	GAGCCTCTCCTGACACACTCTGC	CTGAGCCAGCAGGTCCAGGT	275
SangerVali_66	rs7396812-131_T_R_2031155963	11	373404	G	R	G	-	13	,,,a,,,,,,,,,	CCD8#@C#+>>#@	-	-	-	failed the Sanger sequencing
SangerVali_67	exm886892-0_T_R_1918219404	11	6806827	G	K	G	G	188	,....,,.,.....,.,,..,,...........,,..,,...,,..,.,,,.....,...,..,..,,,...,,.,.,.,,,,,.,.,,,,.,...,,.,,...,...,.,,..,.,,,....,.,,,,,,.,..,,,,.,..,..,,,,..,,.,.,.....,,.,.,....,,,,,,....,..,,	?DD:CFDDFDDD(CHCHHDDGJDD?ADCADDC@JJ>EJJEEFJJBFJFJGIC?FFF<EFFG=FIHHIJEIJJJBCIIJAJGIIDHHJIFBJJ)GJ8JJ>DG#DGIHI;JJJJIFJ3;FGJ>JBIJEJJJJIJ;IJ=JJEJHIC?AJDFFFJJD=JDJ5JJJJIDDI@HDHDFF??D8DDFAC7D@@DD	ATGTGGCCATTTGTCATCCTC	GGAAGGTCACACCCATCACAT	252
SangerVali_68	exm891346-0_T_R_1918319198	11	12225829	G	G	K	C	50	.TTT.TTTTT.$TTTT.TTT..T,TT.,TTT,T...,,,,..,...,,.,^],	#####C?#?A####A##G###CHB##DA##>#1))DDBDFFBCCCB#CD3	ATTGGGTGGATGAATGACAGG	GATGGAGCCAGCACAGAACTT	358
SangerVali_69	exm2249729-0_T_F_1975250280	11	18267005	G	A	G	G	20	,$,$,,,,,,,,,,,,,,.,,,	C@BDFFJJJJJIGJIJI2D#	CCTCATAGCCAGGTCTCCTGA	ACTCCTCCTTCCTTGGCCTTT	305
SangerVali_70	exm897241-0_B_R_1918376196	11	26718732	C	C	M	C	57	,.,,,......aa.aa.....a...aaaa.a..a.a,a..aaaaaaaaaaaaaaaaa	CEFDFFFFEADA9G#;CJ@IJ#JGIC;;#;AJJ;J9#@JJ#@A??#B@#;#A:C@?#	TGTTGTGTACCAATTAATGAGCAAAT	TGCTAAACAGCTATGTTCCCACA	373
SangerVali_71	exm910081-0_T_R_1918298421	11	56467945	G	K	G	G	108	.$.$........,.,..,.,,,.,............,,.,...,....,..,,,.,,,..,.,..,,,,.,.,....,...,,..,,.,.,,,,...,.,.,,,...,^O.^],	BB#DD@DDDDHDDB5JBJ:JDJCC=FDFFHGHHHEJHJJJJJCI?EJJJHIJFIDIJHGFCGBFFFBDDJDJIJJD+BJBBHJDAIB@BDD@HHHDH<H8DDFDCD@@	CACGAAACACTGCAAATGTGA	GATCAACACGATGAGGGTGCT	251
SangerVali_72	exm910132-0_B_F_1918240448	11	56468440	G	K	G	G	131	....,......,,,..,,,...,,......,..,.,........,..,.......,............,.,.,,...............,..,...,........,..,.........,..,.,,..^].^].^].^].	<@9DJ#DDDDDEIJD>HEJD>CICC3DAFFGFDEFEF=EGA>HHJ;GII#AJFFE>#GIBHIJGGE@AAG;#CDDHI@H<@GHGGIFIDDIEDCJHC<IJJIIIIDFAAHDH@GHGDFDDFCFCDCCCCC?	AAGCTGTGTGCATTGCTGGTA	AAGGCTTTGAGGTAGCCCTTG	299
SangerVali_73	exm2250002-0_B_F_1975250588	11	56468694	C	T	C	C	276	.$.$,$,$,$a$,$....,,,,...,,,.,,,,.,,.,,,......,.,...,,.,,,,..,,,..,,,...,,..,,,,,.,,,,.,,..,,.,,,,,,,,,,..,..,,.,.,.,,,,,,,,.,,,,,.....,,,.,,,,,.,,,...,.,,,,,,,,,,..,,,,,.,,,...,,,,.,,,,,,.,,,,,,,,,,,,,,,,,,.,,,,,,,,,,..,,,,,,.,,,,,,,,,,,,,,.,,,,,,,,,,,,.,,,,,,,,,,,,,,,,,.,,,,,,.,,^],	#@C@:+B5;D#BCBCC@#=@@DDFDDCEECDFD>EEFEEHCHFCFHDF<FFHDDIIICFHGHAHDHFFHGIJJJFFIHIGHI?HHAHHHIGEIJIHHJIIGJAIJIJIJIIIBHIJHJHJH?GGCJIIJHIGHHGIHHIDIJJDIJHIBHH:HH2HJDFJGJHIIHIGG?GEFBIDHHGDHBFCI0IDGIDGIGHGGIHEJHEIHGGE=HEJH@IIIHDBHGHHHCC#FCFFFCICE;ECEECDDDCHC@CDC>DDDDDDDD>D@F#DDCD>FDC#	GATCTCCTCCTCCAAGGGCTA	ACGTGTCAAGAAGGGGACTGA	354
SangerVali_74	exm2250153-0_B_R_1975250301	11	65413817	A	C	A	A	185	.$......,.,,..,,.....,,,,,,,...,,.,,,,.,,,,,,,,,,..,,.,,.,,,,.,,,,.,,.,,,,.,.,,,.,,.,,,,,.,,.,,,,,,,,,.,.,,,,..,.....,,.,,,,,,,,,.,,,,,..,,.,,,,,.,,.,,,....,,,,,,,.,,,,..,,,,,.,,,,..,,^],^],	BDD#<DB@>FD>BFE<D5-BHHAHDFH@B#H15HFDH9GEFIHIGHIHDDHGB;IDGEDHBIDBDDCG8&@BBDFDDHDDFH=DJFH?DEHDFJECHCJ.IDIC=H.B?F?HHFAH;EHAEEEEEEAABBDA<BIGAAJ?<DDBG88I(8BJJFJ8D8BA??IA#+#DH#(#8?F2A#ACC#D##	TTTGGGGCACAGAAGACCTCAT	GGGGAGGGAGGCGTTAGTGA	280
SangerVali_75	exm945298-0_T_R_1918392272	11	82984713	T	Y	T	T	16	............,...	@ECFEHIIIIHICIIF	GTTCCCCAAAAGTGCTGGTTA	AAGCATGAAACCAGTCGAATCA	380
SangerVali_76	exm945323-0_T_R_1918210560	11	82991264	C	Y	C	C	75	.......,...,..,,......,,,...,.,,.,,,.,.,,.,,.....,...,..,..,...,.,...,...,,	DEFFFHHJJJIJJIIHEJJJJIJHIJHJJJIJE?BF>DJDDID@FJJIJDJFJDIJDDJ?JBJ=JDBHHBHFBD>	TTTCCAAGTCCTGAACCAATGC	AAAAGAGAGGCTCAGAGGAGTCAA	272
SangerVali_77	exm948510-0_T_F_1918288963	11	93540717	G	A	G	G	55	.$.......,...,.....,....,...,......,....,,..,.,,..,.,^].^],^],	ECFHDE?HJIGGGBGJIIGHGEJG*IJHJFJEIIGIJJJADHHEHE@FDDCCCAC	GGGCAACAGGCTTTGAGACTT	CTATGCGAAGAAGGGGGCTTA	291
SangerVali_78	exm968818-0_B_F_1918238494	11	126146290	T	T	K	-	28	GGGGGGGGGGGG,GGGGG,,G,,GG...	DB#####@###BC##?##CD#DC1#DD@	-	-	-	failed the Sanger sequencing
SangerVali_79	exm2221241-0_B_R_1960112077	12	9243846	G	R	G	G	23	.......................	CDDDDD;3E.FCHJFD;*3JHFC	AAGAGATCCTTACCCGGATGC	ACACTCCTCTCCAGCTCAGCA	256
SangerVali_80	exm986747-0_T_F_1922474867	12	14613917	C	C	M	C	90	.$,$,,,,,.,,,,,,a..,a,aaa.a,aa.aaa,a.aa.aaaaaaaaaa.aa.aaaaaaaa,,aaa,a,aaaa,.aaaaaaaaaaaaaaaa	ABCBCCCAFD?11#+(F83#3#;F3#3>A3;#<;I#3J#+*;##9BA9I##J3#G@3#C#)#;@##9#)##;#I##########*E###>	TTCCTTCTGTGCCCAGTCCTA	TTGGGGTGGTATTGCTGTTCT	252
SangerVali_81	rs12809335-131_B_F_1891353270	12	30848675	C	T	Y	Y	65	.T.,.,t,T,,Tt,..Tt.T,T,,TT.,,T.tTT,..,,tTTT.T,,tt,tt,,t,T,tt,t,t^]t	?DDF+FBF#FFDBH?DDJBDIDIB#D?JJ<DC9DDDDDD*;@AFFC?#DD>>DD#DI?@@#D#A4	CTCACCTGGTTGAGCTCGTTC	GGTGAATGGAGAGCGAGTTGT	304
SangerVali_82	exm995213-0_T_F_1922533895	12	42512844	A	M	A	A	17	................,	EHICIIJJJIHGHHHFD	GTTTCCTGAGGCCTCTCCAGCA	TGCAGGCATGAGTCACAACATC	464
SangerVali_83	exm1005452-0_T_F_1922481027	12	52885316	A	R	A	-	165	.$t$........,.g..G..G......,.,,,........,,,,,,..,,..G...,..G.,,,,G,.,g..,.,.,,,,..,,,,,.,G...,..,,.....,.,,..,.,....,,,,..,.,,,,,.,,.,.,.,,..,,,,,,,,.,,,.,,,.,..,,,,^].^],	C8DDDACDABBCH>CB>FED?FFFFGB?E9HHHJHEG)GJJIDIIHHBJJIHGJGCGHHIIGJJIJJJJJJJJJIFIGJJ@H@EIHHJJADFGICEIIJIFDIDDJJ?H#GFIJDCDDBIDEDC#DCBDCC3ICGCDJJ9D>DC?>AIDCCHA3CHCF?#CCD<A	-	-	-	failed the Sanger sequencing
SangerVali_84	exm2276249-0_B_R_1985231068	12	55420426	A	C	M	M	33	,CC,,C,ccc,C.Cc.ccCcC.CC.C..c,,C^]C	FADFGCIIJJJJIJFJHFJDIIJEFJJI#>CF@	AATCCAAGGAGATGGGAGAGC	TGACTCTTCGAGCCCTGAATC	252
SangerVali_85	rs1871417-131_B_R_1889660706	12	58018979	C	C	Y	Y	85	TtT.T,tt,.T.tTt.,ttTT.Tt.,,.TTt,.T...TT,.t,,,TT,,..T.T.TTTT,..tTT,t..TT.TtTt,,ttT.t,^],	BF@>?BHH2DBDFDHD4JFDDAAJEIIEDHJGHHEJJIGJII>I8EIGGJIIJJJIDCGFG@EGGDDJFFHHHDHDC:CDDAADC	GGTGCATGTTCATGCTGTGTT	CCTCACCTGCACCACTTCTCT	256
SangerVali_86	exm1024575-0_B_R_1922517262	12	83251120	C	C	S	C	132	,$,$.,G,,,,,,,ggg,.,.,,,A,,...g..,G.,,,,,,g.,ggg.,,.ggg,,ggg.,g,gg..gg,ggggg,gg..g,.gggggg...,,..,.g,+1g,ggg,.g.g,gggg..,gggggg,,+1g.ggg.g^].^].	B@#C#@FFFFFD7:?)#:#?:1#16###=##D##))0)0))##;)1#:##18@F#7)##1####6C##########D#;##;;##=##/#9###D#@#0####6E#E;##??;AI###<G#?##F?##B#C@	AGGGTTGAATCCCTGGAGCTA	TGCGAGAACAGTCACTCCTTG	343
SangerVali_87	exm1042112-0_B_R_1922464880	12	119866496	C	C	M	C	60	.,,,.,,,,,,,a,,,.,aaa,.ag..,aa,,a,aa.aaa,a,a,aaaaa,,,aaaaaag	DF1:;::1)8#:3:11I1+:+)C+#BI);3))#6#;H9*#>>#3#3#3#####3#9A3##	CCAAAACCCTTACCATGTCCA	TTGTAGGCAACACCCCATAGC	346
SangerVali_88	exm1058279-0_B_F_1921823570	13	25367325	C	C	Y	Y	114	.,TT,.T.T,TT...TtT..T,tT..,..T.T.Tt.T,T,.,tt,..tttt,t.TT,.TTttT.t,,.t.t.t..T,t.,,T,t.ttTTTT,,t,TttT,TT.,tt.,.T.Tt,	DCDDCD>2CHDCDBDDJDDDDIJCDDJD>AEEDEFD;JDJHI:E>EHFIIJJFJJJIJICIFJFEIBHFJEGFICGJICIJJE;IH=JJIJBA#CJ?CJCHHF?CAC?CCC@#B	CGATACATACCCACCGCTAGAA	CAAGATCTTTCCCCTCTGCTTT	267
SangerVali_89	exm1076877-0_T_R_1921814244	13	101258623	T	C	T	T	54	..........................................,.....,,....	C#EEEF.FGFJJJIGIIJHJIIIIDJ?HJJJE2JJJJJHJIIFIIJIGDDFFCC	AGCCAGGCTAGCTTTGAAAAA	CCGAGTGTTTCTGGAGGAATG	317
SangerVali_90	exm1082593-0_T_R_1921796900	13	114537583	T	T	K	T	39	G,G,,G,,,G,,GG,GGG,G,G,G,,G,.,....,,,^].^],	@CDFFBJCJ#A;>6D08#A#D)D)CC0::@<:B+C##@A	GGAGATCCCCAACACCTTAGC	TGTAATTCCTTGAGCGCACCT	353
SangerVali_91	exm1098342-0_B_R_1922770758	14	39818145	G	A	R	R	32	.A...A.Aa,a.,aaAA.,.,AA,A,.a..,^]a	DDBDBDD;JIIJIJIGFJDGDGJ<HDFDFDD@	CCTGCTGAAAATGAAGCCACT	CCCAATTCGGAAAAGTAATGAGA	361
SangerVali_92	exm1100400-0_T_F_1922793347	14	50750699	A	A	M	A	91	..,,.,.,,,....c.....,.........c...cccccc..c..c....,..ccc.ccc.cccccccc.cc.,ccc,c.ccc.ccccccc	DCB@CDDDDACEEF)F)BDH1EHEFHHHDJ:J@H0)6):0AJ6GJ0FJJB(II#<>G>@4J?//8#6#6J/#I.868#6H60#H8B#####	TGGTTAAAACCACAGATGCAAAA	AGCAAGAAAAGCTTGGCAAAA	363
SangerVali_93	exm1115747-0_T_F_1922753047	14	75416199	A	A	M	A	20	,$,,,,,c,,..cc.ccc,cc	@BDDE+)9+DD1=B#1B(@?	CTACCTGCATGGTGACATTGG	AGAGTTGAGGGAGCTCGGATG	329
SangerVali_94	exm1151784-0_T_R_1922902678	15	42104243	G	G	K	G	75	TTTTTT,,,T,,TTTTTTTTT,TTT.T,,.,,,..,T,T,,TTTTT.TTTTT.TT,,TTTTTT,..,,.,..,^].^].	######JIJ#HH#?#####?#J#####JF#JJJ:#H8A#CHB###3#>;###)*3CD@*33+;B16<?:BD;?<C	GGCTGTATGCCTGTGGAGAAG	AATGGTTCAGTGGGGTGGAAT	335
SangerVali_95	exm1161040-0_B_F_1922843181	15	50784950	C	T	C	C	56	.$.$.........,..,......,.,.T..T..,..,...,Tt.,.....,t.....t	DADFFEHHGHGAIJG8JJJAJIGIJIJGJJHHIJHJJJFJFJCJJIHHD;HFDFCE	GATGCCTGTGGTACAGGTGCT	TGGAGCGTTACATAGGCACTG	268
SangerVali_96	rs17190517-131_T_R_1895000436	15	58729144	C	Y	C	Y	13	..,,,,,,,,t,,	DDJIJJIJJIJFD	TCCGGACAGAAGAGAATGAGG	ATTCAAAACCATGCCTGTTCG	263
SangerVali_97	exm1174867-0_T_R_1922889374	15	73023725	G	G	K	G	35	TTTTTT,TTTTTT.,TT,TTTTTT.T,T.T,.,.^>,	>9?A#BF;#@<#@#J#B=#9B;#3?+D#:#DFDCA	CAGCCTTTTGGGAATGACTGA	GCACTCAATGAGAAGGGCAAG	282
SangerVali_98	exm1250392-0_T_F_1921730059	16	67913783	G	A	G	G	161	.$..C.,,,,.,...,,,...,..,.,,.,,,.,,,,,,.,,,.,,,,.,,,,,,,,,,,,,.,,,..,..,,,,.,,.,,,.,,.,,,,,,..,.,.,,.,,,,,.,,,,,,..,.,..,,,,,,.,.,..,,,,,,,.,,..,,,..,,.,,,,,,,.,,	D99##D;FFDFBBDFDDBDBHBBHBHHDHIJDJJJJGF@EJJDGBIICIJJIDJJIJEGJGHJJIHHIGEJJGGHFHHEIJJJJGIIGJ;IIIJDJJIIIGGIG.HFJFGHJGJI6IGJDF@ED?6EJCIJ?DCDCDDHADHH?CDF)C#FCC<DAAC@CD	GAGACCAAGCCCAAGTTGATG	CTGCCATCCTCCATCTCTGAC	292
SangerVali_99	rs1626593-131_B_F_1891369336	16	70896033	C	T	C	-	74	,$,$.,..,.,,,,.,,,.,,..,.,...,,.,,.,,...,.,.,,,,,,,.,.,,,,,,,,,,,,,,,,,,,,,^],	@C>@#D@BFDFFDFFDDH;DDHDJD@DFJDHIBJG>?BIDHDFIFIIC>IBIEEEDB=DB9BBDDBABB<D#?<	-	-	-	failed the Sanger sequencing
SangerVali_100	exm1257044-0_T_R_1921781130	16	72143357	C	C	S	C	27	G,.GGGGGG,GGG,GG,G,.A,,,..,	?F#####?;E?#1E1#D(;)#>DDFCB	TTCCCATGTGGCTCCTAATTG	AATACCAAGCGGAGGGAACAC	252
SangerVali_101	exm1266166-0_B_R_1921676194	16	85942643	A	A	M	A	43	.$.,...c,...c.c..c.cccc.c,+2ccc......cc.c.cccccc	ADDACD+:CED+F#C:#F##7<I1##IJJJJJ?BHBE171?@B	ATTCATGGGAAGGGAAGGATG	CTGGAAGGTTTCATGCCCATA	318
SangerVali_102	exm1283119-0_B_R_1918695756	17	5037195	G	A	G	G	44	..........,.....,..,,,,.,,..,,....,.,.,..,,^Z.	?D@?F?(IIFJIDDBHII:DDDDGBDEE?DBEHH<B@F<FD##C	ACAGACAAACTCGGCTGTGGT	GTGGCTCCCGTAGGCTTACTT	316
SangerVali_103	exm1328987-0_T_R_1918731732	17	42552212	G	G	K	G	41	TTTTTTTT.TTTT,TTTTTTT,,,,TT,,,T,,,T,,,,,^].	C9?#?####793#J#;##@#3I@IH#3FD;+ADD#DDC#CC	TGGCATGCAAGAAAACAACTC	TGAACGATTGCAGTGTCCTTT	338
SangerVali_104	exm1889960-0_T_F_1927585674	17	45232068	A	C	A	A	16	................	DD>FEIJJIJJFBFFC	CCTCTACCTGCTGGGTTCAAA	CTTCTCAGTTTTGGGATTTTGC	258
SangerVali_105	exm1331859-0_B_R_1918648968	17	45234597	A	G	A	A	24	.,..,.,..,.,,,,,,,,,...,	FFHGJGHHIIJIIIIH@FDDDFFD	CACTGAGGAATCTGTATTCAAGGA	CTGCCCAACTCTTGCACAACAC	264
SangerVali_106	exm1331865-0_B_F_1918728773	17	45234645	G	C	G	G	20	.,.,,,,,,,,,...,.,.,	DFDFGJGI,IJICIIJGJIJ	GAAAATTTCTACCAAGTCATTCACAA	GGCCTATTTCCTGTTTCCACTG	347
SangerVali_107	exm1332487-0_B_R_1918758358	17	45820022	A	A	M	A	43	,,..,......c.....ccccc.c...cc.ccccc,c.ccccc	BD8B+?A8BD?+D1D9D11C(1B1CHJ<;G17777#7J=##<B	GCTACAGCACACCACTGATGC	AATTAGGGGTAGGGGCTTGGT	337
SangerVali_108	exm1343962-0_T_F_1918748835	17	61512597	A	A	M	A	34	,$,$,$,..,..,,ccc,cc.cc,.c,cccccccc.^]c	@CCD#8<A1+:+1++<1F7)#8)?#?#7#@##?0	GTTGAACAGCAGTGCCTCCTT	TAGTGCTCCTCCCACCACTGT	310
SangerVali_109	exm1346357-0_B_R_1918789706	17	62854928	G	R	G	G	23	..........,...,,,,.,,,.	#@D?JJJJB;AIIBFEDDJCD#@	AACAAAGCATACACCTCAGCCTTA	CACAAAAGAACTTCCAGGATATGG	250
SangerVali_110	exm1354396-0_T_R_1918654242	17	73500739	C	T	C	C	97	.,,.,.,,....,......,.,.,,..,,,..,.,,,,.,.,,,,.,,,,.,,,,.,,.,,.,,,,..,.,.,,.,,,,,,,,.,,.,..,,...,.	?C@BF<FFDDDDJD?DDDDI@?BHJ@?IFGD5GBIJGEDJ5J@I;FBEHHE5HHF;FBHEFJDDDC;G6FDG@BJDDD;?DDDCD@?BIJ<@DHH@F	CAGGAGCCAACTCAGCATTTG	CAGACAGCCCAGGTACATCCT	328
SangerVali_111	exm2253242-0_B_F_1975253958	17	75186962	C	T	C	C	74	,$,$,,,..,,.,,,,,...,,.,,.,,,,.,,,,.,.,,..,,,..,,.,,,.,,,,,,,,,,,,,,,,,,,,,,	C@@CCDDFFCFFCHHA=DJIEIIEEJHI>JGG?A)JJIGHIJIIJJIJJJIIJ(6GHIJJHA#DDADDDDD?<D	GCTGTTCCAGGGAGAACACAG	CGTCCTTTCCGACCTTTACCT	254
SangerVali_112	exm1395787-0_T_R_1923151376	19	434848	T	C	T	T	13	.,.,.,.,,,,,,	#F@A<@D?BD?2?	CCCGGGATGCTGTTGTAGTAA	AAGTAGTGGGCCTGGTCACTG	253
SangerVali_113	exm1413219-0_T_F_1923175029	19	6008188	A	M	A	A	32	,.......,..,,..,,,,..,,..,,..,..	FD?BBAD?IB?BJHHDDD?IJ?3JH(DFHC?C	CTCCAGCTCCTCAGCGTCAC	TCCAGTTGTCCACGGTGTCCTA	280
SangerVali_114	exm1423539-0_B_R_1923254486	19	9922242	A	G	A	A	28	,$,,,,..,,,,.,,.,,,.,,,,,,,.,	CCC@F>DFJHJDJIA@DCHCCCCC9BD#	AGCACGATGCATTCAAGCAG	CTCTGTCACCCCAATCTCTGG	344
SangerVali_115	exm1429847-0_T_F_1920928994	19	12060947	A	M	A	A	31	.,,,,.,,...,...,,,,.......,.,,^].	D?FFFA3HEHJCIIJGJ@HII@IJ>H>FDA@	TGGGAATGGATTCACATCTGC	AAGTTTTGCCACATTGCTTGC	263
SangerVali_116	exm1443178-0_T_R_1923148082	19	17837598	C	C	S	C	52	,$..,,....,g,.......,....g.ggggg..g,.,g,ggg,g,gg..ggg	C#DFDD9DB?8)9@@DBDD#DDDF;F=#A()JG#&J#=##;1&<'1#1D?<#	ACTTGAGGTTCCTGCGAGAGC	AGACACTCGGTTTGGGGTCTT	252
SangerVali_117	exm2253801-0_B_F_1975267824	19	37677689	C	Y	C	C	52	,$,,,,..,....,,...,,,.,......,,.,,...,.,..,,,,..,,.,,	C@<CFD@HCDEEJJJGI?<JIEIGJHIJI;IJHHGGAJEIHFFDA?HDDFDB	GAATTCTTCGGTGTGCAATCA	CGTCTCTTTTCAGGCATCACA	279
SangerVali_118	exm1461922-0_T_F_1923156447	19	38795554	A	R	A	A	102	G,,,,.,,.,,,.,.,,,,,,,..,,,,,,,,.,.,,,,,,,,,,,,,,,.,,,.,..,,,,,,.,,.,,,,,,,,,,,,,,,,,,,,,,,,..,,,,,,,,	ADFDBDHHCFJJDJCJCAJJIHCDGBJJ@IJJDJDJJIGJGJJDFIIIJIDJGEC@DIHHIHHGIHF9FFHFDFEECCDCDA>#DDDDDDD#BJCCDCDD?D	TCCAGCCCAGAACCATCTCTTC	CGTGGACAGCCTCTCCTTGG	320
SangerVali_119	exm1462132-0_T_F_1920929560	19	38851455	A	A	M	A	42	,,..,,.,cccccccgc.c.,.c.cc.ccc.c.c.,ccccc.	B1##D2<?+171#1G#1D;G#)#F##G###I7J#J####=#1	CCCTGCAGCTGGTGTACCTT	AAGTGCTGAACTCCTGCCATC	258
SangerVali_120	exm1467381-0_B_R_1923322510	19	40540697	G	R	G	G	55	.,,,.,,.,..,,.,..,.,..,.,,...,...,..,..,....,..,.,,..,.	DFHFEJJFJFFIJHIJGJEBHIGIIJIIJJHIG=IJHFJHJIIIAHGDHCAFF5F	GCAAGCTGTGTCAGAAGACCA	TCACACCCAGCTTAATCACCA	351
SangerVali_121	rs1862485-131_T_R_1891284383	19	48282172	T	Y	T	-	15	,,,,c,,,c,,,,,,	FDJIFGJI#HDDDD>	-	-	-	failed the Sanger sequencing
SangerVali_122	rs8111551-131_B_F_1895112393	19	52383649	T	T	Y	Y	96	.$c$c,,c.....c,C..,...C.C.C,ccC.,.....C,c,,cccc.c.,.cCCc,c.C.,c,c.,cC,CC.c,C.C,c,cc,cC,Cccc,c..,cC	E?@FFFDDEADHH>CCJ>E;DFFCEJFIGCDCJ@JHI8HIJHGJGJIIAJDJJ=EFJJJCFFBIF3JDJIJ>#JJDD>DC@DDBCJA@:CCHF@>C	GCCATAGAAAACATCCCATGC	TATGGATCAGGGGGTTTGTGA	304
SangerVali_123	exm1506245-0_B_R_1923239528	19	55316329	A	R	A	R	14	,,,.....,...,,	CGJCFHIED?GJ??	TGGGGAGAATCTTCTGAGCAC	GGGTGAAAACCTCGACATCTG	309
SangerVali_124	exm1542670-0_T_F_1922681169	20	42204913	A	A	M	A	121	.$.$.$,$,,,,,,,,,,,.,..,..,c.,..c.c.c,gc.c.c.c...c.c..ccc....,ccc,ccccc.cc.c.c..cccccccc..cccccc.cccccccc.cccccc.cccc.ct.c.c^]c	ADAC@;@?DDDDBDFD25D2CD27@2DD1D<@;?##E#(1@(FFF1F<EH##7IJJJ#B#6)###?#H#<9;J7EI###B#?#?AJ;@###@A##?##<1?J##B#?7H##8?F<(D#C?B	ATTGCACAAGACAGGGGTCAT	ATGTGCTTCTGAGCTGCCTCT	348
SangerVali_125	exm1546808-0_T_F_1922596055	20	45014787	C	M	C	C	78	,.......,.,...,.,...,...,.,.,,,.....,.,.,,..,...,.,,,,.,,.,,..,.,,.,,..,.,.,,,	;>DDD@DCDDFDDCJAJDADJDCDHCIEHJJFCEH>JHJ)8JIJJ<JIEIHHEFHFFJDBJJDGDDHDDFF>BDF@DD	AATTCTGGCAGGAGTGTGGAA	TGGACGTGTCAATCCTTCAGA	277
SangerVali_126	exm1553517-0_B_R_1922617002	20	57597971	G	G	S	S	95	.$c.cC.,cC,C,,,.C,,,.,,,,Cc,.,cc..,cc,,cc,ccc,,C,c,,C.,.c,.c,,c,c,c.,,,cc,CC,,ccc,,,.ccc,cccc,,c	:C:DC#FFDF#HAHCDHFH>JJJJA<@@JJJCDJICECIIJ3JCJ?CBDJDD:FDIJD9JI;H96JCHIHHIFDD>E?CCDDCEC3+D#D<?A#D	TTTTCGGGGTCCGTTTACTCT	GCCTCCCTGAGCATAGACATC	266
SangerVali_127	exm1553947-0_B_R_1922656302	20	58330382	C	C	M	C	58	,,,,,,.,,,aaa,aa,,.,aaaaaaa,,aaaaaaa,,aaaaa,a,,,aaaaaaaa,,	D11111@18)33*#*;##E(*3#**3###+9;*#######33?)#)#)#####C####	GATGAAGGAAGGGAGGTGCAG	GCCATTCTAGGAGCAGCTCAA	278
SangerVali_128	exm1559836-0_T_F_1922615771	20	62200738	G	A	G	G	35	,.,..,.,,,,,,.,,.,,,,,,,,,,...,.,.,	F9H<DIBIJ+HII>II0FCD:DDA4DD@JICD#@#	GTGCATCCTCTGCCGATAGTT	TTTGAGCAATGGGTGGTCTTC	297
SangerVali_129	exm1562115-0_T_F_1918403765	21	10907041	C	M	C	-	12	....,,A.,.,^],	BBAJJDJIFICD	-	-	-	failed the Sanger sequencing
SangerVali_130	exm1575457-0_T_F_1918405307	21	45211298	C	C	M	C	54	,$,,,,,,,,.,,+1a,aaaa...,aaa.aaaaaaaaaaaaaaaa,aaaaaaaaaa,a	@CFFFFDF?<?+)+#3#BDB#*;3@###9C########?C####A#####A9##	TTGGTCTCATTCAGGCAGTCA	AAAACTGGGTTGACCAGATGC	253
SangerVali_131	exm1604883-0_T_F_1919038283	22	37260160	A	A	M	A	111	.$.$.$,$,,,,,,,,,,,,,,,..,,,c,,,c,,,,,c,c,c,.ccccccc,cc,cccccccccc.gcccccgc,c,c,cccccccc,ccccc,ccccccccc,ccccc.c^]c^]c^]c	::#CCC@DDDFDFBDFDDDCC?D=1?B++++<3:1+1+++C++1++++2+1+711#1)7111H#1;7###1#6####7#=#######@=;#####?#######0##F7?00	CGCACAGTGACTTTGAACAGC	TCCCAGGGTAATGTCAAATGG	257
SangerVali_132	rs2302750-131_B_R_1895010956	X	3533962	T	Y	C	C	20	ccccccccccccccccccc^]c	?FDF@JJJGJAJIJJG@FBB	GCAGTCCCTGCTAATGGAAGA	CAGAATGACTGGATTTGTTTCTGC	365
SangerVali_133	exm1626840-0_T_R_1922036180	X	6069116	T	Y	T	T	23	.$..,........,,,......^].^].	@HGDGJIJIEIJB3BJJFDCC;@	CCGTGGGCACGTAGATGTTTA	CTTGGGTCCAGTGGAGCAGTA	269
SangerVali_134	rs1006912-131_B_R_1893962189	X	9677599	G	R	A	A	29	aaaaaaAaAAAAaAaaAAaAAAAaaaAaA	CHJIJJ=JBDF'JH?IJIDHJIIDCDHDF	TACTGACCACCCTCCCTTCCT	CCTGAAGATCATGGATGCACA	256
SangerVali_135	exm1633114-0_B_F_1922034161	X	31089628	T	T	A	A	57	AaACAAaAaAAAAAAaAaaAAAaAAAaaAAaaAAaAaaAaaAaAAaAAaAAAaAaa^]a	CFC(C9H9HADDCCDJ?JJ9CDJC3DIIDFIJIJJICJ;JHCEHGDJJDIGGDDCDA	GAACGTTCTGAAAGGGCAACA	GCCTTCCACCTGGAGAAGAAC	328
SangerVali_136	exm1634849-0_B_R_1922047586	X	39911528	A	A	M	A	50	.$.$,,c.c.c,c....cccc..gcc.cccc...cc.cc,ccccc.cccctc	>C?A)D)F18)?JGJ6<@'GG###I@###JJJ##J<B##@###H9<####	CGTTCGTGAATTCCACCAGAT	TAGTTGGGCGCACTTTTCATT	278
SangerVali_137	exm1637223-0_B_F_1922098453	X	48049632	T	Y	T	T	30	,$,,,,,.,,,.,,,.,..,,.,,.,,,,.,	CFFBGJCJJIDBIIEIE@G)JC5JCCDDDC	TAGCGAGAAAAGCCAGAGTGG	TCTCCTAGCATTGTTGAGAACAT	300
SangerVali_138	VGXS34742-0_B_F_1852963107	X	153761203	G	C	G	G	100	.$.$.$,...,..,,.....,.,,,,,.,,....,,.,.,.,..,,,,,,..,,.,,,..,.,,,..,,,,,,,,,.,..,,,........,,,..,.,,,,^].	#@@C#>4F@:DHA4#:CFDJIJJBCJG#CC@IJCJCE@ICCDHE:EDCCDACDDD;AD;=?DHGDDBDDDDDDDDBHDDDGB?:FGCEDD>HFBF@BDBC	TCTCTCAGGGTGTGGACCAGT	TGGCTTTCTCTCAGGTCAAGG	307
SangerVali_139	VGXS34722-0_B_F_1852963005	X	153762708	G	C	G	G	17	,..,,,,,,,,,,,,,,	HCDHDJJCCD#BD#B0D	GTCGATGCGGTAGATCTGGTC	CAGAGGGTCATCTGGGAACAC	273
SangerVali_140	VGXS34711-0_B_F_1852963119	X	153764245	A	T	A	A	41	,......,,,.....,.,,,,,,.....,,.,,..,.,,..	F##D?BAECGB8DBB@DFJG/IEJJ;ID#,IEAIJBE<BFF	CTGGTAGAGAGGGCAGAACCA	CCCAGCCACTTCTAACCACAC	332
