# Supplementary material for: A combination of targeted enrichment methodologies for whole-exome sequencing reveals novel pathogenic mutations
Source: Sci Rep. 2015 Mar 19;5:9331. doi: 10.1038/srep09331 (PMC4365396; doi:10.1038/srep09331)
Supplement: Supplementary Information — Supplementary Table S9 [file srep09331-s10.xls]

## Sheet: Sheet1
Supplementary Table S9. Estimation of accuracy of our NGS calling.
			WES			CCCS
	SNP array call†	NGS call†	Before Sanger sequencing validation	After Sanger sequencing validation‡		Before Sanger sequencing validation	After Sanger sequencing validation‡
Genotyped both SNP array and NGS	Ref-Homo	All	223149	-		23945	-
	Hetero	All	11479	-		1200	-
	No-Ref-Homo	All	8945	-		1023	-
	Total		243573	-		26168	-
False positive	Ref-Homo	No-Ref-Homo	1	0		2	2
	Ref-Homo	Hetero	55	49 (1)		8	6 (1)
	No-Ref-Homo	Hetero	8	0		0	0
	No-Ref-Homo	No-Ref-Homo (different genotype)	1	0		0	0
	Hetero	Hetero (different genotype)	1	0		0	0
	Hetero	No-Ref-Homo	5	1		2	2
	Total		71	50 (1)		12	10 (1)
False negative	Hetero	Ref-Homo	37	11 (5)		20	6 (2)
	No-Ref-Homo	Ref-Homo	32	2 (2)		8	0
	Total		69	13 (7)		28	6 (2)
†Ref-Homo, reference homozygous genotype; Hetero, heterozygous genotype; Non-Ref-Homo, non reference homozygous genotype.
‡The numbers in parenthesis represented the number of SNVs that could not be read with Sanger sequencing.
