# Supplementary material for: A combination of targeted enrichment methodologies for whole-exome sequencing reveals novel pathogenic mutations
Source: Sci Rep. 2015 Mar 19;5:9331. doi: 10.1038/srep09331 (PMC4365396; doi:10.1038/srep09331)
Supplement: Supplementary Information — Supplementary Table S10 [file srep09331-s11.xls]

## Sheet: Sheet1
Supplementary Table S10. Concordance rate between CCCS and SNP array genotyping.
Sample ID	Non-reference homogygous call in NGS	Heterogygous call in NGS	Reference homozygous call in NGS	Total
Sample_38_NA18943	99.22% (4 mismatched / 516)	99.30% (4 mismatched / 569)	99.91% (11 mismatched / 11,814)	99.85% (19 mismatched / 12,899)
Sample_82_MCPH_II-2	100.00% (0 mismatched / 501)	99.35% (4 mismatched / 619)	99.84% (17 mismatched / 12,149)	99.84% (21 mismatched / 13,269)
Average	0.9961	0.9933	0.9989	0.9985
