# Supplementary material for: A combination of targeted enrichment methodologies for whole-exome sequencing reveals novel pathogenic mutations
Source: Sci Rep. 2015 Mar 19;5:9331. doi: 10.1038/srep09331 (PMC4365396; doi:10.1038/srep09331)
Supplement: Supplementary Information — Supplementary Table S12 [file srep09331-s13.xls]

## Sheet: Sheet1
Supplementary Table S12. Comparison between alignment methods. Note, we used a sample (CCCS sequencing data of Sample_38_NA18943) for this comparison.
Method	# mapped reads located on target regions	# unique genotyped bases	# called SNVs	Concordance rate of the called genotypes with SNP chip* data
bwa (v.0.6.1) aln/sampe	8766022	6984165	6039	99.78% (31 mismatched / 13,904)
bwa (v.0.6.1) aln/sampe and BLAT	9310906	7096996	6269	99.79% (30 mismatched / 13,979)
bwa (v.0.7.10) mem	9393960	7060298	6240	99.79% (30 mismatched / 13,979)
* We used the HumanOmniExpressExome SNP chip for the evaluations.
