# Supplementary material for: A combination of targeted enrichment methodologies for whole-exome sequencing reveals novel pathogenic mutations
Source: Sci Rep. 2015 Mar 19;5:9331. doi: 10.1038/srep09331 (PMC4365396; doi:10.1038/srep09331)
Supplement: Supplementary Information — Supplementary Table S13 [file srep09331-s14.xls]

## Sheet: Sheet1
Supplementary Table S13. Number of candidate synonymous variants in CDS regions and UTRs for six pedigrees after filtering.
Sample ID	Pedigree ID	Gender	Disease	# called synonymous candidate SNVs in CDS regions with WES after filtering	# called synonymous candidate SNVs in UTRs with WES after filtering	# called synonymous candidate indels in CDS regions with WES after filtering	# called synonymous candidate indels in UTRs with WES after filtering	# called synonymous candidate SNVs in CDS regions with CCCS after filtering	# called synonymous candidate SNVs in UTRs with CCCS after filtering	# called synonymous candidate indels in CDS regions with CCCS after filtering	# called synonymous candidate indels in UTRs with CCCS after filtering
Sample_39	Pedigree 1	male	microcephaly	1	0	0	0	0	0	0	0
Sample_40	Pedigree 1	male	normal (father of Sample_39)
Sample_41	Pedigree 1	female	normal (mother of Sample_39)
Sample_86	Pedigree 2	female	bilateral perisylvian polymicrogyria	0	0	0	0	0	0	0	0
Sample_87	Pedigree 2	female	bilateral perisylvian polymicrogyria
Sample_88	Pedigree 2	male	normal (father of Sample_86 and Sample_87)
Sample_89	Pedigree 2	female	normal (mother of Sample_86 and Sample_87)
Sample_90	Pedigree 3	male	microcephaly and lissencephaly	0	0	0	0	0	0	0	0
Sample_91	Pedigree 3	male	microcephaly and lissencephaly
Sample_92	Pedigree 3	male	normal (father of Sample_90 and Sample_91)
Sample_93	Pedigree 3	female	normal (mother of Sample_90 and Sample_91)
Sample_94	Pedigree 4	male	microcephaly	2	0	0	0	1	0	1	0
Sample_95	Pedigree 4	male	normal (father of Sample_94)
Sample_96	Pedigree 4	female	normal (mother of Sample_94)
Sample_45	Pedigree 5	male	hypophrenia and microcephaly	0	0	0	0	0	0	0	0
Sample_46	Pedigree 5	male	hypophrenia and microcephaly
Sample_47	Pedigree 5	male	normal (father of Sample_45 and Sample_46)
Sample_48	Pedigree 5	female	normal (mother of Sample_45 and Sample_46)
Sample_73	Pedigree 6	female	absent septum pellucidum, ventricular dilatation and hypochondroplasia	0	0	0	0	0	0	0	0
Sample_74	Pedigree 6	female	normal (sister of Sample_73 and Sample_75)
Sample_75	Pedigree 6	female	absent septum pellucidum, ventricular dilatation and hypochondroplasia
Sample_76	Pedigree 6	male	normal (father of Sample_73, Sample_74 and Sample_75)
Sample_77	Pedigree 6	female	normal (mother of Sample_73, Sample_74 and Sample_75)
Average				0.5	0	0	0	0.166667	0	0.166667	0
